# Supplementary material for: The causality of gut microbiota on onset and progression of sepsis: a bi-directional Mendelian randomization analysis
Source: Front Immunol. 2024 Apr 18;15:1266579. doi: 10.3389/fimmu.2024.1266579 (PMC11063379; doi:10.3389/fimmu.2024.1266579)
Supplement: Supplementary file 1 [file DataSheet_1.xlsx]

## Sheet: Sheet1
Supplementary Table S1. Overview of baseline characteristics of the study population (exposure)
Study	Study design	Ethnicity	Country	Sample size	Age (years)					BMI (kg/m2)	Alpha-diversity (Shannon Diversity Index)	Gender(%)	Proton Pump Inhibitors users	Antibiotic users
					mean	SD	median	min	max			male
BSPSPC	Population-based	European	Germany	721	61.53	12.621	63.2	25.1	82.5	27.32	2.987	54.92	NA	NA
CARDIAb	Population-based	Afro-American	USA	114	54.29	3.83	55	48	60	31.5	2.68	40.35	15	16
CARDIAw	Population-based	European	USA	257	55.79	3.15	56	48	61	27.74	2.72	47.74	17	37
COPSAC	Children	European	Denmark	380	4.37	0.78	4	4	6	15.59	2.62	52.98	0	84
DanFunD16	Population-based	European	Denmark	2396	54.9	11.51	56	18	72	26.1	3.478	47.03	NA	NA
FGFP	Population-based	European	Belgian	2259	50.85	14.31	54	16	88	24.97	2.557	38.02	359	625(12 months)
FOCUS	Population-based	European	Germany	960	51.4	14.6	52	16	81	26.4	2.65	42.08	NA	NA
GEM_HCE_v12	Population-based	European	Canada	378	18.6111	7.79101	18	6	35	22.3155	2.96921	45.2381	NA	24 (in the last 6months) - 0 (in the last 30 days)
GEM_HCE_v24	Population-based	Admixed	Canada	203	17.5123	8.1206	16	6	35	22.0861	2.99954	48.2759	NA	26 (in the last 6months) - 0 (in the last 30 days)
GEM_ICHIP_HCE	Population-based	European	Canada	662	20.852	7.94168	21	6	35	23.3731	2.96701	44.864	NA	23(in the last 6 months) - 0 (in the last 30 days)
GenR	Population-based	Multiethnic	The Netherlands	1328	9.84	0.302	9.8	8.8	12.1	17.26	2.81	50.6024	0	0
HCHS/SOL	Population-based	Hispanic	USA	1097	57.24	10.85	58	23	83	30.1	2.206	38.3774	341	321
KSCS	Population-based	East Asian	South Korea	811	44.11	8.1	44	23	69	23.7	2.428	60.6658	13	28
LLD	Population-based	European	The Netherlands	875	45.09	13.3	45.42	18	81	25.24	3.22	42.4	70	8
METSIM	Population-based	European	Finland	522	61.91	5.42	62.7	50.4	70.2	27.92	2.83	100	0	4
MIBS	Population-based	European	The Netherlands	80	48.74	18.15	56	19	71	24.25	3.27	42.5	NA	NA
NGRC	Population-based	European	USA	77	71.8961	7.51767	72	55	88	27.8309	2.37358	41.5584	11	12
NTR	MZ Twins Study	European	The Netherlands	279	35.38	11.68	35	19	68	25.02	3.31	29.7491	NA	NA
PNP	Population-based	Middle-East	Israel	481	43.66	13.08	41	17	70	26.52	2.03	37.6106	NA	NA
POPCOL	Population-based	European	Sweden	134	54.75	11.26	57	22	71	24.5	3.04	38.0597	6	12
RS3	Population-based	European	The Netherlands	1220	62.3	5.867	57	45.6	87.5	27.43	3.15	42.2131	260	0
SHIP	Population-based	European	Germany	996	56.93	13.52	57	31	89	28.06	2.91	46.3855	98	19
SHIP-TREND	Population-based	European	Germany	905	50.24	13.69	51	20	81	27.38	2.9	43.7569	51	6
TwinsUK	Twins Study	European	UK	1205	61.52	10.72	63	24	89	26.26	2.743	8.63071	62	78
