# Supplementary material for: The causality of gut microbiota on onset and progression of sepsis: a bi-directional Mendelian randomization analysis
Source: Front Immunol. 2024 Apr 18;15:1266579. doi: 10.3389/fimmu.2024.1266579 (PMC11063379; doi:10.3389/fimmu.2024.1266579)
Supplement: Supplementary file 2 [file DataSheet_2.xlsx]

## Sheet: dat_combined
Supplementary Table S2: Characteristics of the IVs used in MR analysis between gut microbiota and sepsis and speisis-related outcomes (locus-wide significance, P<1E-05)
outcome	level	exposure	SNP	chr	position	effect_allele.exposure	other_allele. exposure	effect_allele.outcome	other_allele. outcome	beta.exposure	se.exposure	pval.exposure	beta.outcome	se.outcome	pval.outcome
sepsis	class	Actinobacteria	rs11655079	17	75348675	T	C	T	C	-0.0560674	0.0124286	5.93e-06	0.0192911	0.0151727	0.203572
sepsis	class	Actinobacteria	rs11745923	5	475408	G	T	G	T	0.0563759	0.0115529	1.58e-06	-0.00169385	0.0139692	0.903488
sepsis	class	Actinobacteria	rs12049045	1	114665485	A	G	A	G	0.0510452	0.0114325	8.63e-06	-0.00805119	0.0141756	0.570062
sepsis	class	Actinobacteria	rs134366	22	35567355	A	G	A	G	-0.111877	0.023501	1.5e-06	-0.0172915	0.0304003	0.569496
sepsis	class	Actinobacteria	rs1376754	2	161611969	G	A	G	A	0.0509242	0.0112503	6.71e-06	-0.00204	0.0138555	0.882947
sepsis	class	Actinobacteria	rs1515761	10	126110032	C	T	C	T	-0.0762317	0.0169884	4.96e-06	0.0269102	0.019691	0.171742
sepsis	class	Actinobacteria	rs182549	2	136616754	T	C	T	C	-0.111489	0.012066	3.79e-20	0.0270458	0.0162257	0.0955432
sepsis	class	Actinobacteria	rs4945008	11	71221248	G	A	G	A	-0.0540741	0.0121393	5.39e-06	-0.0137008	0.0165245	0.407036
sepsis	class	Actinobacteria	rs6660520	1	207003553	G	A	G	A	-0.0711483	0.0134495	1.11e-07	-0.00842729	0.0172968	0.626105
sepsis	class	Actinobacteria	rs72767435	15	94852795	T	C	T	C	-0.126352	0.0273626	2.57e-06	-0.0411639	0.0319899	0.19817
sepsis	class	Actinobacteria	rs7322849	13	112859829	T	C	T	C	0.0944467	0.0192976	6.21e-07	0.0319655	0.0296372	0.280784
sepsis	class	Actinobacteria	rs80083040	8	65654844	T	G	T	G	0.155784	0.0348017	8.62e-06	0.0172258	0.0298931	0.564448
sepsis	class	Actinobacteria	rs8047955	16	81776768	G	A	G	A	-0.0575816	0.0116762	8.34e-07	-0.0225006	0.0143194	0.116104
sepsis	class	Actinobacteria	rs857444	6	14617591	C	T	C	T	0.0509553	0.011539	8.92e-06	0.00170008	0.0143716	0.905835
sepsis	class	Actinobacteria	rs961091	7	95654718	G	A	G	A	0.0501255	0.011255	8.68e-06	-0.0237626	0.0139461	0.0884016
sepsis	class	Gammaproteobacteria	rs11181912	12	43572952	G	A	G	A	-0.0579153	0.0118796	9.95e-07	0.00373133	0.0146113	0.798435
sepsis	class	Gammaproteobacteria	rs12404135	1	186502694	A	G	A	G	-0.0788843	0.0172415	8.89e-06	-0.0448485	0.020709	0.0303382
sepsis	class	Gammaproteobacteria	rs6706173	2	167986992	A	C	A	C	0.074251	0.0146392	1.99e-07	0.0454979	0.0193563	0.0187461
sepsis	class	Gammaproteobacteria	rs75101789	3	18615903	C	T	C	T	0.0729012	0.0163003	8.79e-06	-0.00434479	0.020715	0.83387
sepsis	class	Gammaproteobacteria	rs79795896	18	48185248	A	G	A	G	-0.15921	0.0351373	7.92e-06	-0.0426513	0.0319326	0.181659
sepsis	class	Gammaproteobacteria	rs9494710	6	137612554	C	T	C	T	-0.0549673	0.0120924	4.55e-06	-0.0302519	0.0141559	0.0325942
sepsis	genus	Faecalibacterium	rs10927394	1	245267339	G	T	G	T	-0.232262	0.0512364	7.02e-06	0.0405069	0.0400886	0.312287
sepsis	genus	Faecalibacterium	rs114946999	2	37125235	C	T	C	T	-0.0861565	0.01896	5.7e-06	0.0125581	0.0235029	0.593121
sepsis	genus	Faecalibacterium	rs11776390	8	38593645	T	C	T	C	-0.078354	0.017183	6.4e-06	0.0317885	0.0216276	0.141613
sepsis	genus	Faecalibacterium	rs1271565	14	64044097	C	T	C	T	-0.0576251	0.0119649	1.3e-06	-0.0164946	0.0153374	0.282177
sepsis	genus	Faecalibacterium	rs12753492	1	14201546	A	C	A	C	0.0641305	0.0149933	8.8e-06	-0.0019311	0.018798	0.918178
sepsis	genus	Faecalibacterium	rs2835874	21	39027901	T	C	T	C	-0.0866356	0.0196496	7.54e-06	-0.047998	0.0262223	0.0671862
sepsis	genus	Faecalibacterium	rs6910935	6	131587157	G	A	G	A	-0.134864	0.0277032	1.38e-06	0.0170887	0.0290897	0.556902
sepsis	genus	Faecalibacterium	rs75499067	16	6099863	C	T	C	T	0.227585	0.0465522	1.76e-06	-0.000802421	0.0314079	0.979618
sepsis	genus	Faecalibacterium	rs79656633	1	111036827	T	C	T	C	0.145631	0.0323019	8.14e-06	0.00215256	0.0321777	0.946665
sepsis	genus	Faecalibacterium	rs9536330	13	53567017	T	C	T	C	-0.048317	0.010797	5.33e-06	0.00867893	0.0140846	0.537763
sepsis	genus	Family XIII AD3011 group	rs11126423	2	74195551	T	C	T	C	-0.0904399	0.0196301	5.91e-06	0.0225611	0.0229205	0.324957
sepsis	genus	Family XIII AD3011 group	rs11736617	4	38917830	G	A	G	A	-0.0759493	0.0172101	9.02e-06	-0.0118038	0.0209263	0.572709
sepsis	genus	Family XIII AD3011 group	rs12812672	12	18127597	T	C	T	C	-0.096065	0.020828	2.56e-06	-0.0275273	0.0238116	0.247662
sepsis	genus	Family XIII AD3011 group	rs149302	5	14159925	T	C	T	C	-0.0645635	0.0143225	7.48e-06	0.0192372	0.0168271	0.252944
sepsis	genus	Family XIII AD3011 group	rs16840310	1	240694163	G	A	G	A	0.0608052	0.0122149	6.75e-07	-0.0189269	0.0142734	0.18483
sepsis	genus	Family XIII AD3011 group	rs16940167	15	58683697	C	T	C	T	0.0732552	0.0159898	3.91e-06	-0.00110697	0.0188244	0.953108
sepsis	genus	Family XIII AD3011 group	rs17156849	7	28603985	G	A	G	A	-0.112891	0.0245292	4.19e-06	0.0113325	0.0261462	0.664704
sepsis	genus	Family XIII AD3011 group	rs62029761	16	16006242	A	G	A	G	0.128753	0.0276002	3.89e-06	-0.0137102	0.0298392	0.645898
sepsis	genus	Family XIII AD3011 group	rs62200412	20	4618639	C	T	C	T	-0.0800851	0.0163834	5.8e-07	0.0379154	0.0188029	0.0437512
sepsis	genus	Family XIII AD3011 group	rs72730932	1	192019835	C	A	C	A	-0.0899559	0.0177107	6.89e-07	0.0138621	0.0188852	0.462938
sepsis	genus	Family XIII AD3011 group	rs739451	9	136678954	C	T	C	T	0.0649589	0.0147534	7.88e-06	0.00614749	0.0170642	0.718656
sepsis	genus	Family XIII AD3011 group	rs9837139	3	29811865	A	G	A	G	0.10752	0.0240482	8.71e-06	0.00380352	0.0277401	0.890942
sepsis	genus	Family XIII UCG001	rs112362903	17	33761027	A	G	A	G	-0.149047	0.0333271	7.88e-06	-0.0676485	0.0324965	0.037368
sepsis	genus	Family XIII UCG001	rs12049454	1	85228325	T	C	T	C	-0.0647298	0.0134065	1.17e-06	-0.00549929	0.0147895	0.710014
sepsis	genus	Family XIII UCG001	rs1426266	3	188224096	C	T	C	T	0.0665521	0.0137151	1.25e-06	-0.0117685	0.0150105	0.433029
sepsis	genus	Family XIII UCG001	rs3842897	1	183503664	G	A	G	A	-0.112639	0.0242751	5.2e-06	0.00837204	0.0264048	0.751194
sepsis	genus	Family XIII UCG001	rs62414802	6	76598635	C	T	C	T	-0.0611904	0.013457	4.29e-06	-0.00541498	0.0144107	0.707094
sepsis	genus	Family XIII UCG001	rs7119679	11	94681786	G	A	G	A	-0.0809085	0.0174782	3.52e-06	0.0247	0.0195856	0.207261
sepsis	genus	Family XIII UCG001	rs76463770	3	45479090	A	G	A	G	0.19313	0.0419866	3.77e-06	-0.00208667	0.0322927	0.948479
sepsis	genus	Family XIII UCG001	rs8076666	17	78223817	G	A	G	A	-0.088655	0.0198094	8.02e-06	0.000638215	0.0220597	0.97692
sepsis	genus	Flavonifractor	rs114873521	5	168218403	C	T	C	T	-0.130067	0.0294087	7.13e-06	0.0256826	0.0279455	0.358084
sepsis	genus	Flavonifractor	rs11811696	1	237351354	T	C	T	C	-0.116063	0.0241012	2.07e-06	0.0409578	0.0236717	0.0835872
sepsis	genus	Flavonifractor	rs12030302	1	77887835	G	A	G	A	0.0692276	0.0137467	5.61e-07	0.016967	0.0137682	0.217824
sepsis	genus	Flavonifractor	rs34066017	11	44849689	A	G	A	G	0.0764294	0.0159789	1.52e-06	0.00518611	0.0156021	0.73959
sepsis	genus	Flavonifractor	rs806808	10	32381186	C	T	C	T	-0.0667272	0.0136557	1.18e-06	0.00402543	0.0136726	0.76844
sepsis	genus	Fusicatenibacter	rs10439674	21	42681392	A	G	A	G	-0.0572129	0.0130007	7.68e-06	0.00729498	0.0170657	0.66904
sepsis	genus	Fusicatenibacter	rs167879	20	55937366	T	C	T	C	0.0659543	0.0148763	5.87e-06	0.029329	0.0180821	0.104805
sepsis	genus	Fusicatenibacter	rs1864685	17	70721782	A	C	A	C	-0.0494799	0.0108105	4.96e-06	0.0276772	0.0137121	0.0435442
sepsis	genus	Fusicatenibacter	rs2025938	10	112177119	G	A	G	A	-0.0967298	0.0205426	2.99e-06	0.0122814	0.0249054	0.621926
sepsis	genus	Fusicatenibacter	rs206581	18	10370596	A	G	A	G	-0.0568339	0.0127894	8.96e-06	-0.0159734	0.0164695	0.332109
sepsis	genus	Fusicatenibacter	rs2132128	8	15360718	G	A	G	A	-0.0771914	0.0160344	1.08e-06	0.0379213	0.0208207	0.0685567
sepsis	genus	Fusicatenibacter	rs3303	10	120447429	T	C	T	C	-0.0953657	0.020407	3.94e-06	-0.0327005	0.0246732	0.185056
sepsis	genus	Fusicatenibacter	rs4378146	1	24927625	A	C	A	C	-0.0616691	0.0125259	7.2e-07	0.0172613	0.0157724	0.273781
sepsis	genus	Fusicatenibacter	rs60254196	7	148856720	G	A	G	A	0.0492427	0.0109365	5.47e-06	-0.0259327	0.013745	0.0592011
sepsis	genus	Fusicatenibacter	rs62187631	2	226649570	T	C	T	C	-0.0710571	0.015924	4.55e-06	-0.00218638	0.0190195	0.908481
sepsis	genus	Fusicatenibacter	rs62353480	5	29595000	A	G	A	G	-0.0701397	0.0145589	1.57e-06	-0.0350334	0.0180064	0.0517023
sepsis	genus	Fusicatenibacter	rs6515626	20	25257001	G	A	G	A	0.141575	0.0313559	7.29e-06	-0.00238719	0.0339036	0.943866
sepsis	genus	Fusicatenibacter	rs704418	3	64252803	C	T	C	T	-0.0739124	0.0151073	7.77e-07	0.00715414	0.0198447	0.718469
sepsis	genus	Fusicatenibacter	rs73103914	12	58658311	A	G	A	G	-0.0597324	0.0134458	8.3e-06	-0.0137076	0.0167469	0.413064
sepsis	genus	Fusicatenibacter	rs792108	2	5532793	C	T	C	T	0.0508345	0.0113843	8.5e-06	-0.0159373	0.0142687	0.26402
sepsis	genus	Fusicatenibacter	rs8028026	15	88353215	G	A	G	A	0.0792146	0.0180505	8.06e-06	-0.0179476	0.0216199	0.406458
sepsis	genus	Fusicatenibacter	rs8063430	16	73821805	T	C	T	C	-0.104026	0.022217	4.93e-06	0.0521678	0.0296183	0.0781808
sepsis	genus	Fusicatenibacter	rs9905659	17	70697344	G	A	G	A	-0.061617	0.0136576	7.31e-06	0.0260292	0.0179384	0.146772
sepsis	genus	Gordonibacter	rs13412653	2	30158494	A	C	A	C	0.107597	0.0239228	8.61e-06	0.00808145	0.0143149	0.572381
sepsis	genus	Gordonibacter	rs16955299	17	52957210	G	A	G	A	-0.196423	0.0433538	6.37e-06	0.00920285	0.0261874	0.725272
sepsis	genus	Gordonibacter	rs322296	7	136937189	G	A	G	A	0.17869	0.037722	4.02e-06	0.0464605	0.0212642	0.0288948
sepsis	genus	Gordonibacter	rs35042269	4	8142607	C	A	C	A	-0.180293	0.0403296	8.11e-06	-0.0414745	0.0251154	0.0986666
sepsis	genus	Gordonibacter	rs3765837	1	210628449	T	G	T	G	-0.190729	0.0433608	7.17e-06	0.0199377	0.0236981	0.400167
sepsis	genus	Gordonibacter	rs4596722	9	88787144	G	A	G	A	-0.102908	0.0231571	9.06e-06	-0.0114943	0.0137101	0.401819
sepsis	genus	Gordonibacter	rs71545975	7	47144505	A	G	A	G	-0.153972	0.0338918	7.04e-06	-0.0276932	0.0197043	0.159891
sepsis	genus	Gordonibacter	rs72714787	4	136768501	C	A	C	A	0.181405	0.0377102	1.43e-06	0.00387926	0.0228858	0.8654
sepsis	genus	Gordonibacter	rs72939513	1	83136096	A	G	A	G	-0.21399	0.0490592	7.98e-06	0.0164804	0.0297113	0.57911
sepsis	genus	Gordonibacter	rs7294633	12	29024534	T	C	T	C	-0.12867	0.0249946	3.44e-07	-0.032916	0.0150502	0.0287362
sepsis	genus	Gordonibacter	rs768830	7	18970607	A	G	A	G	-0.149852	0.0333315	7.76e-06	0.00203421	0.0203002	0.92018
sepsis	genus	Haemophilus	rs10781340	9	78752170	A	G	A	G	-0.0948915	0.0203221	4.32e-06	0.00742948	0.018207	0.683232
sepsis	genus	Haemophilus	rs111582866	16	48742489	G	A	G	A	-0.124265	0.026016	1.27e-06	0.0379852	0.0223507	0.0892237
sepsis	genus	Haemophilus	rs35509	12	115493337	G	A	G	A	0.128249	0.0268779	2.01e-06	-0.00819566	0.0234253	0.72644
sepsis	genus	Haemophilus	rs4822728	22	26891808	T	C	T	C	0.0705861	0.0151388	3.48e-06	0.00438399	0.0141152	0.756115
sepsis	genus	Haemophilus	rs76022354	10	94306385	C	T	C	T	0.244638	0.0505504	1.83e-06	-0.0121861	0.0333471	0.714788
sepsis	genus	Haemophilus	rs78909003	9	105650242	T	C	T	C	-0.246256	0.0503924	1.67e-06	-0.0230608	0.0308664	0.454992
sepsis	genus	Haemophilus	rs9328464	6	8350917	T	C	T	C	0.0723095	0.0148799	1.42e-06	0.00857216	0.0136252	0.529256
sepsis	genus	Haemophilus	rs9382510	6	55448491	C	T	C	T	-0.093521	0.0172649	7.12e-08	0.00196897	0.0161443	0.90293
sepsis	genus	Haemophilus	rs9895850	17	64535013	T	C	T	C	-0.192957	0.0416755	2.14e-06	0.00955394	0.0311349	0.758953
sepsis	genus	Holdemanella	rs12513188	4	71000791	G	A	G	A	0.0903906	0.0195276	4.65e-06	0.01695	0.0173511	0.328625
sepsis	genus	Holdemanella	rs17586763	13	50932063	T	C	T	C	-0.227285	0.0510135	7.72e-06	0.0120534	0.0337584	0.721056
sepsis	genus	Holdemanella	rs1926302	1	65153340	G	A	G	A	-0.107972	0.0231421	7.5e-06	0.01587	0.0207082	0.44346
sepsis	genus	Holdemanella	rs34187114	8	138623633	C	A	C	A	-0.104505	0.022601	5.13e-06	-0.00589109	0.0188227	0.754296
sepsis	genus	Holdemanella	rs35228298	3	85392882	G	A	G	A	0.0934832	0.0202886	7.3e-06	-0.00589739	0.0167222	0.724336
sepsis	genus	Holdemanella	rs607782	6	4148609	C	T	C	T	0.0854214	0.0172515	7.19e-07	0.00661574	0.014626	0.651034
sepsis	genus	Holdemanella	rs62113381	19	7668225	T	C	T	C	-0.105447	0.0232029	5.54e-06	-0.0255682	0.0191731	0.182353
sepsis	genus	Holdemanella	rs73011279	19	15020095	T	C	T	C	-0.0961669	0.0199336	1.36e-06	0.00316506	0.0165508	0.848343
sepsis	genus	Holdemanella	rs75764681	10	4494630	T	C	T	C	-0.283103	0.0598999	1.94e-06	-0.00761084	0.0336546	0.821088
sepsis	genus	Holdemanella	rs8113760	19	43851935	G	A	G	A	0.078999	0.01734	4.62e-06	-0.00324848	0.0142961	0.820246
sepsis	genus	Holdemania	rs10885477	10	115332413	T	C	T	C	-0.135137	0.0301894	8.6e-06	0.0144102	0.0280472	0.607403
sepsis	genus	Holdemania	rs11080063	17	26789271	G	A	G	A	-0.0665238	0.0149837	6.67e-06	-0.0209027	0.0136534	0.125781
sepsis	genus	Holdemania	rs111745969	15	93110222	A	G	A	G	0.120677	0.0265781	3.71e-06	0.0360814	0.0231721	0.119446
sepsis	genus	Holdemania	rs113593397	8	123973840	A	G	A	G	-0.128935	0.0282526	9.36e-06	-0.0215122	0.0245285	0.380471
sepsis	genus	Holdemania	rs12701617	7	38292857	A	G	A	G	-0.0660617	0.0149427	9.52e-06	0.00302562	0.0138004	0.826462
sepsis	genus	Holdemania	rs1867876	11	18768068	T	C	T	C	0.0842919	0.0162192	2.74e-07	-0.00827468	0.015161	0.585212
sepsis	genus	Holdemania	rs4146507	5	106209093	C	T	C	T	0.079488	0.0177002	7.23e-06	0.0143124	0.0166679	0.390518
sepsis	genus	Holdemania	rs6133067	20	3839754	T	C	T	C	0.0910829	0.0178561	5.17e-07	-0.00234293	0.0173787	0.892757
sepsis	genus	Holdemania	rs73139538	7	63323145	G	A	G	A	-0.148594	0.0327469	7.77e-06	0.00521703	0.0283064	0.853774
sepsis	genus	Holdemania	rs77293403	5	77388406	A	G	A	G	0.164556	0.0341775	1.77e-06	0.00748531	0.0283989	0.792105
sepsis	genus	Holdemania	rs80149660	10	129908282	C	T	C	T	-0.232987	0.0519183	6.04e-06	-0.00132913	0.0287359	0.963108
sepsis	genus	Holdemania	rs9500080	6	105737322	C	T	C	T	0.0926764	0.0178886	4.09e-07	0.00582884	0.0164655	0.723338
sepsis	genus	Holdemania	rs9529719	13	70856516	C	T	C	T	-0.074038	0.0160494	5.97e-06	-0.00927056	0.0149477	0.535126
sepsis	genus	Holdemania	rs967319	3	60615680	T	C	T	C	0.0788638	0.0176744	8.38e-06	0.0235787	0.0158918	0.137888
sepsis	genus	Howardella	rs10048062	15	98476920	C	T	C	T	-0.147352	0.0336531	8.59e-06	-0.0214773	0.0205319	0.295541
sepsis	genus	Howardella	rs12452946	17	17253288	A	G	A	G	-0.105833	0.0228941	3.8e-06	-0.00362305	0.0137525	0.792206
sepsis	genus	Howardella	rs1484873	18	43206985	G	A	G	A	0.227831	0.046335	2.56e-06	-0.0111587	0.0305069	0.714534
sepsis	genus	Howardella	rs17167098	7	133154356	G	A	G	A	-0.169366	0.0352068	1.12e-06	-0.0386239	0.0196376	0.0492017
sepsis	genus	Howardella	rs2154047	14	95452797	A	C	A	C	0.192557	0.0420093	9.97e-06	-0.013028	0.0246916	0.597757
sepsis	genus	Howardella	rs36081916	7	93527414	T	C	T	C	-0.18123	0.0402987	4.7e-06	-0.0245098	0.0227982	0.28234
sepsis	genus	Howardella	rs3791893	2	218819396	A	G	A	G	0.147035	0.034023	9.5e-06	-0.00488737	0.0211291	0.817074
sepsis	genus	Howardella	rs609430	4	169178315	T	G	T	G	-0.112045	0.0239328	3.34e-06	0.00568365	0.0144848	0.694772
sepsis	genus	Howardella	rs672217	18	60125134	G	A	G	A	0.164146	0.0349993	3.52e-06	-0.0143321	0.0203753	0.481801
sepsis	class	Lentisphaeria	rs1002941	15	101242690	A	G	A	G	-0.105025	0.0233484	8.15e-06	0.0160709	0.0153175	0.294094
sepsis	class	Lentisphaeria	rs11770843	7	146795379	C	T	C	T	0.109431	0.0234879	1.91e-06	-0.0024443	0.0153399	0.873398
sepsis	class	Lentisphaeria	rs17114848	15	25162535	G	A	G	A	0.152377	0.0324332	4.06e-06	-0.0517809	0.0211791	0.0144887
sepsis	class	Lentisphaeria	rs2031282	13	20687179	A	G	A	G	0.122368	0.0270329	4.38e-06	-0.00870591	0.0193207	0.652278
sepsis	class	Lentisphaeria	rs2825714	21	21023966	A	G	A	G	-0.13741	0.0289246	1.72e-06	0.0234399	0.0192938	0.224408
sepsis	class	Lentisphaeria	rs62570196	9	111086170	C	T	C	T	-0.21635	0.0439866	1.08e-06	0.00459754	0.025468	0.856743
sepsis	class	Lentisphaeria	rs72640280	1	11943792	A	G	A	G	0.220207	0.0486196	5.18e-06	-0.061815	0.0294036	0.0355279
sepsis	class	Lentisphaeria	rs77599476	20	61394262	A	G	A	G	0.230292	0.0480168	1.86e-06	-0.04059	0.0300653	0.176996
sepsis	genus	Hungatella	rs10044993	5	58424440	A	C	A	C	-0.139547	0.0316748	8.07e-06	0.00946094	0.0194693	0.627009
sepsis	genus	Hungatella	rs13128780	4	166058998	T	C	T	C	-0.149725	0.0312777	1.75e-06	0.0285954	0.0194762	0.142044
sepsis	genus	Hungatella	rs17092615	14	95973619	G	A	G	A	0.152235	0.0337867	7.38e-06	-0.0298257	0.0203908	0.143549
sepsis	genus	Hungatella	rs72759041	15	89577376	G	T	G	T	-0.126025	0.0282242	3.86e-06	-0.0113623	0.0160568	0.479173
sepsis	genus	Intestinibacter	rs10805326	4	14324623	A	G	A	G	-0.0775151	0.0139665	3.55e-08	-0.00907946	0.0148782	0.541695
sepsis	genus	Intestinibacter	rs11109097	12	97928437	T	C	T	C	-0.0624272	0.0138539	5.49e-06	-0.0268441	0.0149277	0.072134
sepsis	genus	Intestinibacter	rs118030283	16	5993076	G	A	G	A	-0.151829	0.0324471	2.67e-06	0.00572939	0.0301412	0.849242
sepsis	genus	Intestinibacter	rs16938435	9	21502923	T	C	T	C	-0.112189	0.0235439	1.8e-06	0.03786	0.0259851	0.145119
sepsis	genus	Intestinibacter	rs2702387	4	179361262	G	A	G	A	-0.0608559	0.0132145	4.26e-06	-0.00367269	0.0145029	0.800084
sepsis	genus	Intestinibacter	rs4327025	15	92446683	G	A	G	A	-0.0810346	0.0154397	1.64e-07	0.0185224	0.016665	0.266373
sepsis	genus	Intestinibacter	rs447950	5	148846426	A	G	A	G	0.0628342	0.0136652	5.64e-06	0.0128285	0.0148458	0.387526
sepsis	genus	Intestinibacter	rs478972	11	125663184	C	T	C	T	0.142681	0.0297116	1.82e-06	0.00958953	0.031566	0.761285
sepsis	genus	Intestinibacter	rs6062862	20	61325223	A	G	A	G	0.0924508	0.0204658	6.68e-06	0.0425682	0.0211974	0.0446242
sepsis	genus	Intestinibacter	rs62430350	6	170918194	T	C	T	C	0.151096	0.0351476	6.84e-06	0.0518346	0.0308548	0.0929673
sepsis	genus	Intestinibacter	rs68093214	3	70657785	C	T	C	T	0.0662258	0.0149877	9.26e-06	0.00245463	0.0158348	0.87681
sepsis	genus	Intestinibacter	rs6875660	5	159686256	C	T	C	T	0.0890455	0.0193905	3.06e-06	-0.0148422	0.021661	0.493215
sepsis	genus	Intestinibacter	rs893394	2	20054971	G	A	G	A	0.0583322	0.0130729	7.85e-06	0.0189856	0.0139458	0.173394
sepsis	genus	Intestinimonas	rs10262702	7	66890843	T	C	T	C	0.0918017	0.0194885	2.06e-06	0.041724	0.0207825	0.0446797
sepsis	genus	Intestinimonas	rs11258178	10	13124513	A	G	A	G	0.0660742	0.0134139	6.98e-07	0.00558048	0.01415	0.6933
sepsis	genus	Intestinimonas	rs12226153	11	94364293	A	G	A	G	-0.151142	0.0306922	5.12e-07	0.0313347	0.0290869	0.281357
sepsis	genus	Intestinimonas	rs17067892	8	3763540	C	T	C	T	0.107194	0.0250013	6.38e-06	0.0307145	0.0265756	0.247788
sepsis	genus	Intestinimonas	rs1859797	7	22007303	G	A	G	A	0.060368	0.0131793	4.12e-06	0.00849722	0.0137898	0.537767
sepsis	genus	Intestinimonas	rs2276760	3	150620956	A	G	A	G	-0.0685233	0.0152546	7.84e-06	-0.00903101	0.0166456	0.587442
sepsis	genus	Intestinimonas	rs2731794	5	17209391	C	T	C	T	0.120632	0.0257529	1.92e-06	0.0262522	0.0273914	0.337855
sepsis	genus	Intestinimonas	rs2930225	16	85327902	T	G	T	G	-0.0729524	0.0152948	1.35e-06	0.0143052	0.0154001	0.352939
sepsis	genus	Intestinimonas	rs4113676	20	6218922	A	C	A	C	-0.218507	0.0490152	7.42e-06	0.0232678	0.0320591	0.467975
sepsis	genus	Intestinimonas	rs62240188	3	10611142	G	A	G	A	0.130074	0.0267179	2.2e-06	-0.0635304	0.0253722	0.012282
sepsis	genus	Intestinimonas	rs62427239	6	155737906	C	A	C	A	0.162658	0.0367647	9.41e-06	-0.00579421	0.03117	0.852531
sepsis	genus	Intestinimonas	rs6934519	6	67200802	C	T	C	T	0.0692373	0.0151154	8.57e-06	-0.00829043	0.0156753	0.596885
sepsis	genus	Intestinimonas	rs716604	2	6514088	A	G	A	G	0.0818068	0.0165992	8.57e-07	-0.0298231	0.017795	0.0937519
sepsis	genus	Intestinimonas	rs7170984	15	93819735	T	C	T	C	-0.0658116	0.0140767	2.98e-06	0.00702939	0.0150558	0.640579
sepsis	genus	Intestinimonas	rs72982915	2	140898088	C	T	C	T	0.183158	0.0402743	4.91e-06	0.040517	0.0327275	0.215713
sepsis	genus	Intestinimonas	rs9823439	3	17187502	C	T	C	T	0.0581947	0.0131455	9.86e-06	-0.00635132	0.0138245	0.645928
sepsis	genus	Lachnoclostridium	rs1031599	3	66725825	T	G	T	G	0.078627	0.0175644	6.31e-06	0.0344047	0.0248739	0.166615
sepsis	genus	Lachnoclostridium	rs12566975	1	185091351	T	C	T	C	-0.0468097	0.0105787	9.57e-06	0.00427674	0.0136908	0.754752
sepsis	genus	Lachnoclostridium	rs1528479	2	167244051	A	G	A	G	0.0497799	0.0111919	9.64e-06	0.00248221	0.014577	0.864787
sepsis	genus	Lachnoclostridium	rs1997204	12	102046595	C	T	C	T	0.108075	0.0242022	5.97e-06	-0.0670851	0.0297318	0.0240492
sepsis	genus	Lachnoclostridium	rs2385421	18	19743455	A	G	A	G	0.0746186	0.0180734	7.14e-06	-0.000893862	0.0260382	0.972615
sepsis	genus	Lachnoclostridium	rs3821998	4	38694566	C	A	C	A	-0.0864066	0.0192519	6.72e-06	-0.00485365	0.0251074	0.846712
sepsis	genus	Lachnoclostridium	rs4738679	8	59370320	A	G	A	G	0.0520267	0.011404	4.42e-06	-0.0199803	0.0145214	0.168844
sepsis	genus	Lachnoclostridium	rs6112314	20	19300846	A	C	A	C	-0.0561715	0.0108174	2.43e-07	0.0225088	0.0140286	0.108604
sepsis	genus	Lachnoclostridium	rs615997	3	23037786	T	C	T	C	0.0511752	0.0106491	2.03e-06	0.00857613	0.0137318	0.532269
sepsis	genus	Lachnoclostridium	rs62285313	3	177470032	A	G	A	G	0.0864203	0.0181565	1.58e-06	-0.0200647	0.0223452	0.369216
sepsis	genus	Lachnoclostridium	rs72829893	17	46694541	G	T	G	T	0.117472	0.0268103	5.58e-06	0.0163273	0.0312686	0.601557
sepsis	genus	Lachnoclostridium	rs78068103	17	13816159	A	G	A	G	0.0886199	0.0194248	3.67e-06	-0.0152779	0.0269405	0.570648
sepsis	genus	Lachnoclostridium	rs789029	18	1053252	C	T	C	T	-0.0641288	0.0137974	3.75e-06	-0.0185104	0.0182324	0.30999
sepsis	genus	Lachnospiraceae FCS020 group	rs10093861	8	121244406	G	A	G	A	-0.0568869	0.0121152	3.06e-06	0.0052075	0.0136596	0.70303
sepsis	genus	Lachnospiraceae FCS020 group	rs1254846	10	44346094	A	G	A	G	-0.105963	0.0232501	5.6e-06	0.0197946	0.026474	0.45464
sepsis	genus	Lachnospiraceae FCS020 group	rs1363769	19	17865305	C	T	C	T	0.200628	0.0449372	1.58e-06	-0.00346996	0.0308839	0.910542
sepsis	genus	Lachnospiraceae FCS020 group	rs2322265	4	166588085	C	T	C	T	-0.0666305	0.0141577	5.21e-06	0.0189806	0.0160792	0.237824
sepsis	genus	Lachnospiraceae FCS020 group	rs2862811	3	165996415	C	T	C	T	-0.0564927	0.0121736	3.92e-06	0.00840972	0.0137591	0.541061
sepsis	genus	Lachnospiraceae FCS020 group	rs35035870	11	3248876	T	C	T	C	-0.190615	0.0414403	2.62e-06	0.0578146	0.0327682	0.077673
sepsis	genus	Lachnospiraceae FCS020 group	rs3999074	10	65563647	G	T	G	T	-0.0550587	0.0121847	6.55e-06	-0.00425292	0.0138648	0.759039
sepsis	genus	Lachnospiraceae FCS020 group	rs4452603	6	71966268	T	G	T	G	0.0604208	0.0135965	8.98e-06	-0.0111256	0.0154697	0.472026
sepsis	genus	Lachnospiraceae FCS020 group	rs7249113	19	2571232	G	A	G	A	0.0679483	0.0133496	3.72e-07	0.0155878	0.015157	0.303751
sepsis	genus	Lachnospiraceae FCS020 group	rs72793667	2	53946431	A	G	A	G	-0.116881	0.0246589	1.63e-06	-0.0359211	0.02519	0.153866
sepsis	genus	Lachnospiraceae FCS020 group	rs9308097	4	165786478	G	A	G	A	-0.055381	0.0123659	7.47e-06	-0.022226	0.013938	0.110794
sepsis	genus	Lachnospiraceae FCS020 group	rs9788306	13	40419314	C	T	C	T	-0.062804	0.0130744	1.39e-06	-0.0118935	0.0149761	0.427099
sepsis	genus	Lachnospiraceae NC2004 group	rs117467633	17	21157406	T	C	T	C	-0.169687	0.0383169	9.13e-06	-0.0234064	0.0273161	0.391516
sepsis	genus	Lachnospiraceae NC2004 group	rs12208226	6	22725908	C	A	C	A	-0.154739	0.0340372	9.75e-06	-0.0189459	0.0249616	0.447851
sepsis	genus	Lachnospiraceae NC2004 group	rs12863463	13	47512191	G	A	G	A	-0.156365	0.0345372	6.04e-06	-0.0316332	0.0260353	0.224362
sepsis	genus	Lachnospiraceae NC2004 group	rs17067076	18	58229086	G	A	G	A	-0.154631	0.0352194	5.61e-06	-0.0715736	0.0303199	0.0182448
sepsis	genus	Lachnospiraceae NC2004 group	rs1928659	9	29334137	T	C	T	C	0.102522	0.0226445	6.17e-06	0.00296527	0.0160246	0.853194
sepsis	genus	Lachnospiraceae NC2004 group	rs1929743	13	76829562	T	C	T	C	0.0837206	0.0190318	9.06e-06	-0.00366449	0.0144036	0.799175
sepsis	genus	Lachnospiraceae NC2004 group	rs3756315	5	149544722	A	G	A	G	-0.0883469	0.0188397	3.33e-06	-0.000486395	0.0146481	0.973511
sepsis	genus	Lachnospiraceae NC2004 group	rs6116753	20	5330700	G	A	G	A	0.0994748	0.0209139	2.92e-06	0.00188818	0.0156425	0.903922
sepsis	genus	Lachnospiraceae ND3007 group	rs2861203	3	172950553	G	A	G	A	0.0572304	0.0127279	7.37e-06	0.0240493	0.0152802	0.115514
sepsis	genus	Lachnospiraceae ND3007 group	rs72776675	10	14137663	T	C	T	C	-0.0647067	0.014797	8.72e-06	-0.0187482	0.0179743	0.296922
sepsis	genus	Lachnospiraceae ND3007 group	rs9932954	16	1100633	A	G	A	G	-0.0561864	0.0115984	1.25e-06	-0.0169722	0.013767	0.217643
sepsis	genus	Lachnospiraceae NK4A136 group	rs10952110	7	8497922	G	T	G	T	0.0487709	0.0109614	9.08e-06	0.0026387	0.0137951	0.848308
sepsis	genus	Lachnospiraceae NK4A136 group	rs11263806	17	35240097	A	G	A	G	-0.0524615	0.0116758	5.07e-06	0.0156518	0.0148908	0.293211
sepsis	genus	Lachnospiraceae NK4A136 group	rs12611395	19	21806125	G	A	G	A	0.0902532	0.0199652	5.83e-06	0.0278335	0.023432	0.234895
sepsis	genus	Lachnospiraceae NK4A136 group	rs160061	5	6116659	G	A	G	A	-0.0513831	0.0108094	2.12e-06	0.0300996	0.0137037	0.0280595
sepsis	genus	Lachnospiraceae NK4A136 group	rs28540839	8	84735080	A	C	A	C	0.0508285	0.0110591	9.34e-06	-0.0263679	0.013689	0.0540779
sepsis	genus	Lachnospiraceae NK4A136 group	rs2880566	17	30016653	T	C	T	C	0.0599578	0.0134693	5.61e-06	-0.022639	0.0172129	0.188431
sepsis	genus	Lachnospiraceae NK4A136 group	rs4955932	3	55181375	T	C	T	C	-0.0492283	0.0109388	7.05e-06	0.0115766	0.0142106	0.415275
sepsis	genus	Lachnospiraceae NK4A136 group	rs59805249	5	90289997	T	C	T	C	0.0936162	0.0207982	9.45e-06	0.00689736	0.0290721	0.812462
sepsis	genus	Lachnospiraceae NK4A136 group	rs68104925	14	100177681	T	C	T	C	-0.0549104	0.0115385	2.37e-06	-0.00538644	0.0142922	0.706262
sepsis	genus	Lachnospiraceae NK4A136 group	rs7073658	10	62175024	G	T	G	T	0.0499621	0.0109693	5.27e-06	-0.000539057	0.0140395	0.969372
sepsis	genus	Lachnospiraceae NK4A136 group	rs73044693	19	51256120	A	G	A	G	-0.10758	0.0229884	3.57e-06	-0.0349997	0.0251725	0.164409
sepsis	genus	Lachnospiraceae NK4A136 group	rs7616165	3	190415145	G	T	G	T	-0.230542	0.0483465	2.77e-06	-0.0179675	0.031847	0.572631
sepsis	genus	Lachnospiraceae NK4A136 group	rs76193507	3	161749981	A	G	A	G	-0.22973	0.0499776	2.93e-06	0.00796833	0.0326966	0.807459
sepsis	genus	Lachnospiraceae NK4A136 group	rs7832116	8	4842929	A	G	A	G	-0.0714756	0.0151703	3.57e-06	0.0103823	0.0195318	0.595033
sepsis	genus	Lachnospiraceae NK4A136 group	rs954878	1	54578401	A	G	A	G	-0.0520656	0.0109082	1.78e-06	0.00567153	0.0138136	0.681384
sepsis	genus	Lachnospiraceae UCG001	rs12131224	1	166199362	C	T	C	T	0.117095	0.02591	7.4e-06	-0.0182352	0.0239096	0.445659
sepsis	genus	Lachnospiraceae UCG001	rs2050911	1	82384407	G	A	G	A	0.0751466	0.0153934	1.11e-06	0.00642749	0.015008	0.668453
sepsis	genus	Lachnospiraceae UCG001	rs437876	3	42568440	T	C	T	C	0.0784637	0.0144768	7.17e-08	0.0217091	0.0143033	0.129073
sepsis	genus	Lachnospiraceae UCG001	rs4981345	14	21455973	T	C	T	C	-0.0681973	0.0149831	6.09e-06	0.00212359	0.014429	0.882994
sepsis	genus	Lachnospiraceae UCG001	rs573933	9	14477851	T	C	T	C	-0.107898	0.0232346	3.11e-06	0.0274312	0.0238273	0.24963
sepsis	genus	Lachnospiraceae UCG001	rs62496417	7	96965504	T	G	T	G	-0.0748504	0.0165681	5.88e-06	-0.0192613	0.016097	0.231472
sepsis	genus	Lachnospiraceae UCG001	rs7341608	8	56839500	T	C	T	C	-0.0784757	0.0177648	9.48e-06	-0.0541646	0.017575	0.0020567
sepsis	genus	Lachnospiraceae UCG001	rs74034332	16	79092359	G	A	G	A	0.168045	0.0382637	3.33e-06	0.035244	0.0318253	0.268113
sepsis	genus	Lachnospiraceae UCG001	rs78848836	1	53773248	A	G	A	G	-0.118868	0.0259753	3.38e-06	0.00171019	0.0236837	0.942435
sepsis	genus	Lachnospiraceae UCG001	rs8104225	19	13962924	A	G	A	G	0.0892098	0.0197665	8.04e-06	0.0370591	0.0196226	0.0589468
sepsis	genus	Lachnospiraceae UCG001	rs9403580	6	145006780	C	T	C	T	0.107801	0.0229777	3.47e-06	0.0305052	0.0226367	0.177787
sepsis	genus	Lachnospiraceae UCG001	rs985416	3	148269083	T	C	T	C	-0.0970258	0.0181807	1.46e-07	0.00558937	0.0173605	0.747484
sepsis	genus	Lachnospiraceae UCG004	rs11128180	3	70592215	A	G	A	G	0.0648288	0.0140126	4.52e-06	-0.0153794	0.0160886	0.339114
sepsis	genus	Lachnospiraceae UCG004	rs12072562	1	105287469	T	C	T	C	0.133104	0.0303566	7.07e-06	-0.0433773	0.0292298	0.137806
sepsis	genus	Lachnospiraceae UCG004	rs12673420	7	71303007	G	A	G	A	0.0554351	0.0118375	2.98e-06	-0.0053306	0.0138561	0.70045
sepsis	genus	Lachnospiraceae UCG004	rs12747809	1	240359089	A	G	A	G	0.062197	0.0125685	8.65e-07	0.00212587	0.0146972	0.884991
sepsis	genus	Lachnospiraceae UCG004	rs12894272	14	40536481	G	A	G	A	-0.0579792	0.0125229	4.34e-06	0.0122188	0.0145832	0.402105
sepsis	genus	Lachnospiraceae UCG004	rs233486	6	14817584	G	A	G	A	0.0799088	0.017766	6.28e-06	0.00675429	0.0200728	0.736502
sepsis	genus	Lachnospiraceae UCG004	rs2444793	6	81318836	T	C	T	C	0.0542433	0.0118188	4.77e-06	-0.0138888	0.0137545	0.312609
sepsis	genus	Lachnospiraceae UCG004	rs2726805	4	183247601	A	G	A	G	0.0548397	0.0120844	6.3e-06	0.0109097	0.0140351	0.436974
sepsis	genus	Lachnospiraceae UCG004	rs2882478	2	49904589	G	A	G	A	-0.0577091	0.0118338	1.21e-06	-0.00139984	0.0138408	0.91944
sepsis	genus	Lachnospiraceae UCG004	rs35182105	12	24572337	A	G	A	G	-0.109724	0.024221	4.87e-06	0.0784134	0.0267793	0.00341004
sepsis	genus	Lachnospiraceae UCG004	rs6656451	1	65990422	T	C	T	C	0.05436	0.011947	5.57e-06	0.000414469	0.0137301	0.975918
sepsis	genus	Lachnospiraceae UCG004	rs7629954	3	154242406	A	G	A	G	0.108441	0.023825	5.77e-06	0.00602148	0.0264515	0.819924
sepsis	class	Melainabacteria	rs10148250	14	107061448	A	G	A	G	-0.0861928	0.0193381	8.67e-06	-0.0186716	0.0137785	0.175378
sepsis	class	Melainabacteria	rs10738747	9	26184578	A	G	A	G	-0.0814624	0.0184409	9.96e-06	0.00886758	0.0137215	0.518115
sepsis	class	Melainabacteria	rs11150282	16	80493705	T	C	T	C	0.0989487	0.0196972	6.03e-07	0.0128909	0.0147619	0.382523
sepsis	class	Melainabacteria	rs113884518	9	24648997	T	C	T	C	-0.205352	0.0454982	8.06e-06	0.0124294	0.0294685	0.673181
sepsis	class	Melainabacteria	rs28678345	17	53906328	T	C	T	C	0.214848	0.0470878	6.69e-06	-0.00362399	0.0317922	0.909246
sepsis	class	Melainabacteria	rs367480	11	2937631	A	G	A	G	0.083758	0.0185796	8.2e-06	-0.0403116	0.013881	0.00368324
sepsis	class	Melainabacteria	rs4129395	9	115975389	G	A	G	A	0.0896187	0.0185106	1.48e-06	-0.00593161	0.0137751	0.666756
sepsis	class	Melainabacteria	rs789069	18	1008278	A	C	A	C	-0.103539	0.0234287	6.85e-06	0.026146	0.0182844	0.152727
sepsis	class	Melainabacteria	rs79790072	15	100747683	T	C	T	C	0.226722	0.0487841	3.29e-06	0.00497022	0.0302808	0.869623
sepsis	class	Melainabacteria	rs9864379	3	14306949	T	C	T	C	-0.159735	0.0292553	5.36e-08	-0.0401326	0.0221208	0.0696402
sepsis	genus	Lachnospiraceae UCG008	rs10741777	11	19572557	T	C	T	C	-0.0973842	0.0194791	7.69e-07	0.0244401	0.016053	0.127893
sepsis	genus	Lachnospiraceae UCG008	rs10793103	11	74391775	T	C	T	C	-0.0974344	0.0181279	9.35e-08	-0.00535593	0.0147859	0.717178
sepsis	genus	Lachnospiraceae UCG008	rs10801803	1	90818872	G	A	G	A	-0.117029	0.0243085	1.4e-06	-0.0115875	0.020281	0.567764
sepsis	genus	Lachnospiraceae UCG008	rs13024781	2	168628871	T	C	T	C	-0.0798769	0.0168846	2.29e-06	-0.00484355	0.0137782	0.725185
sepsis	genus	Lachnospiraceae UCG008	rs57091572	6	81214803	A	G	A	G	-0.110443	0.0235801	2.86e-06	0.032519	0.0189482	0.0861232
sepsis	genus	Lachnospiraceae UCG008	rs57254474	8	23071054	G	A	G	A	0.0886512	0.0199045	6.92e-06	-0.0327848	0.0160153	0.040649
sepsis	genus	Lachnospiraceae UCG008	rs61944774	12	129539818	A	G	A	G	0.179838	0.0393797	6.34e-06	-0.00118058	0.0288837	0.967397
sepsis	genus	Lachnospiraceae UCG008	rs62277846	2	228100140	C	T	C	T	0.102292	0.0212319	1.59e-06	-0.0358588	0.0170754	0.0357265
sepsis	genus	Lachnospiraceae UCG008	rs67078837	4	114220647	T	C	T	C	-0.0845848	0.0170693	7.68e-07	-0.00181268	0.013758	0.895178
sepsis	genus	Lachnospiraceae UCG008	rs75356640	15	31697284	G	A	G	A	0.136523	0.0303128	9.83e-06	0.0273808	0.0248741	0.270993
sepsis	genus	Lachnospiraceae UCG008	rs955844	16	84992314	A	C	A	C	0.112064	0.0228369	1.81e-06	0.028861	0.0185266	0.119276
sepsis	genus	Lachnospiraceae UCG010	rs10414815	19	42586245	C	T	C	T	-0.10453	0.0230253	4.24e-06	-0.0253544	0.021669	0.241971
sepsis	genus	Lachnospiraceae UCG010	rs11192447	10	83848397	A	G	A	G	0.126592	0.024345	4.69e-07	0.000780333	0.0284035	0.978082
sepsis	genus	Lachnospiraceae UCG010	rs12346653	9	92267239	C	T	C	T	0.0657686	0.0139569	2.7e-06	-0.0274401	0.0159895	0.086139
sepsis	genus	Lachnospiraceae UCG010	rs17730011	6	84772845	G	A	G	A	-0.0702357	0.015706	7.85e-06	-0.000634542	0.0178977	0.971718
sepsis	genus	Lachnospiraceae UCG010	rs336138	5	8146371	G	T	G	T	0.0779543	0.0171865	7.48e-06	-0.00788578	0.0184854	0.669673
sepsis	genus	Lachnospiraceae UCG010	rs4576377	7	81410263	C	A	C	A	0.0572001	0.0127043	7.63e-06	-0.0133451	0.0140696	0.342874
sepsis	genus	Lachnospiraceae UCG010	rs72894957	2	185862591	G	A	G	A	0.222263	0.0486425	5.68e-06	-0.053751	0.0326977	0.100201
sepsis	genus	Lachnospiraceae UCG010	rs74315802	14	29872341	G	T	G	T	0.0867262	0.0183477	3.19e-06	0.023902	0.0205855	0.245599
sepsis	genus	Lachnospiraceae UCG010	rs9981767	21	44079875	A	C	A	C	0.0655062	0.0131994	9.96e-07	-0.0202875	0.0147161	0.16802
sepsis	genus	Lachnospira	rs56791201	2	57701660	C	TRUE	C	TRUE	-0.051823	0.0110697	2.93e-06	-0.00846565	0.0136754	0.535888
sepsis	genus	Lactobacillus	rs11674854	2	28903275	C	T	C	T	-0.0852686	0.0176504	1.59e-06	-0.015457	0.0141028	0.273069
sepsis	genus	Lactobacillus	rs12693845	2	199312684	C	T	C	T	-0.0805447	0.0177429	8.96e-06	0.00159504	0.0140073	0.90934
sepsis	genus	Lactobacillus	rs1530559	2	135755629	G	A	G	A	0.0804001	0.0178207	4.93e-06	-0.013681	0.0141126	0.332337
sepsis	genus	Lactobacillus	rs16861661	1	18501459	G	A	G	A	-0.183147	0.038148	1.28e-06	0.0211217	0.0267865	0.430391
sepsis	genus	Lactobacillus	rs62314653	4	109896462	C	A	C	A	0.187692	0.0394585	2.24e-06	-0.013134	0.0307702	0.669494
sepsis	genus	Lactobacillus	rs7399658	13	23834968	G	A	G	A	-0.107134	0.0221883	3.12e-06	0.00922348	0.0170475	0.588475
sepsis	genus	Lactobacillus	rs75127669	6	151027636	C	A	C	A	0.139784	0.0310414	6.83e-06	-0.0407365	0.0257322	0.1134
sepsis	genus	Lactobacillus	rs768253	8	69010103	T	G	T	G	-0.079195	0.0171791	4.25e-06	-0.00887485	0.0140042	0.526258
sepsis	genus	Lactobacillus	rs77478751	3	173151665	A	G	A	G	-0.219886	0.0475759	7.33e-06	0.0246852	0.0279115	0.376476
sepsis	genus	Lactobacillus	rs921925	19	6928017	A	C	A	C	0.0985077	0.0203229	9.72e-07	0.0196074	0.0168439	0.244396
sepsis	genus	Lactococcus	rs10417872	19	28767353	G	T	G	T	-0.118306	0.024522	1.29e-06	-0.00963718	0.0153177	0.529248
sepsis	genus	Lactococcus	rs123059	17	2699935	C	T	C	T	0.13671	0.0274694	1.27e-06	0.0112862	0.0162395	0.487065
sepsis	genus	Lactococcus	rs12621813	2	31266049	G	A	G	A	0.108423	0.0239978	6.61e-06	-0.010965	0.0148822	0.461255
sepsis	genus	Lactococcus	rs17168302	7	14650221	G	A	G	A	0.191857	0.0424761	6.29e-06	-0.0332501	0.0277576	0.230967
sepsis	genus	Lactococcus	rs2293361	2	54114864	C	T	C	T	-0.199221	0.0430969	1.4e-06	0.00144715	0.0285667	0.959598
sepsis	genus	Lactococcus	rs4766997	12	113161438	C	T	C	T	0.114599	0.023839	2.06e-06	0.0367219	0.0148904	0.0136575
sepsis	genus	Lactococcus	rs55910161	10	71518643	C	T	C	T	0.146426	0.0307367	2.36e-06	0.0226462	0.018949	0.232042
sepsis	genus	Lactococcus	rs6674304	1	116887742	C	T	C	T	0.200758	0.0442121	6.18e-06	0.00401505	0.0266369	0.880187
sepsis	genus	Marvinbryantia	rs11620597	13	86079090	T	C	T	C	0.119479	0.0271688	7.8e-06	-0.000463808	0.0276278	0.986606
sepsis	genus	Marvinbryantia	rs1187983	1	58441860	C	T	C	T	-0.0935456	0.0193174	2.02e-06	-0.0242161	0.0200907	0.228072
sepsis	genus	Marvinbryantia	rs146541147	19	4542097	G	A	G	A	0.118845	0.0268423	6.86e-06	0.00707362	0.0274761	0.796834
sepsis	genus	Marvinbryantia	rs2724813	10	12516924	G	A	G	A	0.0840769	0.0167551	6.28e-07	-0.0206771	0.0179461	0.249247
sepsis	genus	Marvinbryantia	rs2842896	6	132881664	C	T	C	T	-0.0649396	0.0131146	7.25e-07	0.0036524	0.0140172	0.794427
sepsis	genus	Marvinbryantia	rs3125832	1	211400180	A	C	A	C	0.0679323	0.015012	5.03e-06	0.0135977	0.015856	0.391128
sepsis	genus	Marvinbryantia	rs61884471	11	45826561	G	A	G	A	0.124426	0.0248431	1.01e-06	0.015018	0.0263109	0.568142
sepsis	genus	Marvinbryantia	rs8006832	14	21577837	G	T	G	T	-0.0952415	0.0216699	6.58e-06	0.00539117	0.0221242	0.807481
sepsis	genus	Methanobrevibacter	rs10202904	2	125440268	G	T	G	T	0.112811	0.0239106	3.09e-06	0.00677426	0.0138779	0.625455
sepsis	genus	Methanobrevibacter	rs1334944	10	112266046	T	C	T	C	0.115197	0.0255492	7.61e-06	0.00624295	0.0145591	0.668067
sepsis	genus	Methanobrevibacter	rs4802933	19	52925820	G	A	G	A	0.135628	0.0308139	9.74e-06	0.00584994	0.0185629	0.752655
sepsis	genus	Methanobrevibacter	rs6776814	3	15053083	T	C	T	C	-0.188956	0.0419905	8.05e-06	-0.0391042	0.0230791	0.0901966
sepsis	genus	Methanobrevibacter	rs76029318	13	41963791	T	C	T	C	0.222849	0.0454319	1.08e-06	0.0446429	0.0263765	0.0905462
sepsis	genus	Methanobrevibacter	rs894996	4	104418307	C	A	C	A	0.214213	0.0456045	3.82e-06	-0.0385288	0.0256538	0.133129
sepsis	genus	Odoribacter	rs10093869	8	1266824	A	G	A	G	-0.0577795	0.0125389	3.67e-06	-0.0183978	0.0145147	0.204968
sepsis	genus	Odoribacter	rs10423795	19	49523088	T	C	T	C	-0.0550695	0.0121164	6.58e-06	-0.0230424	0.0139602	0.0988257
sepsis	genus	Odoribacter	rs28417404	14	70944224	A	G	A	G	-0.0726896	0.0161372	3.68e-06	-0.016304	0.0185896	0.38046
sepsis	genus	Odoribacter	rs4793970	17	46763962	A	G	A	G	-0.0576329	0.0129154	6.03e-06	0.00150753	0.015155	0.920762
sepsis	genus	Odoribacter	rs6856150	4	11907559	A	G	A	G	-0.0881922	0.0194146	6.06e-06	-0.00121226	0.0232172	0.958358
sepsis	genus	Odoribacter	rs74553962	8	69677480	T	G	T	G	0.121449	0.0264106	9.49e-06	0.0557308	0.028283	0.0487843
sepsis	genus	Odoribacter	rs77779484	12	67655943	G	A	G	A	-0.133489	0.0268526	6.56e-07	0.0297186	0.0300474	0.322635
sepsis	genus	Olsenella	rs1035588	2	150077190	A	G	A	G	-0.108148	0.0236848	4.86e-06	0.0144916	0.0142361	0.308703
sepsis	genus	Olsenella	rs17148768	10	10777085	G	A	G	A	0.140434	0.0295602	2.2e-06	0.00352923	0.0174956	0.840135
sepsis	genus	Olsenella	rs2759329	1	231960352	A	G	A	G	0.111131	0.0237218	3.43e-06	0.0179779	0.0141221	0.203006
sepsis	genus	Olsenella	rs35225860	1	247642270	A	G	A	G	-0.223604	0.0482391	3.87e-06	0.0484702	0.028005	0.083493
sepsis	genus	Olsenella	rs61090148	4	174810498	A	G	A	G	-0.104783	0.0231343	6.44e-06	-0.0124898	0.0138183	0.36607
sepsis	genus	Olsenella	rs62112538	19	4925018	C	T	C	T	-0.19943	0.0407033	1.19e-06	0.0173865	0.0249476	0.485853
sepsis	genus	Olsenella	rs72691585	9	21884425	C	A	C	A	-0.249079	0.0520814	2.95e-06	0.0075258	0.0304693	0.804911
sepsis	genus	Olsenella	rs7540303	1	179629191	C	T	C	T	0.108044	0.023638	5.32e-06	-0.00010885	0.0139527	0.993775
sepsis	genus	Olsenella	rs8066522	17	59632873	A	G	A	G	0.106529	0.0240379	9.7e-06	-0.00265035	0.0144536	0.854508
sepsis	genus	Olsenella	rs9460691	6	10422207	C	A	C	A	0.119966	0.0268645	7.28e-06	0.0188527	0.0164588	0.252024
sepsis	genus	Oscillibacter	rs11627628	14	21479605	T	C	T	C	0.143961	0.0290223	1.01e-06	0.0407203	0.0264704	0.123968
sepsis	genus	Oscillibacter	rs12649930	4	3656291	T	G	T	G	0.121589	0.0259612	4.09e-06	0.000420308	0.0245469	0.986339
sepsis	genus	Oscillibacter	rs133832	22	44834707	A	C	A	C	-0.0795527	0.0162411	1.15e-06	-0.00354517	0.0146683	0.809021
sepsis	genus	Oscillibacter	rs16866406	2	179457147	A	G	A	G	0.0988765	0.0208795	3.08e-06	-0.00812137	0.0198423	0.682323
sepsis	genus	Oscillibacter	rs16934185	9	1798324	A	G	A	G	-0.129568	0.028157	4.38e-06	0.0392966	0.0239238	0.100472
sepsis	genus	Oscillibacter	rs234108	1	184942671	A	G	A	G	0.0749553	0.0152632	9.16e-07	0.0112233	0.01373	0.413684
sepsis	genus	Oscillibacter	rs36095275	14	32270129	C	T	C	T	-0.0752368	0.0156861	1.4e-06	0.0104475	0.0142596	0.463765
sepsis	genus	Oscillibacter	rs4506202	8	21598077	G	A	G	A	0.0711323	0.0152261	3.21e-06	-0.00830272	0.013796	0.547293
sepsis	genus	Oscillibacter	rs61883564	11	79013843	A	G	A	G	-0.101351	0.0221016	3.39e-06	-0.00638505	0.0201229	0.751014
sepsis	genus	Oscillibacter	rs75453768	10	116469806	G	T	G	T	0.12212	0.0268629	5.35e-06	-0.00237176	0.0242544	0.922102
sepsis	genus	Oscillibacter	rs761240	20	49507892	G	T	G	T	0.17664	0.0388812	2.04e-06	0.0299377	0.0259452	0.248548
sepsis	genus	Oscillibacter	rs9393920	6	28580593	G	A	G	A	0.0744662	0.0151081	9.92e-07	-0.0123798	0.0136977	0.366108
sepsis	class	Methanobacteria	rs10202904	2	125440268	G	T	G	T	0.121754	0.0235357	3.01e-07	0.00677426	0.0138779	0.625455
sepsis	class	Methanobacteria	rs10424197	19	46439321	A	G	A	G	0.111274	0.0247517	9.28e-06	-0.010799	0.0144932	0.456206
sepsis	class	Methanobacteria	rs4257531	3	2086167	G	A	G	A	0.164498	0.0364959	7.44e-06	0.0318312	0.0206455	0.123124
sepsis	class	Methanobacteria	rs56131665	5	178160975	G	A	G	A	0.178661	0.039298	6.18e-06	-0.00639981	0.0230327	0.781122
sepsis	class	Methanobacteria	rs6508769	19	28827760	C	T	C	T	-0.153519	0.0344519	8.23e-06	-0.0108736	0.0190504	0.568149
sepsis	class	Methanobacteria	rs6776814	3	15053083	T	C	T	C	-0.199566	0.0411825	1.63e-06	-0.0391042	0.0230791	0.0901966
sepsis	class	Methanobacteria	rs73068003	7	10773932	G	T	G	T	-0.15814	0.0351803	8.45e-06	-0.0289243	0.020504	0.158342
sepsis	class	Methanobacteria	rs73457410	13	41956181	A	G	A	G	0.21534	0.0436695	1.41e-06	0.0533984	0.0255215	0.0364125
sepsis	class	Methanobacteria	rs75208022	12	21338861	C	T	C	T	-0.227245	0.048763	5.92e-06	-0.00748983	0.026628	0.778499
sepsis	class	Methanobacteria	rs894996	4	104418307	C	A	C	A	0.216999	0.0449076	1.88e-06	-0.0385288	0.0256538	0.133129
sepsis	genus	Oscillospira	rs12206468	6	18093691	G	A	G	A	-0.133016	0.0269733	1.04e-06	-0.0276096	0.0257011	0.282707
sepsis	genus	Oscillospira	rs12925026	16	89792856	T	C	T	C	0.13559	0.030678	9.31e-06	-0.0106392	0.0227949	0.640689
sepsis	genus	Oscillospira	rs1954532	14	28151415	C	T	C	T	0.0826246	0.0175252	2.27e-06	0.0163438	0.01727	0.34396
sepsis	genus	Oscillospira	rs28889936	4	89483300	A	C	A	C	0.114051	0.0252838	3.37e-06	-0.0023402	0.0260217	0.928341
sepsis	genus	Oscillospira	rs62422654	6	170474630	C	T	C	T	0.0898456	0.0198088	6.47e-06	-0.034762	0.0185732	0.061259
sepsis	genus	Oscillospira	rs72866977	6	56160483	A	C	A	C	-0.130569	0.0281674	5.63e-06	-0.0553087	0.0260748	0.0339094
sepsis	genus	Oscillospira	rs751183	1	76803093	C	T	C	T	0.0774322	0.0172216	6.85e-06	0.00935038	0.0170401	0.583193
sepsis	genus	Oxalobacter	rs10464997	8	20902693	G	A	G	A	0.137691	0.0294804	3.3e-06	0.0233229	0.0201737	0.247637
sepsis	genus	Oxalobacter	rs11108500	12	96819204	A	G	A	G	-0.199099	0.0427327	3.74e-06	-0.017033	0.0271963	0.531118
sepsis	genus	Oxalobacter	rs111966731	15	93941937	T	C	T	C	0.213114	0.047162	7.3e-06	-0.0317139	0.0286923	0.269025
sepsis	genus	Oxalobacter	rs12002250	9	19682558	A	C	A	C	0.217122	0.0466317	1.42e-06	-0.0423984	0.0297294	0.153826
sepsis	genus	Oxalobacter	rs1569853	6	38550301	T	C	T	C	-0.138078	0.0296981	3.65e-06	-0.0047135	0.0189514	0.803581
sepsis	genus	Oxalobacter	rs36057338	4	189935314	G	T	G	T	0.207847	0.0421439	8.8e-07	0.00613791	0.0269566	0.819882
sepsis	genus	Oxalobacter	rs4428215	3	171947435	G	A	G	A	0.130293	0.0242237	7.51e-08	0.00815819	0.0163408	0.617601
sepsis	genus	Oxalobacter	rs6000536	22	37421469	C	T	C	T	-0.130992	0.0253804	2.06e-07	0.00334041	0.0171477	0.845548
sepsis	genus	Oxalobacter	rs6993398	8	115560689	G	A	G	A	0.127217	0.0278855	7.13e-06	0.0112431	0.0195964	0.566149
sepsis	genus	Oxalobacter	rs736744	9	87514407	T	C	T	C	-0.117882	0.0211262	2.57e-08	-0.013784	0.0139964	0.324712
sepsis	genus	Parabacteroides	rs114567323	3	52354847	T	C	T	C	0.186478	0.0405199	5.65e-06	-0.0194098	0.0322956	0.547837
sepsis	genus	Parabacteroides	rs115602804	3	191572365	G	A	G	A	0.10308	0.0222736	1.93e-06	-0.0390081	0.0297995	0.190528
sepsis	genus	Parabacteroides	rs4236095	6	47368687	A	G	A	G	-0.0761961	0.0157042	1.93e-06	0.0140237	0.0198381	0.479623
sepsis	genus	Parabacteroides	rs60884758	9	2217340	C	T	C	T	-0.0702667	0.0142249	5.71e-07	0.0108088	0.018121	0.550855
sepsis	genus	Parabacteroides	rs6657302	1	85585609	T	C	T	C	-0.10452	0.0225521	9.76e-06	-0.0102873	0.0293592	0.726042
sepsis	genus	Parabacteroides	rs7298818	12	56396953	C	T	C	T	0.0888832	0.0200902	8.54e-06	0.00524318	0.0244417	0.830143
sepsis	genus	Paraprevotella	rs140997932	3	149298792	T	C	T	C	-0.162376	0.0354178	2.11e-06	0.000153312	0.0265876	0.995399
sepsis	genus	Paraprevotella	rs145020347	11	114526679	A	G	A	G	-0.12465	0.0262323	4.03e-06	0.0269733	0.021584	0.211413
sepsis	genus	Paraprevotella	rs17109926	12	71978728	A	G	A	G	-0.0988335	0.0216172	6.75e-06	-0.00785101	0.0177419	0.658118
sepsis	genus	Paraprevotella	rs17785622	6	83459314	A	G	A	G	0.248065	0.0524304	1.93e-06	-0.0293368	0.0288941	0.309952
sepsis	genus	Paraprevotella	rs2081023	5	174606261	A	G	A	G	-0.122561	0.0236507	2.64e-07	0.0186208	0.0211411	0.378433
sepsis	genus	Paraprevotella	rs3008582	1	195971173	T	C	T	C	0.10572	0.0227246	4.36e-06	0.00589368	0.0191221	0.757921
sepsis	genus	Paraprevotella	rs3801748	7	81759508	G	A	G	A	0.0779721	0.0171691	5.2e-06	0.00204877	0.0141767	0.885092
sepsis	genus	Paraprevotella	rs4756632	11	41079703	G	T	G	T	-0.138905	0.0289897	3.82e-06	-0.0599515	0.0256864	0.0195966
sepsis	genus	Paraprevotella	rs4767113	12	114131978	C	T	C	T	0.0882466	0.018382	2.14e-06	-0.00446107	0.0149443	0.765311
sepsis	genus	Paraprevotella	rs7240324	18	69623804	T	G	T	G	-0.10229	0.0226948	5.96e-06	0.0377992	0.0177162	0.0328753
sepsis	genus	Paraprevotella	rs9900242	17	69135631	A	G	A	G	-0.0852967	0.0175212	1.14e-06	0.0193177	0.0139058	0.164777
sepsis	genus	Parasutterella	rs10899911	10	44293839	A	G	A	G	-0.0717102	0.0148151	1.15e-06	-0.0097968	0.0152031	0.51932
sepsis	genus	Parasutterella	rs11715853	3	30163689	G	A	G	A	-0.0662952	0.0146114	6.23e-06	0.0122933	0.0151552	0.417275
sepsis	genus	Parasutterella	rs2090816	6	137615592	C	A	C	A	-0.0840967	0.0177315	2.9e-06	-0.0215828	0.0184344	0.241683
sepsis	genus	Parasutterella	rs35055552	8	114804024	T	C	T	C	0.109554	0.0235433	3.35e-06	0.0280905	0.0233257	0.228484
sepsis	genus	Parasutterella	rs55877868	17	14692867	A	C	A	C	-0.104458	0.0228089	2.87e-06	-0.0173588	0.0227192	0.444833
sepsis	genus	Parasutterella	rs62273907	3	156550415	A	G	A	G	0.229468	0.0502262	5.88e-06	0.00544759	0.0315918	0.863094
sepsis	genus	Parasutterella	rs6809952	3	193896709	G	A	G	A	-0.0684957	0.0150892	8.13e-06	-0.0150533	0.0150812	0.318205
sepsis	genus	Parasutterella	rs7303158	12	5275540	C	T	C	T	0.0646859	0.0134256	1.33e-06	-0.00973055	0.0137677	0.479712
sepsis	genus	Parasutterella	rs7311004	12	53260710	C	T	C	T	0.0617522	0.0136438	5.92e-06	-0.00828814	0.0140415	0.555015
sepsis	genus	Parasutterella	rs7572229	2	72235444	A	G	A	G	-0.066273	0.0132736	6.32e-07	0.00780096	0.0137248	0.569773
sepsis	genus	Parasutterella	rs78383039	2	178954708	T	C	T	C	-0.146315	0.0297119	1.57e-06	-0.0451908	0.0282019	0.109066
sepsis	genus	Parasutterella	rs8039785	15	67316307	G	T	G	T	-0.0618345	0.0133	3.62e-06	-0.00123183	0.013678	0.92824
sepsis	genus	Parasutterella	rs823424	8	16674526	G	A	G	A	-0.0713448	0.0156958	4.95e-06	-0.00750116	0.0165321	0.65002
sepsis	genus	Peptococcus	rs10031059	4	35358594	C	T	C	T	0.121167	0.0225844	1.24e-07	0.0071067	0.0162165	0.661214
sepsis	genus	Peptococcus	rs11001941	10	78716030	G	A	G	A	-0.195611	0.0392217	1.33e-06	0.00885951	0.0277252	0.749313
sepsis	genus	Peptococcus	rs12069354	1	216223782	C	T	C	T	0.16763	0.0379501	9.28e-06	0.00472947	0.0279616	0.865685
sepsis	genus	Peptococcus	rs2054133	2	33691809	A	G	A	G	-0.0895433	0.0188332	2.14e-06	-0.0153178	0.0138344	0.268195
sepsis	genus	Peptococcus	rs36121075	20	43118017	A	G	A	G	-0.14067	0.030628	6.99e-06	-0.00354203	0.0216931	0.870299
sepsis	genus	Peptococcus	rs413827	14	57985112	G	A	G	A	0.110229	0.0237523	3.3e-06	-0.000171075	0.0169844	0.991963
sepsis	genus	Peptococcus	rs5770862	22	50973113	T	C	T	C	0.162018	0.0356813	3.22e-06	-0.0208768	0.0261305	0.424324
sepsis	genus	Peptococcus	rs6918730	6	99020289	A	G	A	G	-0.135311	0.0289742	1.15e-06	0.00727464	0.0215558	0.735756
sepsis	genus	Peptococcus	rs7033353	9	104595848	G	T	G	T	-0.090152	0.018995	2.22e-06	0.0101256	0.0139294	0.467272
sepsis	genus	Peptococcus	rs72850165	11	968356	T	C	T	C	-0.134304	0.0300423	5.74e-06	-0.000933507	0.0218254	0.965884
sepsis	genus	Peptococcus	rs74592222	1	75971700	G	A	G	A	0.137957	0.0302965	8.55e-06	-0.0260072	0.0221378	0.24008
sepsis	genus	Peptococcus	rs77681628	13	91182556	C	T	C	T	0.200307	0.0387328	2.69e-07	-0.0267099	0.028651	0.351207
sepsis	genus	Phascolarctobacterium	rs11929846	4	17051156	T	C	T	C	-0.0697199	0.0157969	8.88e-06	0.0336797	0.0167716	0.0446283
sepsis	genus	Phascolarctobacterium	rs12618201	2	174436533	A	G	A	G	0.0641657	0.0138202	3.38e-06	-0.0132423	0.0142236	0.351847
sepsis	genus	Phascolarctobacterium	rs1264476	8	102434276	G	T	G	T	-0.0767335	0.0166041	4.3e-06	-0.0171244	0.0169224	0.311567
sepsis	genus	Phascolarctobacterium	rs56069061	3	168339417	G	A	G	A	-0.111306	0.0230694	1.87e-06	-0.00436725	0.022216	0.844155
sepsis	genus	Phascolarctobacterium	rs56157888	4	183252836	A	C	A	C	0.0954864	0.0193976	1.09e-06	0.0145031	0.0187981	0.440399
sepsis	genus	Phascolarctobacterium	rs74540770	3	186553389	G	A	G	A	-0.121014	0.0258621	3.6e-06	-0.000711431	0.0245537	0.976885
sepsis	genus	Phascolarctobacterium	rs75882962	12	53098742	T	C	T	C	0.0968661	0.0190575	3.19e-07	-0.00982398	0.0194682	0.613827
sepsis	genus	Phascolarctobacterium	rs7982713	13	71376322	G	A	G	A	0.0726921	0.0163201	9.72e-06	-0.0125857	0.0166738	0.450356
sepsis	genus	Prevotella7	rs118038478	16	47237609	A	G	A	G	0.205676	0.0468917	7.85e-06	-0.0361641	0.0255771	0.157384
sepsis	genus	Prevotella7	rs12124567	1	3343802	A	G	A	G	-0.121281	0.0275017	9.49e-06	0.0113355	0.0152342	0.456826
sepsis	genus	Prevotella7	rs12195431	6	91019654	T	C	T	C	0.196528	0.0442322	8.73e-06	-0.0210583	0.0265459	0.427615
sepsis	genus	Prevotella7	rs2240542	2	242066314	C	T	C	T	0.12085	0.0261776	4.84e-06	-0.00400916	0.0151545	0.791354
sepsis	genus	Prevotella7	rs2918132	10	133000320	T	C	T	C	0.114648	0.0254916	6.42e-06	0.00489593	0.0142506	0.731178
sepsis	genus	Prevotella7	rs430270	3	60474379	A	C	A	C	0.139155	0.0297055	2.87e-06	-0.00381646	0.017448	0.826858
sepsis	genus	Prevotella7	rs57404562	2	12101762	C	A	C	A	0.155486	0.0316057	6.22e-07	0.00230482	0.0175761	0.89567
sepsis	genus	Prevotella7	rs79263163	11	39821773	A	C	A	C	-0.143982	0.031501	7.51e-06	-0.0326283	0.0183975	0.076143
sepsis	genus	Prevotella7	rs9426434	1	29736216	T	C	T	C	-0.123657	0.0278514	9.72e-06	0.0174355	0.0157366	0.267882
sepsis	genus	Prevotella7	rs9959718	18	71442664	G	A	G	A	0.133012	0.0275361	1.9e-06	0.00698337	0.015758	0.657649
sepsis	genus	Prevotella9	rs111509883	19	639161	T	C	T	C	0.171131	0.0347624	1.24e-06	0.0226888	0.0277829	0.41413
sepsis	genus	Prevotella9	rs11685699	2	11232685	C	T	C	T	-0.141357	0.0295665	2.03e-06	-0.02705	0.0255104	0.288984
sepsis	genus	Prevotella9	rs117271932	22	44236460	A	G	A	G	0.208089	0.0440393	2.82e-06	-0.0315059	0.0301849	0.296596
sepsis	genus	Prevotella9	rs12648235	4	161115744	T	C	T	C	0.0785902	0.0177676	7.39e-06	-0.00666018	0.020027	0.739466
sepsis	genus	Prevotella9	rs1304512	5	63736025	G	A	G	A	0.0761593	0.0165885	5.29e-06	0.0229503	0.0161429	0.155115
sepsis	genus	Prevotella9	rs2104588	10	12497581	C	T	C	T	-0.105558	0.023773	8.13e-06	0.0310227	0.0219804	0.158134
sepsis	genus	Prevotella9	rs2495052	1	14161251	A	G	A	G	0.0838978	0.0188523	8.97e-06	-0.00118699	0.0181566	0.947875
sepsis	genus	Prevotella9	rs2683313	8	19115604	G	A	G	A	0.0724576	0.0151603	1.69e-06	0.00154053	0.0146337	0.91616
sepsis	genus	Prevotella9	rs4968431	17	59421778	G	T	G	T	0.0640113	0.0144162	8.58e-06	-0.010868	0.0140762	0.440065
sepsis	genus	Prevotella9	rs7237249	18	71992502	C	T	C	T	-0.0823764	0.0182126	8.93e-06	0.00529259	0.0177948	0.766143
sepsis	genus	Prevotella9	rs72815774	2	91954502	T	C	T	C	-0.176186	0.0393068	8.78e-06	0.0108496	0.0254563	0.669959
sepsis	genus	Prevotella9	rs7976209	12	1794470	T	C	T	C	-0.0870786	0.0197951	7.28e-06	0.0216306	0.019497	0.267243
sepsis	genus	Prevotella9	rs9428102	1	118852817	A	G	A	G	-0.0778845	0.0176068	4.62e-06	0.00145627	0.016691	0.930474
sepsis	genus	Prevotella9	rs9613013	22	26152738	G	A	G	A	0.0917591	0.0202697	6.1e-06	-0.0234968	0.0201725	0.244103
sepsis	genus	Rikenellaceae RC9 gut group	rs12501673	4	163830516	A	G	A	G	0.116395	0.0262253	6.29e-06	-0.000247205	0.0143168	0.986224
sepsis	genus	Rikenellaceae RC9 gut group	rs17032291	4	155865671	T	C	T	C	-0.169579	0.0368251	6.61e-06	0.00340597	0.0198428	0.863715
sepsis	genus	Rikenellaceae RC9 gut group	rs17582787	4	149562638	A	G	A	G	-0.157739	0.0339924	3.55e-06	0.0293807	0.0195181	0.132246
sepsis	genus	Rikenellaceae RC9 gut group	rs2900503	9	112657543	T	G	T	G	0.172329	0.0326671	1.55e-07	-0.00480105	0.0187771	0.798193
sepsis	genus	Rikenellaceae RC9 gut group	rs2998141	10	135010198	C	T	C	T	0.136346	0.0293073	4.42e-06	-0.00611868	0.0170423	0.719573
sepsis	genus	Rikenellaceae RC9 gut group	rs4270579	4	84698188	A	G	A	G	0.118021	0.0271041	5.46e-06	-0.01755	0.0153171	0.251889
sepsis	genus	Rikenellaceae RC9 gut group	rs4717843	7	73334987	G	T	G	T	-0.119376	0.0260548	4.72e-06	-0.0122677	0.0143297	0.391942
sepsis	genus	Rikenellaceae RC9 gut group	rs7712231	5	31406285	A	G	A	G	0.156284	0.0350462	7.97e-06	0.014536	0.0192436	0.450031
sepsis	genus	Rikenellaceae RC9 gut group	rs80309088	6	165668732	G	A	G	A	0.17405	0.0383423	4.56e-06	-0.00212203	0.0211133	0.919942
sepsis	genus	Rikenellaceae RC9 gut group	rs9887954	1	164800873	G	A	G	A	-0.114849	0.0249013	4.81e-06	0.0216568	0.0139421	0.120342
sepsis	class	Mollicutes	rs10108398	8	59440824	G	A	G	A	0.0769142	0.0153953	1.09e-06	0.0331944	0.0153963	0.0310835
sepsis	class	Mollicutes	rs11890098	2	157532549	A	G	A	G	0.074438	0.0153389	9.57e-07	0.0144714	0.0159921	0.365511
sepsis	class	Mollicutes	rs12566890	1	61850864	T	G	T	G	-0.101147	0.0230978	3.65e-06	-0.013357	0.0258014	0.604678
sepsis	class	Mollicutes	rs17214486	14	97159674	C	A	C	A	0.06099	0.0135623	6.61e-06	-0.00620957	0.014102	0.659696
sepsis	class	Mollicutes	rs2464826	7	79490250	A	C	A	C	0.0944239	0.0211806	8.39e-06	0.0257401	0.0213334	0.227599
sepsis	class	Mollicutes	rs28537087	15	95309676	G	A	G	A	0.0820873	0.0188312	8.07e-06	0.0418206	0.0206553	0.0428983
sepsis	class	Mollicutes	rs3768491	1	109965986	G	A	G	A	0.0681052	0.0149061	4.23e-06	0.00337266	0.0151866	0.82425
sepsis	class	Mollicutes	rs4885016	13	73170489	C	T	C	T	0.0819606	0.0181628	7.27e-06	0.013629	0.0191849	0.477456
sepsis	class	Mollicutes	rs6043847	20	16259524	T	C	T	C	-0.114937	0.0248606	4.55e-06	0.0318956	0.0286614	0.265777
sepsis	class	Mollicutes	rs72901605	11	47103877	T	C	T	C	-0.0841852	0.0178119	3.26e-06	-0.00597582	0.0174119	0.731446
sepsis	class	Mollicutes	rs74603314	14	46519718	T	C	T	C	0.221639	0.0462918	1.56e-06	-0.036136	0.0326501	0.268396
sepsis	class	Mollicutes	rs78169027	11	108439087	A	G	A	G	-0.108283	0.0237289	5.88e-06	-0.0103783	0.0235664	0.659658
sepsis	genus	Romboutsia	rs10279978	7	5319387	A	G	A	G	-0.0622202	0.0127675	1.17e-06	-0.00135937	0.0147648	0.926643
sepsis	genus	Romboutsia	rs11221428	11	99665050	T	C	T	C	-0.0726779	0.0158263	6.49e-06	0.00706109	0.018127	0.696882
sepsis	genus	Romboutsia	rs16843578	1	171903885	C	T	C	T	-0.0875276	0.0196779	5.08e-06	0.000133826	0.0237384	0.995502
sepsis	genus	Romboutsia	rs28603357	7	106406824	T	C	T	C	-0.214911	0.0474739	8.52e-06	-0.00576981	0.0321665	0.857645
sepsis	genus	Romboutsia	rs34302036	7	78136725	G	A	G	A	-0.0550261	0.0120835	5.88e-06	-0.0106418	0.0138486	0.442227
sepsis	genus	Romboutsia	rs61841503	10	17019559	G	A	G	A	0.092888	0.0171454	4e-08	-0.00753208	0.0182736	0.680205
sepsis	genus	Romboutsia	rs62504452	7	145760298	A	G	A	G	-0.0710048	0.0156654	4.66e-06	-0.0049109	0.0180569	0.785646
sepsis	genus	Romboutsia	rs7109293	11	133834657	A	G	A	G	0.0919112	0.0205738	6.98e-06	0.0364267	0.0258713	0.159131
sepsis	genus	Romboutsia	rs75200530	8	5088054	T	G	T	G	-0.190644	0.0421065	5.07e-06	-0.0275485	0.0312579	0.378139
sepsis	genus	Romboutsia	rs75987356	2	16066705	G	A	G	A	-0.129578	0.0280454	6.71e-06	0.0250691	0.0285567	0.380014
sepsis	genus	Romboutsia	rs77702691	13	88725540	A	G	A	G	-0.094406	0.0208544	7.37e-06	-0.00972765	0.022745	0.668881
sepsis	genus	Romboutsia	rs9389266	6	135411737	T	G	T	G	0.0722815	0.0162353	9.38e-06	0.00819773	0.0189128	0.664688
sepsis	genus	Romboutsia	rs9567264	13	32720756	C	T	C	T	0.0580018	0.0127495	5.76e-06	0.000456616	0.0149381	0.975615
sepsis	genus	Roseburia	rs12740451	1	95178974	T	C	T	C	0.0697527	0.0153607	7.34e-06	-0.0124533	0.0197449	0.52823
sepsis	genus	Roseburia	rs16910295	11	12009569	T	C	T	C	-0.0980434	0.020957	2.91e-06	-0.0126044	0.0266656	0.636438
sepsis	genus	Roseburia	rs2160994	12	50650057	C	T	C	T	-0.0550687	0.0112481	9.7e-07	0.00302022	0.0143054	0.83279
sepsis	genus	Roseburia	rs2943022	5	89598914	T	C	T	C	0.0493786	0.0106763	4.11e-06	-0.0179815	0.0138455	0.194038
sepsis	genus	Roseburia	rs302266	1	194183650	T	C	T	C	-0.0777312	0.0172985	8.13e-06	-0.0214676	0.0217546	0.323736
sepsis	genus	Roseburia	rs329182	5	125076494	T	C	T	C	0.0690327	0.0152884	5.9e-06	0.00517592	0.0197397	0.79316
sepsis	genus	Roseburia	rs55858165	15	86512809	A	C	A	C	0.179284	0.0404954	9.99e-06	-0.0340542	0.0303995	0.26262
sepsis	genus	Roseburia	rs57466170	15	37859065	C	T	C	T	0.0741405	0.0171601	8.3e-06	-0.0351935	0.0241349	0.144786
sepsis	genus	Roseburia	rs6445851	3	57116228	A	G	A	G	0.0497336	0.0108158	3.53e-06	-0.0143238	0.0139887	0.305856
sepsis	genus	Roseburia	rs6930661	6	12774611	C	T	C	T	-0.0961587	0.0204975	2.48e-06	0.0274132	0.0260455	0.292564
sepsis	genus	Roseburia	rs75326254	6	166170836	C	T	C	T	-0.104628	0.0230897	7.5e-06	-0.00912831	0.0281018	0.74531
sepsis	genus	Roseburia	rs78753150	5	144135655	A	C	A	C	0.0968739	0.0214067	9.98e-06	-0.020539	0.0287707	0.475297
sepsis	genus	Roseburia	rs9300744	13	103117486	C	T	C	T	-0.0588452	0.0126228	4.75e-06	0.0173301	0.0161414	0.282981
sepsis	genus	Ruminiclostridium5	rs10827477	10	35262588	A	G	A	G	-0.0547387	0.0115163	2.19e-06	-0.00681012	0.0146759	0.642624
sepsis	genus	Ruminiclostridium5	rs113753996	5	32477664	T	C	T	C	0.0820689	0.0174463	3.99e-06	0.0101502	0.0234831	0.665572
sepsis	genus	Ruminiclostridium5	rs1223978	13	108775162	C	T	C	T	-0.0484169	0.0108254	8.16e-06	0.000264563	0.0139547	0.984874
sepsis	genus	Ruminiclostridium5	rs1492620	6	50405920	T	C	T	C	-0.0830505	0.0180073	3.53e-06	0.00667847	0.0237172	0.778259
sepsis	genus	Ruminiclostridium5	rs2482038	10	12835085	C	A	C	A	0.0518991	0.0108777	1.7e-06	0.0143782	0.0137777	0.296678
sepsis	genus	Ruminiclostridium5	rs2791343	8	131316030	T	C	T	C	0.051717	0.0113369	5.54e-06	-0.0320629	0.0145549	0.0276026
sepsis	genus	Ruminiclostridium5	rs2833828	21	33811886	G	A	G	A	0.0489617	0.0108702	6.82e-06	-0.00169767	0.0138633	0.902537
sepsis	genus	Ruminiclostridium5	rs4955951	3	55243531	A	G	A	G	-0.0713749	0.0165826	9.96e-06	-0.0100643	0.0219053	0.645914
sepsis	genus	Ruminiclostridium5	rs6121460	20	60293505	G	A	G	A	0.0932955	0.0199206	2.64e-06	0.00164734	0.026547	0.95052
sepsis	genus	Ruminiclostridium5	rs79968837	20	41177956	A	G	A	G	-0.0950311	0.0193507	1.15e-06	0.00398666	0.0245427	0.870961
sepsis	genus	Ruminiclostridium5	rs8053158	16	86769909	G	A	G	A	0.0740543	0.0159151	5.9e-06	0.00348568	0.0208652	0.867325
sepsis	genus	Ruminiclostridium6	rs10829821	10	132651293	T	C	T	C	-0.097606	0.0216072	3.47e-06	-0.0262907	0.0226554	0.245861
sepsis	genus	Ruminiclostridium6	rs116969552	10	128214403	A	G	A	G	-0.166823	0.0376681	9.16e-06	-0.0124884	0.0319304	0.695714
sepsis	genus	Ruminiclostridium6	rs11992182	8	79766499	A	C	A	C	0.0625299	0.0137876	4.65e-06	-0.023504	0.015408	0.127148
sepsis	genus	Ruminiclostridium6	rs2548459	19	49209339	C	T	C	T	0.0554866	0.0122755	6.4e-06	-0.0041119	0.0137445	0.764814
sepsis	genus	Ruminiclostridium6	rs61060922	16	72136154	T	G	T	G	0.15913	0.0322283	1.09e-06	-0.0394898	0.0303626	0.193392
sepsis	genus	Ruminiclostridium6	rs663262	11	86179076	C	T	C	T	0.13498	0.0310715	3.39e-06	0.0157787	0.0304421	0.604235
sepsis	genus	Ruminiclostridium6	rs67479537	19	10115515	T	C	T	C	0.118994	0.026487	9.3e-06	-0.00266654	0.0258793	0.917933
sepsis	genus	Ruminiclostridium6	rs71414120	14	56938952	T	G	T	G	0.200894	0.0406434	1.08e-06	0.0400628	0.0291533	0.169376
sepsis	genus	Ruminiclostridium6	rs72991535	18	76018244	T	G	T	G	0.135604	0.0295174	4.95e-06	0.0171642	0.0296934	0.563232
sepsis	genus	Ruminiclostridium6	rs73176030	7	101271282	T	C	T	C	0.058665	0.013208	7.29e-06	0.0147	0.0145712	0.313051
sepsis	genus	Ruminiclostridium6	rs77193512	11	40289063	A	G	A	G	0.0736533	0.0153163	1.3e-06	0.0249144	0.0175173	0.154946
sepsis	genus	Ruminiclostridium6	rs792058	2	5548605	G	A	G	A	0.0554234	0.0125423	8.58e-06	-0.0161904	0.0139757	0.246674
sepsis	genus	Ruminiclostridium6	rs79968172	1	240503826	G	A	G	A	0.11614	0.0243083	1.66e-06	-0.017569	0.0293552	0.549509
sepsis	genus	Ruminiclostridium6	rs9555756	13	111703249	A	C	A	C	-0.0804138	0.0176692	7.1e-06	0.00668284	0.0198259	0.73606
sepsis	genus	Ruminiclostridium9	rs115044523	7	47013498	G	A	G	A	-0.0980026	0.0202616	2.37e-06	0.0483155	0.0244011	0.047698
sepsis	genus	Ruminiclostridium9	rs12040548	1	247710285	G	T	G	T	0.0570422	0.0122359	3.15e-06	-0.00623104	0.0154099	0.685952
sepsis	genus	Ruminiclostridium9	rs6082461	20	2210530	C	A	C	A	-0.0586425	0.0131004	4.87e-06	-0.00333257	0.016723	0.842043
sepsis	genus	Ruminiclostridium9	rs7137760	12	10702414	C	T	C	T	0.050797	0.0112182	7.07e-06	0.0046102	0.0139324	0.740722
sepsis	genus	Ruminiclostridium9	rs74303178	8	14697544	T	C	T	C	0.0532742	0.0119274	7.92e-06	-0.0286706	0.0150363	0.0565523
sepsis	genus	Ruminiclostridium9	rs78191726	6	67655320	T	C	T	C	0.0944998	0.0210206	7.58e-06	0.0162982	0.0239954	0.496998
sepsis	genus	Ruminiclostridium9	rs9522712	13	90441578	T	C	T	C	0.0699728	0.0154939	4.66e-06	0.00552404	0.018827	0.769208
sepsis	genus	Ruminiclostridium9	rs9809789	3	29179983	C	T	C	T	-0.0717454	0.0159673	8.72e-06	-0.0127044	0.0195267	0.515293
sepsis	genus	Ruminococcaceae NK4A214 group	rs11241747	5	123846318	T	C	T	C	-0.0533858	0.0120035	6.59e-06	-0.0233716	0.014156	0.098737
sepsis	genus	Ruminococcaceae NK4A214 group	rs12642039	4	159932022	C	T	C	T	0.0553003	0.0119397	3.43e-06	-0.00613364	0.0143725	0.669553
sepsis	genus	Ruminococcaceae NK4A214 group	rs12731	2	239087912	A	G	A	G	-0.0527684	0.0115053	4.87e-06	0.0150169	0.0137797	0.275808
sepsis	genus	Ruminococcaceae NK4A214 group	rs13087692	3	84725039	G	T	G	T	-0.0574623	0.012594	8.69e-06	0.000204453	0.0147984	0.988977
sepsis	genus	Ruminococcaceae NK4A214 group	rs136761	22	49796014	A	G	A	G	0.0587521	0.0119155	8.15e-07	-0.00806732	0.0140664	0.566295
sepsis	genus	Ruminococcaceae NK4A214 group	rs147475196	3	26509287	A	G	A	G	-0.133769	0.0295196	4.72e-06	-0.00398557	0.0298644	0.893833
sepsis	genus	Ruminococcaceae NK4A214 group	rs35559912	5	35288938	T	C	T	C	-0.0925071	0.0203674	4.89e-06	-0.0260795	0.0257829	0.311775
sepsis	genus	Ruminococcaceae NK4A214 group	rs4814689	20	18030357	C	T	C	T	-0.1083	0.0230708	4.55e-06	0.0471291	0.0248693	0.0580831
sepsis	genus	Ruminococcaceae NK4A214 group	rs5994253	22	17793012	A	G	A	G	-0.0811302	0.0157621	2.35e-07	-0.0295159	0.0184286	0.109236
sepsis	genus	Ruminococcaceae NK4A214 group	rs62027366	16	24073806	T	C	T	C	0.0615389	0.0137612	6.58e-06	-0.0113756	0.0164776	0.489964
sepsis	genus	Ruminococcaceae NK4A214 group	rs6681678	1	100248591	T	C	T	C	0.100174	0.024	9.05e-06	0.0223228	0.0302956	0.461224
sepsis	genus	Ruminococcaceae NK4A214 group	rs7573569	2	141897042	T	C	T	C	0.107739	0.0233638	3.23e-06	0.0261348	0.0291248	0.369538
sepsis	genus	Ruminococcaceae UCG002	rs10916131	1	227563126	C	T	C	T	-0.069333	0.0146753	2.87e-06	-0.00985817	0.0187703	0.599445
sepsis	genus	Ruminococcaceae UCG002	rs10927423	1	14732458	C	A	C	A	-0.0713617	0.0147712	8.5e-07	0.0144523	0.0193677	0.455541
sepsis	genus	Ruminococcaceae UCG002	rs10964441	9	20131746	G	A	G	A	-0.14906	0.034486	7.45e-06	0.0178461	0.0307719	0.56195
sepsis	genus	Ruminococcaceae UCG002	rs113147300	9	114066670	A	G	A	G	-0.075842	0.0164562	7.69e-06	-0.00301018	0.0196558	0.878284
sepsis	genus	Ruminococcaceae UCG002	rs11607472	11	43344751	A	G	A	G	-0.0780229	0.0176325	7.19e-06	0.0139239	0.0216651	0.520427
sepsis	genus	Ruminococcaceae UCG002	rs116974815	11	111712942	C	A	C	A	-0.189731	0.0396566	2.03e-06	0.0270952	0.0295908	0.359844
sepsis	genus	Ruminococcaceae UCG002	rs11750293	5	123822114	G	T	G	T	-0.0578304	0.0120512	1.76e-06	-0.015433	0.01532	0.313753
sepsis	genus	Ruminococcaceae UCG002	rs12463378	19	54475808	A	G	A	G	-0.0522061	0.0112086	2.96e-06	0.0242044	0.0140614	0.0851903
sepsis	genus	Ruminococcaceae UCG002	rs15256	10	73820548	C	T	C	T	0.0732376	0.016834	9.46e-06	0.0039116	0.0234352	0.86744
sepsis	genus	Ruminococcaceae UCG002	rs55793120	12	47384118	T	C	T	C	0.137396	0.027414	4.81e-07	-0.0343171	0.0302002	0.255823
sepsis	genus	Ruminococcaceae UCG002	rs56030423	15	90780618	G	A	G	A	-0.0982874	0.0216344	6.3e-06	0.0103721	0.0248009	0.675792
sepsis	genus	Ruminococcaceae UCG002	rs57079348	13	87920450	T	G	T	G	-0.0765729	0.0172819	7.22e-06	0.00853164	0.0216978	0.694169
sepsis	genus	Ruminococcaceae UCG002	rs6542556	2	120757853	G	A	G	A	-0.050974	0.011406	7.86e-06	-0.000945723	0.0142821	0.947205
sepsis	genus	Ruminococcaceae UCG002	rs6793778	3	24045453	T	C	T	C	0.0558706	0.0125258	9.81e-06	-0.00753071	0.0160655	0.639249
sepsis	genus	Ruminococcaceae UCG002	rs7120052	11	86335459	A	C	A	C	0.0624796	0.0135523	1.97e-06	-0.0132573	0.0179993	0.461398
sepsis	genus	Ruminococcaceae UCG002	rs7155595	14	77502546	C	A	C	A	0.0569929	0.0116986	1.15e-06	0.0130906	0.0146358	0.371096
sepsis	genus	Ruminococcaceae UCG002	rs7249614	19	43637890	G	A	G	A	0.0492778	0.0110807	9.07e-06	-0.0111874	0.0139768	0.423465
sepsis	genus	Ruminococcaceae UCG002	rs7342369	12	129451330	A	C	A	C	0.0527803	0.0116023	5.66e-06	0.0102496	0.014649	0.484128
sepsis	genus	Ruminococcaceae UCG002	rs76847269	5	141014951	A	G	A	G	0.163508	0.0356151	5.17e-06	-0.00960239	0.0295531	0.745241
sepsis	genus	Ruminococcaceae UCG002	rs77564310	15	80713184	A	C	A	C	-0.0713093	0.0140855	3.29e-07	0.0156388	0.0171652	0.362256
sepsis	genus	Ruminococcaceae UCG002	rs79016051	1	238938497	C	T	C	T	-0.0887747	0.0189424	2.34e-06	0.00782776	0.0236068	0.7402
sepsis	genus	Ruminococcaceae UCG002	rs882348	4	23325040	A	G	A	G	-0.0799946	0.0178618	5.45e-06	-0.0422354	0.0231823	0.0684731
sepsis	genus	Ruminococcaceae UCG003	rs10490280	2	37905976	C	T	C	T	-0.0672094	0.0143309	4.16e-06	-0.0157832	0.0159955	0.323776
sepsis	genus	Ruminococcaceae UCG003	rs11613919	12	75496463	G	T	G	T	0.0727604	0.0155716	1.63e-06	-0.00346188	0.0185543	0.85199
sepsis	genus	Ruminococcaceae UCG003	rs16959793	15	35071718	A	C	A	C	-0.062527	0.0131259	2.22e-06	-0.0296282	0.0154283	0.0548088
sepsis	genus	Ruminococcaceae UCG003	rs2523124	7	97348436	C	T	C	T	0.0546625	0.0120823	5.78e-06	-0.00952644	0.0141974	0.502221
sepsis	genus	Ruminococcaceae UCG003	rs3013089	1	13794594	G	A	G	A	-0.0551473	0.0120346	4.38e-06	-0.0276225	0.0139452	0.0476146
sepsis	genus	Ruminococcaceae UCG003	rs4452755	8	82026852	A	C	A	C	-0.0634463	0.0134741	3.29e-06	0.0157661	0.0153439	0.30418
sepsis	genus	Ruminococcaceae UCG003	rs4532474	6	105781538	G	A	G	A	0.0769231	0.017045	4.82e-06	0.00743744	0.0203749	0.715089
sepsis	genus	Ruminococcaceae UCG003	rs646327	19	49209851	G	A	G	A	0.0586696	0.0118369	7.83e-07	-0.00925494	0.0137414	0.500623
sepsis	genus	Ruminococcaceae UCG003	rs6759615	2	205238716	A	G	A	G	0.102523	0.0200204	7.86e-07	0.0225507	0.0258038	0.382156
sepsis	genus	Ruminococcaceae UCG003	rs73341549	7	51541468	T	C	T	C	-0.169857	0.0318768	1.51e-07	-0.0231411	0.0317929	0.466693
sepsis	genus	Ruminococcaceae UCG003	rs78720113	3	41982393	A	G	A	G	-0.115348	0.0249601	7.59e-06	0.00126108	0.0266433	0.962249
sepsis	genus	Ruminococcaceae UCG004	rs10976229	9	7317307	T	G	T	G	0.095976	0.0214554	7.04e-06	-0.0234197	0.0200904	0.243729
sepsis	genus	Ruminococcaceae UCG004	rs11961899	6	132887921	G	A	G	A	-0.0707825	0.0161381	9.18e-06	-0.0288995	0.0151035	0.0556942
sepsis	genus	Ruminococcaceae UCG004	rs12125734	1	103732214	G	T	G	T	0.133972	0.0257416	2.09e-07	-0.0354075	0.0228521	0.121281
sepsis	genus	Ruminococcaceae UCG004	rs2248146	7	24791998	T	C	T	C	0.0689452	0.0153649	8.2e-06	0.019826	0.0146581	0.176196
sepsis	genus	Ruminococcaceae UCG004	rs511258	3	169966722	G	A	G	A	-0.0757474	0.0162475	4.52e-06	-0.0150196	0.0153226	0.326975
sepsis	genus	Ruminococcaceae UCG004	rs6769553	3	54427795	A	G	A	G	0.0849743	0.0157451	7.91e-08	0.0162227	0.0150675	0.281629
sepsis	genus	Ruminococcaceae UCG004	rs7569771	2	239846337	A	G	A	G	-0.075914	0.0170308	8.12e-06	0.00437904	0.0166285	0.792284
sepsis	genus	Ruminococcaceae UCG004	rs872501	8	139253064	G	A	G	A	0.116125	0.025946	5.81e-06	-0.00733526	0.029094	0.800946
sepsis	genus	Ruminococcaceae UCG005	rs10873449	14	94630731	C	T	C	T	-0.0654843	0.0143973	4.11e-06	0.0206095	0.01844	0.263716
sepsis	genus	Ruminococcaceae UCG005	rs10937802	4	7302344	A	G	A	G	-0.0755811	0.0168226	8.17e-06	-0.00520238	0.0225513	0.817555
sepsis	genus	Ruminococcaceae UCG005	rs10950694	7	18026604	C	T	C	T	-0.0577628	0.011412	4.3e-07	0.00473306	0.0139217	0.733873
sepsis	genus	Ruminococcaceae UCG005	rs114279581	2	198122357	A	G	A	G	-0.146604	0.0316034	3.22e-06	0.0199076	0.0286578	0.487264
sepsis	genus	Ruminococcaceae UCG005	rs12288512	11	27747671	A	G	A	G	0.066635	0.0144356	3.1e-06	0.0154745	0.0169004	0.359862
sepsis	genus	Ruminococcaceae UCG005	rs12458218	18	22575871	T	C	T	C	0.0677322	0.0144525	2.41e-06	-0.00583816	0.0182321	0.748807
sepsis	genus	Ruminococcaceae UCG005	rs2893871	10	62662781	G	A	G	A	-0.073644	0.015548	3.54e-06	0.00892935	0.0191215	0.640515
sepsis	genus	Ruminococcaceae UCG005	rs34781347	20	16312851	G	A	G	A	0.188685	0.0386484	6.05e-07	-0.0317864	0.0298409	0.286787
sepsis	genus	Ruminococcaceae UCG005	rs55793120	12	47384118	T	C	T	C	0.121548	0.0279546	7.37e-06	-0.0343171	0.0302002	0.255823
sepsis	genus	Ruminococcaceae UCG005	rs72776570	10	4240906	C	A	C	A	0.087067	0.0197179	5.36e-06	0.0312671	0.0235355	0.184011
sepsis	genus	Ruminococcaceae UCG005	rs7449320	5	154003091	C	A	C	A	0.0599163	0.0130836	4.81e-06	-0.0154077	0.0165394	0.351558
sepsis	genus	Ruminococcaceae UCG005	rs7555878	1	187906034	G	A	G	A	-0.0586677	0.0125277	2.81e-06	0.0051646	0.0155564	0.739895
sepsis	genus	Ruminococcaceae UCG005	rs7586445	2	239509030	G	A	G	A	0.0782349	0.0176458	8.81e-06	-0.00776243	0.0193159	0.687781
sepsis	genus	Ruminococcaceae UCG005	rs898577	15	68705697	C	T	C	T	0.123012	0.0286671	7.46e-06	-0.0322511	0.0282605	0.253784
sepsis	class	Negativicutes	rs1135612	7	75609677	G	A	G	A	0.0529785	0.0119177	9.26e-06	-0.0170636	0.0156921	0.276859
sepsis	class	Negativicutes	rs13086907	3	142135117	G	A	G	A	0.0625312	0.0131735	1.95e-06	0.0200668	0.0166164	0.227181
sepsis	class	Negativicutes	rs1643968	5	165266628	T	C	T	C	-0.0565284	0.0112298	4.15e-07	0.00795012	0.0149706	0.595385
sepsis	class	Negativicutes	rs1649999	10	80086072	A	G	A	G	0.0748989	0.0166458	7.58e-06	0.00548815	0.0214512	0.798072
sepsis	class	Negativicutes	rs2834062	21	34377485	A	G	A	G	0.0489057	0.0108842	8.44e-06	0.000649418	0.0147196	0.964809
sepsis	class	Negativicutes	rs4722181	7	22817571	T	G	T	G	0.0501306	0.0105798	2e-06	0.0161015	0.0136959	0.239738
sepsis	class	Negativicutes	rs60274479	16	21249925	T	C	T	C	-0.0659623	0.0134137	1.16e-06	0.00484464	0.0176419	0.783617
sepsis	class	Negativicutes	rs61249479	9	124912908	A	C	A	C	0.0777075	0.0168628	2.95e-06	-0.00107263	0.0242466	0.964714
sepsis	class	Negativicutes	rs71405394	15	101245088	G	A	G	A	-0.114178	0.02405	2.17e-06	-0.0105599	0.0272537	0.698411
sepsis	class	Negativicutes	rs73232831	4	17413426	G	A	G	A	-0.151829	0.0314932	1.87e-06	-0.0246091	0.0295293	0.404631
sepsis	class	Negativicutes	rs9423647	10	5579818	G	A	G	A	0.047817	0.0105282	6.06e-06	0.0068957	0.0137044	0.614841
sepsis	genus	Ruminococcaceae UCG009	rs113006825	6	51803869	T	C	T	C	-0.0928893	0.0208035	7.98e-06	-0.00609735	0.0168641	0.717682
sepsis	genus	Ruminococcaceae UCG009	rs12508214	4	7426937	C	T	C	T	-0.0774649	0.0168937	4.75e-06	0.0123424	0.0144569	0.393248
sepsis	genus	Ruminococcaceae UCG009	rs138460696	2	66396776	A	G	A	G	0.139274	0.0315794	9.81e-06	0.0115203	0.0261564	0.65962
sepsis	genus	Ruminococcaceae UCG009	rs1550196	17	32786955	A	G	A	G	-0.130842	0.0262478	1.13e-06	-0.0254322	0.023041	0.269688
sepsis	genus	Ruminococcaceae UCG009	rs2058609	12	12970792	G	A	G	A	-0.0816464	0.017472	3.12e-06	-0.00643544	0.0143834	0.65457
sepsis	genus	Ruminococcaceae UCG009	rs2192926	2	75512668	A	G	A	G	-0.089048	0.0192989	4.88e-06	0.0103887	0.0162517	0.522668
sepsis	genus	Ruminococcaceae UCG009	rs4079028	1	202299085	C	T	C	T	0.0915623	0.019936	3.28e-06	0.00380272	0.0168185	0.821121
sepsis	genus	Ruminococcaceae UCG009	rs4708333	6	78106701	T	G	T	G	-0.084033	0.0174757	1.56e-06	-0.0207037	0.0149198	0.165241
sepsis	genus	Ruminococcaceae UCG009	rs6952765	7	32001710	G	A	G	A	0.0732099	0.0166777	8.13e-06	-0.0184964	0.0138126	0.180538
sepsis	genus	Ruminococcaceae UCG009	rs758191	16	1979831	T	G	T	G	0.17702	0.0375113	9.01e-06	-0.0225559	0.0313731	0.472168
sepsis	genus	Ruminococcaceae UCG009	rs78410648	19	52399401	A	G	A	G	0.120989	0.0277317	9.67e-06	0.0162952	0.0237861	0.493299
sepsis	genus	Ruminococcaceae UCG009	rs9558661	13	106650093	T	C	T	C	-0.0897823	0.0200739	7.01e-06	-0.00676705	0.0172172	0.694289
sepsis	genus	Ruminococcaceae UCG010	rs12597105	16	5233941	A	G	A	G	-0.0670855	0.0144415	4.87e-06	0.00802886	0.0152997	0.599743
sepsis	genus	Ruminococcaceae UCG010	rs2820282	6	104728618	C	A	C	A	0.0592304	0.0125917	2.85e-06	-0.00183605	0.013822	0.894323
sepsis	genus	Ruminococcaceae UCG010	rs682403	9	135968557	A	G	A	G	-0.0588161	0.0124671	2.37e-06	-0.0189088	0.0136742	0.166722
sepsis	genus	Ruminococcaceae UCG010	rs6958419	7	16349864	C	T	C	T	-0.0585718	0.0124994	2.84e-06	0.0111485	0.0136857	0.415296
sepsis	genus	Ruminococcaceae UCG010	rs73218807	4	31057482	G	A	G	A	-0.166211	0.0367938	6.43e-06	0.00281667	0.0315844	0.92894
sepsis	genus	Ruminococcaceae UCG011	rs10274562	7	11222521	C	T	C	T	0.110917	0.0244556	6.5e-06	0.029831	0.0143408	0.037512
sepsis	genus	Ruminococcaceae UCG011	rs12636310	3	185469491	G	A	G	A	0.132725	0.0282037	2.81e-06	0.00578035	0.016677	0.728888
sepsis	genus	Ruminococcaceae UCG011	rs12724320	1	179370499	C	T	C	T	-0.120881	0.0249229	1.52e-06	0.0071868	0.014741	0.625877
sepsis	genus	Ruminococcaceae UCG011	rs1416041	6	105073676	A	C	A	C	-0.182339	0.0339898	7.04e-08	-0.000401958	0.0202815	0.984188
sepsis	genus	Ruminococcaceae UCG011	rs2729556	7	111763988	T	C	T	C	0.109097	0.0233699	3.19e-06	0.00922233	0.0136825	0.500297
sepsis	genus	Ruminococcaceae UCG011	rs4490371	3	76205107	T	C	T	C	-0.111816	0.0248963	7.75e-06	-0.00939566	0.0144302	0.514975
sepsis	genus	Ruminococcaceae UCG011	rs79113084	12	29634919	C	T	C	T	-0.152166	0.0317519	2.06e-06	-0.0225116	0.0181966	0.216039
sepsis	genus	Ruminococcaceae UCG011	rs9729514	1	219901055	G	A	G	A	-0.184934	0.0394616	2.37e-06	-0.0481723	0.0235213	0.0405565
sepsis	genus	Ruminococcaceae UCG013	rs11581881	1	9361576	C	T	C	T	0.0661211	0.0144736	4.73e-06	0.00979207	0.0181625	0.589792
sepsis	genus	Ruminococcaceae UCG013	rs12189346	5	141395140	G	A	G	A	0.0684961	0.014558	1.68e-06	-0.0206734	0.0191764	0.281007
sepsis	genus	Ruminococcaceae UCG013	rs12336782	9	13609119	T	C	T	C	-0.0856047	0.0189311	8.6e-06	-0.032729	0.0233427	0.160883
sepsis	genus	Ruminococcaceae UCG013	rs12485353	3	197049996	G	A	G	A	-0.0607903	0.0130847	4.19e-06	-0.00665634	0.0168634	0.693049
sepsis	genus	Ruminococcaceae UCG013	rs12781711	10	2219930	C	T	C	T	-0.0656129	0.0117477	2.55e-08	0.000495585	0.0143719	0.972492
sepsis	genus	Ruminococcaceae UCG013	rs16918863	10	19780463	A	C	A	C	0.111491	0.0240157	4.15e-06	-0.068567	0.0283143	0.0154508
sepsis	genus	Ruminococcaceae UCG013	rs2730183	8	40311885	G	A	G	A	-0.0488692	0.0109907	8.44e-06	0.0326957	0.0137074	0.0170671
sepsis	genus	Ruminococcaceae UCG013	rs4385846	10	115650278	T	G	T	G	-0.0598404	0.0131807	6.46e-06	-0.0211205	0.0161883	0.192003
sepsis	genus	Ruminococcaceae UCG013	rs75088940	12	30245557	T	C	T	C	-0.0942968	0.0200712	2.55e-06	-0.0346599	0.0243448	0.154531
sepsis	genus	Ruminococcaceae UCG013	rs76973485	3	9534657	G	T	G	T	0.194976	0.0418213	3.35e-06	0.025711	0.0297838	0.387998
sepsis	genus	Ruminococcaceae UCG013	rs7784330	7	32530997	A	G	A	G	0.0498329	0.0112066	8.16e-06	0.00143088	0.0140236	0.91873
sepsis	genus	Ruminococcaceae UCG014	rs10495392	1	237422989	T	C	T	C	0.082486	0.0187194	9.96e-06	0.00114187	0.0214094	0.957465
sepsis	genus	Ruminococcaceae UCG014	rs10791168	11	131659000	G	A	G	A	0.0664624	0.0150069	9.76e-06	-0.0306146	0.0184219	0.0965406
sepsis	genus	Ruminococcaceae UCG014	rs10941294	5	36435597	C	T	C	T	-0.122057	0.0260017	2.4e-06	-0.00688939	0.0269598	0.798304
sepsis	genus	Ruminococcaceae UCG014	rs115777838	5	26110626	T	C	T	C	-0.18835	0.0386643	4.62e-07	0.0198394	0.0319086	0.534103
sepsis	genus	Ruminococcaceae UCG014	rs12638134	3	101334609	T	G	T	G	0.0582548	0.0119657	1.21e-06	-0.0178664	0.0139544	0.200424
sepsis	genus	Ruminococcaceae UCG014	rs34402072	8	3636548	C	T	C	T	-0.0688023	0.0156083	9.8e-06	0.0172485	0.0176259	0.327784
sepsis	genus	Ruminococcaceae UCG014	rs56105232	9	14363769	G	A	G	A	0.139276	0.0299132	2.91e-06	-0.0119935	0.0290625	0.67984
sepsis	genus	Ruminococcaceae UCG014	rs72809222	2	57205854	T	C	T	C	0.0671775	0.0139838	2.41e-06	0.0164364	0.0155754	0.291296
sepsis	genus	Ruminococcaceae UCG014	rs73186226	3	123829361	G	A	G	A	-0.0993852	0.0216819	6.72e-06	-0.0446451	0.0250509	0.0747205
sepsis	genus	Ruminococcaceae UCG014	rs853612	10	119928413	A	G	A	G	-0.0528257	0.0119367	9.75e-06	0.00499329	0.013944	0.720271
sepsis	genus	Ruminococcaceae UCG014	rs995642	2	134854659	C	T	C	T	0.060048	0.0126417	1.9e-06	-0.0253361	0.0148799	0.0886217
sepsis	genus	Ruminococcus1	rs10167839	2	181882879	A	G	A	G	0.0519509	0.0116306	8.09e-06	-0.00264613	0.0144868	0.855067
sepsis	genus	Ruminococcus1	rs11783695	8	144596903	G	T	G	T	-0.0734114	0.0161398	4.73e-06	-0.0485775	0.0200706	0.0155064
sepsis	genus	Ruminococcus1	rs17781867	17	71256018	C	T	C	T	0.0999271	0.0211728	1.96e-06	-0.0389537	0.024411	0.110545
sepsis	genus	Ruminococcus1	rs3819978	1	241789757	C	T	C	T	-0.11504	0.0260137	8.74e-06	-0.0217401	0.0303444	0.473717
sepsis	genus	Ruminococcus1	rs6105066	20	13258628	T	C	T	C	-0.0607052	0.013425	5.06e-06	-0.00813441	0.0164261	0.62045
sepsis	genus	Ruminococcus1	rs6493760	15	55439182	T	C	T	C	-0.0535262	0.0115885	3.38e-06	-0.00140952	0.0141068	0.92041
sepsis	genus	Ruminococcus1	rs7117576	11	114023573	A	G	A	G	0.0829505	0.0170891	6.48e-07	0.0298934	0.0210156	0.154898
sepsis	genus	Ruminococcus1	rs7583465	2	10533921	C	T	C	T	0.0527654	0.0112619	2.56e-06	0.000632996	0.0139568	0.963825
sepsis	genus	Ruminococcus1	rs78572139	5	15944587	G	A	G	A	0.125038	0.0279411	5.23e-06	-0.00460323	0.0289494	0.873661
sepsis	genus	Ruminococcus1	rs78613526	2	65925212	G	A	G	A	0.167497	0.0367639	5.11e-06	-0.0650729	0.0299538	0.0298222
sepsis	genus	Ruminococcus2	rs12406309	1	108074445	A	C	A	C	-0.063193	0.0142275	9.79e-06	-0.0122716	0.0171749	0.474913
sepsis	genus	Ruminococcus2	rs12986628	2	238103439	T	C	T	C	-0.0665937	0.0140168	2.14e-06	0.00299935	0.0163087	0.854083
sepsis	genus	Ruminococcus2	rs1819812	7	151435722	G	T	G	T	0.0842356	0.0184893	5.28e-06	-0.0176544	0.0216424	0.414652
sepsis	genus	Ruminococcus2	rs2368224	2	182656416	T	G	T	G	0.199648	0.0438453	3.63e-06	-0.0736885	0.0389727	0.0586543
sepsis	genus	Ruminococcus2	rs2846589	18	862477	T	G	T	G	-0.0522093	0.0116382	7.59e-06	0.0294792	0.0138405	0.033178
sepsis	genus	Ruminococcus2	rs4400279	7	16804578	A	G	A	G	0.0546114	0.0120077	5.8e-06	0.0109778	0.0142233	0.440219
sepsis	genus	Ruminococcus2	rs4799823	18	33456427	C	T	C	T	0.0837001	0.0182263	5.4e-06	-0.0324997	0.0222545	0.14419
sepsis	genus	Ruminococcus2	rs55707116	9	79919385	C	A	C	A	0.0865522	0.0189141	8.01e-06	0.0404293	0.0227832	0.0759766
sepsis	genus	Ruminococcus2	rs58681734	9	137557890	A	G	A	G	0.0723875	0.0160787	4.18e-06	0.00938956	0.0197032	0.633683
sepsis	genus	Ruminococcus2	rs61791565	4	24655463	T	C	T	C	-0.0523503	0.0117119	6.79e-06	0.0040757	0.0139608	0.770334
sepsis	genus	Ruminococcus2	rs75140805	11	12148588	T	G	T	G	0.0836825	0.0176445	3.95e-06	-0.0105383	0.020786	0.612163
sepsis	genus	Ruminococcus2	rs7635831	3	173040924	G	A	G	A	0.0618344	0.0129031	1.98e-06	-0.00529212	0.0155232	0.733165
sepsis	genus	Ruminococcus2	rs7693984	4	4268322	G	A	G	A	-0.102822	0.0235087	9.42e-06	0.0246853	0.0282069	0.381492
sepsis	genus	Ruminococcus2	rs78120384	3	106664363	A	G	A	G	-0.192815	0.0392045	3.31e-07	0.0369942	0.0319596	0.247056
sepsis	genus	Ruminococcus gauvreauii group	rs10931481	2	191954852	A	G	A	G	-0.0610096	0.0130484	3.38e-06	0.00895741	0.0147598	0.543931
sepsis	genus	Ruminococcus gauvreauii group	rs12079579	1	161880482	A	G	A	G	0.0955324	0.0213436	5.04e-06	0.000850859	0.0242532	0.972014
sepsis	genus	Ruminococcus gauvreauii group	rs12539819	7	153487396	C	T	C	T	0.110654	0.0240684	4.49e-06	0.029484	0.0248952	0.236284
sepsis	genus	Ruminococcus gauvreauii group	rs1391597	12	61119266	C	T	C	T	0.0590284	0.0124874	1.86e-06	0.0112476	0.0140436	0.423185
sepsis	genus	Ruminococcus gauvreauii group	rs2047242	10	29201860	A	G	A	G	-0.067603	0.0133738	2.46e-07	0.00447401	0.0146016	0.759296
sepsis	genus	Ruminococcus gauvreauii group	rs2166943	8	137090850	C	A	C	A	-0.0566974	0.0123497	5.28e-06	-0.0150698	0.0138676	0.277174
sepsis	genus	Ruminococcus gauvreauii group	rs289410	15	85563483	A	G	A	G	0.0654926	0.0139101	2.27e-06	0.0289015	0.0157609	0.0666914
sepsis	genus	Ruminococcus gauvreauii group	rs431418	5	166419552	G	A	G	A	0.094737	0.0210157	5.54e-06	0.00321267	0.0229025	0.888442
sepsis	genus	Ruminococcus gauvreauii group	rs71386687	16	2767894	T	G	T	G	0.121037	0.02386	2.91e-07	-0.0390387	0.0264801	0.14041
sepsis	genus	Ruminococcus gauvreauii group	rs73802842	4	18824860	C	A	C	A	0.0736808	0.0169665	7.48e-06	0.00468089	0.0189042	0.804435
sepsis	genus	Ruminococcus gauvreauii group	rs9870933	3	112372317	G	A	G	A	-0.0621643	0.0126072	8.49e-07	0.0170179	0.0142025	0.230826
sepsis	genus	Ruminococcus gnavus group	rs11597105	10	6512581	A	G	A	G	0.114673	0.0250653	6.95e-06	-0.00938751	0.0198596	0.636432
sepsis	genus	Ruminococcus gnavus group	rs11864644	16	433078	T	C	T	C	-0.139804	0.0318253	5.01e-06	0.0146795	0.0241735	0.54368
sepsis	genus	Ruminococcus gnavus group	rs12136548	1	115168097	C	T	C	T	0.0901946	0.0196476	3.1e-06	-0.00361422	0.0147651	0.806626
sepsis	genus	Ruminococcus gnavus group	rs12989336	2	36259341	G	A	G	A	-0.0846861	0.0187936	7.12e-06	-0.000204121	0.0145484	0.988806
sepsis	genus	Ruminococcus gnavus group	rs13163520	5	18662686	G	A	G	A	-0.127377	0.0233883	5.61e-08	-0.0416428	0.0181467	0.021745
sepsis	genus	Ruminococcus gnavus group	rs2909242	8	129224680	A	C	A	C	0.0909965	0.018351	7.41e-07	-0.0231225	0.0143881	0.10804
sepsis	genus	Ruminococcus gnavus group	rs3124783	9	135838591	G	A	G	A	0.11599	0.0249099	2.67e-06	-0.0100561	0.0196167	0.608209
sepsis	genus	Ruminococcus gnavus group	rs4388134	4	190110710	T	C	T	C	0.0904997	0.0203544	9.12e-06	0.029422	0.0163413	0.071786
sepsis	genus	Ruminococcus gnavus group	rs62167033	2	144700007	T	C	T	C	0.185289	0.0396295	3.5e-06	0.0272344	0.0270145	0.313387
sepsis	genus	Ruminococcus gnavus group	rs78399089	3	146290310	T	C	T	C	0.144445	0.0326618	6.63e-06	-0.00764598	0.0249794	0.759535
sepsis	genus	Ruminococcus gnavus group	rs934940	2	122096018	A	C	A	C	-0.105045	0.0229588	2.74e-06	0.0338803	0.0182003	0.06267
sepsis	genus	Ruminococcus gnavus group	rs9872758	3	66701616	T	C	T	C	0.0849233	0.0176643	1.66e-06	0.000587091	0.0136422	0.965674
sepsis	genus	Ruminococcus torques group	rs10904297	10	4639762	A	G	A	G	-0.167804	0.0389812	2.69e-06	-0.0602176	0.0375963	0.109224
sepsis	genus	Ruminococcus torques group	rs10967781	9	27225258	C	A	C	A	0.0507994	0.0113322	8.37e-06	0.00926061	0.0144057	0.520327
sepsis	genus	Ruminococcus torques group	rs1475330	6	67262102	C	T	C	T	-0.0523492	0.01182	8.13e-06	-0.0130161	0.0152014	0.391865
sepsis	genus	Ruminococcus torques group	rs35866622	19	49218060	T	C	T	C	-0.0612024	0.0109421	2.21e-08	-0.00166396	0.0137684	0.903807
sepsis	genus	Ruminococcus torques group	rs4073731	11	132663147	T	C	T	C	0.0651948	0.0142221	4.05e-06	-0.00734349	0.0191683	0.701641
sepsis	genus	Ruminococcus torques group	rs77034621	8	76769843	T	G	T	G	-0.151553	0.0335878	6.07e-06	0.0115805	0.0299683	0.699182
sepsis	genus	Ruminococcus torques group	rs8080469	17	14532347	G	A	G	A	0.0490727	0.0107036	3.5e-06	0.00591689	0.0137156	0.666179
sepsis	genus	Ruminococcus torques group	rs8141465	22	21358653	G	A	G	A	-0.0480778	0.0107442	9.65e-06	-0.00465621	0.0137073	0.734093
sepsis	class	Verrucomicrobiae	rs111862613	12	130309670	T	C	T	C	0.090699	0.0196746	3.74e-06	-0.0568422	0.0184501	0.0020641
sepsis	class	Verrucomicrobiae	rs117107102	18	49473635	A	G	A	G	0.204683	0.0431572	2.92e-06	0.0161731	0.0343969	0.638218
sepsis	class	Verrucomicrobiae	rs11729256	4	95027272	T	C	T	C	0.0749798	0.0150177	6.73e-07	-0.0156025	0.0156411	0.318508
sepsis	class	Verrucomicrobiae	rs12908520	15	97570657	G	A	G	A	0.0618926	0.0130946	2.17e-06	-0.00436016	0.0138213	0.752407
sepsis	class	Verrucomicrobiae	rs2602429	16	81063149	T	C	T	C	-0.0746844	0.0156194	2.58e-06	-0.00312067	0.0166965	0.851735
sepsis	class	Verrucomicrobiae	rs4242783	10	5064327	A	G	A	G	-0.0689292	0.0147693	2.64e-06	-0.0226778	0.0155821	0.145566
sepsis	class	Verrucomicrobiae	rs4936098	11	130280667	G	A	G	A	-0.0648843	0.0135928	1.12e-06	-0.00946764	0.0142105	0.505255
sepsis	class	Verrucomicrobiae	rs61779207	1	41074472	G	A	G	A	-0.0758309	0.0167762	6.72e-06	-0.0186476	0.0178023	0.294877
sepsis	class	Verrucomicrobiae	rs74542928	4	100544188	T	C	T	C	0.112164	0.0236422	1.63e-06	-0.00734632	0.022836	0.74768
sepsis	class	Verrucomicrobiae	rs9349825	6	56341481	A	G	A	G	-0.0704036	0.0147128	2.54e-06	0.00514578	0.0155507	0.740716
sepsis	class	Verrucomicrobiae	rs941682	20	31867840	G	A	G	A	-0.0631436	0.0143767	9.61e-06	-0.0109867	0.0153368	0.473767
sepsis	genus	Sellimonas	rs113379006	3	42008186	T	C	T	C	-0.162759	0.0357025	7.21e-06	-0.00504258	0.0194734	0.795676
sepsis	genus	Sellimonas	rs13417181	2	174308394	T	C	T	C	0.166509	0.0337521	7.62e-07	0.00415626	0.0197952	0.833697
sepsis	genus	Sellimonas	rs2016057	15	52105282	C	A	C	A	0.125878	0.0256153	1.03e-06	0.00992881	0.0140408	0.479479
sepsis	genus	Sellimonas	rs2187447	11	79332972	A	C	A	C	0.243457	0.0527695	3.98e-06	-0.0202592	0.0271957	0.456306
sepsis	genus	Sellimonas	rs2371572	2	213214174	A	C	A	C	0.127349	0.0250862	4.46e-07	-0.00494086	0.0137433	0.719214
sepsis	genus	Sellimonas	rs41816	7	106250164	A	G	A	G	0.132201	0.0291087	8.39e-06	0.00196316	0.0158318	0.901314
sepsis	genus	Sellimonas	rs4600608	2	180278564	G	A	G	A	0.137152	0.0301702	4.95e-06	0.00140667	0.0164029	0.931659
sepsis	genus	Sellimonas	rs553697	6	93730393	C	T	C	T	0.153767	0.0339099	6.13e-06	-0.0194147	0.0183931	0.291178
sepsis	genus	Sellimonas	rs56203279	7	111501524	T	C	T	C	-0.124045	0.0269115	3.72e-06	-0.00344692	0.0146663	0.814191
sepsis	genus	Senegalimassilia	rs10036909	5	127861692	C	T	C	T	0.185519	0.0400881	8.05e-06	0.0530865	0.0270843	0.0499896
sepsis	genus	Senegalimassilia	rs11787826	9	34332382	C	A	C	A	0.081327	0.0171154	2.63e-06	-0.00607885	0.0136968	0.657176
sepsis	genus	Senegalimassilia	rs2017373	14	34431996	C	T	C	T	0.0782258	0.0176841	9.5e-06	0.0180089	0.014163	0.203536
sepsis	genus	Senegalimassilia	rs7225245	17	48379615	A	G	A	G	-0.079173	0.0170421	4.18e-06	-0.00101935	0.0143273	0.94328
sepsis	genus	Slackia	rs10409783	19	4555786	G	A	G	A	-0.0950828	0.0211239	7.7e-06	0.00249104	0.0161461	0.877388
sepsis	genus	Slackia	rs12440440	15	34041896	A	G	A	G	0.0901934	0.0190582	2.63e-06	-0.00709521	0.0145746	0.626386
sepsis	genus	Slackia	rs16894137	8	96946291	C	T	C	T	-0.122792	0.0263047	2.71e-06	0.000996018	0.0199512	0.960184
sepsis	genus	Slackia	rs35156985	7	99451715	T	C	T	C	-0.155709	0.0348085	8.06e-06	0.0384335	0.0289252	0.18394
sepsis	genus	Slackia	rs4492265	7	13523683	G	A	G	A	0.0905757	0.0191658	2.41e-06	0.00559366	0.0144318	0.698318
sepsis	genus	Slackia	rs8901	17	74267010	C	T	C	T	0.0934594	0.0186813	6.07e-07	-0.0256722	0.0140744	0.0681475
sepsis	genus	Streptococcus	rs10028567	4	53657577	C	T	C	T	-0.0921167	0.0191881	7.3e-06	-0.00137084	0.0236867	0.953849
sepsis	genus	Streptococcus	rs10448310	9	93556174	A	G	A	G	-0.0517935	0.0111324	3.31e-06	-0.00146649	0.0137599	0.915125
sepsis	genus	Streptococcus	rs11110281	12	100584014	T	C	T	C	-0.137519	0.0227398	2.58e-09	-0.0155202	0.027957	0.578795
sepsis	genus	Streptococcus	rs11720390	3	94103591	G	A	G	A	0.107024	0.0228121	3.59e-06	0.0423475	0.0256447	0.0986734
sepsis	genus	Streptococcus	rs11764382	7	46774896	A	G	A	G	-0.0695345	0.0143671	1.29e-06	0.0372316	0.0177232	0.0356656
sepsis	genus	Streptococcus	rs17708276	8	10199548	A	G	A	G	-0.0793955	0.0170628	3.04e-06	-0.000832997	0.0200163	0.966805
sepsis	genus	Streptococcus	rs1918540	11	131649446	A	G	A	G	-0.059639	0.0128148	2.44e-06	-0.00733396	0.0158313	0.643181
sepsis	genus	Streptococcus	rs2370083	14	97526750	G	T	G	T	-0.0816836	0.0185851	9.75e-06	-0.0134923	0.0224734	0.548261
sepsis	genus	Streptococcus	rs4968759	17	61298020	A	G	A	G	-0.0515109	0.0112068	3.78e-06	-0.00614711	0.0138022	0.656052
sepsis	genus	Streptococcus	rs57646748	4	37452858	G	A	G	A	-0.0907696	0.0200344	5.48e-06	0.0145064	0.0266083	0.585627
sepsis	genus	Streptococcus	rs6806351	3	132058723	T	C	T	C	-0.0633829	0.0136647	4.94e-06	0.016914	0.016279	0.298801
sepsis	genus	Streptococcus	rs71481756	10	8102404	T	G	T	G	0.0931048	0.0207949	6.51e-06	-0.00634179	0.0237764	0.78968
sepsis	genus	Streptococcus	rs7916711	10	28588269	A	G	A	G	0.102891	0.0217362	2.72e-06	-0.00969395	0.0293534	0.741211
sepsis	genus	Streptococcus	rs9903102	17	80576624	C	A	C	A	-0.0709483	0.0155275	4.18e-06	-0.00375229	0.0195947	0.848138
sepsis	genus	Subdoligranulum	rs10065321	5	141857415	T	C	T	C	-0.0512828	0.0108105	2.1e-06	-0.00733051	0.0139211	0.59849
sepsis	genus	Subdoligranulum	rs10497836	2	200288718	T	C	T	C	0.0524065	0.0118697	8.38e-06	0.00456026	0.0153801	0.766844
sepsis	genus	Subdoligranulum	rs1667315	2	232408743	G	A	G	A	0.0485017	0.0107452	6.72e-06	-0.0181446	0.0138292	0.189503
sepsis	genus	Subdoligranulum	rs2114677	10	125472937	C	T	C	T	-0.104176	0.0230829	2.72e-06	-0.0221223	0.029795	0.457796
sepsis	genus	Subdoligranulum	rs2171249	6	153694029	C	T	C	T	0.106744	0.0233213	4.51e-06	0.0300255	0.0264963	0.257133
sepsis	genus	Subdoligranulum	rs3761728	4	48990885	G	T	G	T	0.0543458	0.0118866	3.87e-06	-0.00575459	0.0149124	0.699576
sepsis	genus	Subdoligranulum	rs4347804	2	218215847	G	A	G	A	-0.166063	0.0357483	2.18e-06	-0.0291798	0.0338992	0.389359
sepsis	genus	Subdoligranulum	rs6555306	5	4671383	C	T	C	T	0.0740777	0.0155463	2.81e-06	0.00620671	0.0208666	0.766126
sepsis	genus	Subdoligranulum	rs75158211	19	29644694	T	C	T	C	-0.072343	0.015933	7.52e-06	0.000402269	0.0206456	0.984455
sepsis	genus	Subdoligranulum	rs76528319	5	117799448	G	T	G	T	-0.143279	0.0310662	7.41e-06	0.0256385	0.0332724	0.440964
sepsis	genus	Sutterella	rs1145877	6	82386821	G	A	G	A	0.073548	0.0162413	7.2e-06	0.00604624	0.0192615	0.753595
sepsis	genus	Sutterella	rs11591622	10	102520687	T	G	T	G	-0.0688382	0.0151375	6.5e-06	-0.0101252	0.0159047	0.524376
sepsis	genus	Sutterella	rs13173038	5	58499183	A	G	A	G	-0.0718076	0.0151627	2.73e-06	-0.00496301	0.016921	0.76929
sepsis	genus	Sutterella	rs143438747	1	63278549	T	C	T	C	-0.145793	0.0306867	3.28e-06	-0.0179686	0.0289522	0.534844
sepsis	genus	Sutterella	rs2050185	6	147936781	A	G	A	G	-0.0575138	0.0128766	7.97e-06	-0.0110176	0.0141974	0.437731
sepsis	genus	Sutterella	rs2321387	13	58689340	G	A	G	A	-0.0592876	0.0124509	1.87e-06	-0.00287793	0.0138216	0.835058
sepsis	genus	Sutterella	rs2613606	7	111285025	T	C	T	C	0.0556794	0.0124117	7.2e-06	0.020256	0.0137889	0.14183
sepsis	genus	Sutterella	rs607327	11	111695709	T	C	T	C	-0.0578334	0.0129053	6.63e-06	-0.00276425	0.0141372	0.844978
sepsis	genus	Sutterella	rs62501473	7	150126751	G	A	G	A	0.0694233	0.0149416	5.52e-06	0.030401	0.0159531	0.0566957
sepsis	genus	Sutterella	rs7499539	16	85038065	A	G	A	G	0.0617478	0.0130998	2.36e-06	-0.011716	0.0148618	0.430502
sepsis	genus	Sutterella	rs7638039	3	70588939	T	C	T	C	0.0645624	0.0143887	8.66e-06	-0.00640967	0.0159066	0.686981
sepsis	genus	Sutterella	rs9350083	6	18583878	T	G	T	G	-0.0593069	0.0133929	8.23e-06	-0.00370654	0.0148352	0.802705
sepsis	genus	Terrisporobacter	rs1883097	11	8938819	C	T	C	T	0.226399	0.0454642	4.16e-07	-0.0109644	0.0292923	0.708174
sepsis	genus	Terrisporobacter	rs2569953	3	144148905	C	A	C	A	0.0775591	0.0174641	8.95e-06	-0.0146558	0.0137502	0.286485
sepsis	genus	Terrisporobacter	rs2872237	19	17026940	A	C	A	C	0.0814505	0.0175943	3.97e-06	0.0292342	0.0139822	0.0365443
sepsis	genus	Terrisporobacter	rs58405430	11	20621043	G	T	G	T	0.134617	0.0301177	7.94e-06	0.0191538	0.0222087	0.388443
sepsis	genus	Terrisporobacter	rs7184125	16	15920394	T	C	T	C	0.091256	0.0205493	8.48e-06	-0.00428968	0.016484	0.794684
sepsis	genus	Turicibacter	rs11054680	12	12242455	T	C	T	C	-0.104751	0.0226997	2.31e-06	0.0315462	0.0210574	0.134107
sepsis	genus	Turicibacter	rs11666533	19	11864932	C	T	C	T	-0.111689	0.0248436	7.37e-06	0.0139629	0.0215116	0.516282
sepsis	genus	Turicibacter	rs12603364	17	43117476	T	C	T	C	0.110861	0.0225598	8.67e-07	0.0035975	0.0211199	0.864745
sepsis	genus	Turicibacter	rs149744580	2	63366962	A	G	A	G	0.169883	0.0315478	7.01e-08	0.0363805	0.029325	0.214755
sepsis	genus	Turicibacter	rs2834977	21	36929643	T	C	T	C	-0.0959995	0.0208261	3.96e-06	-0.0124945	0.0190578	0.512074
sepsis	genus	Turicibacter	rs2952020	8	26027842	A	G	A	G	0.0759019	0.0165764	5.63e-06	-0.00637828	0.0153496	0.677751
sepsis	genus	Turicibacter	rs3734633	6	126111881	G	A	G	A	-0.120957	0.02683	5.32e-06	0.0122345	0.024682	0.620116
sepsis	genus	Turicibacter	rs4869133	5	95717619	G	A	G	A	0.131186	0.027197	2.55e-06	0.0112777	0.0250976	0.653177
sepsis	genus	Turicibacter	rs55756211	7	130972179	T	C	T	C	-0.115115	0.0240708	2.81e-06	-0.00585196	0.0223598	0.793538
sepsis	genus	Tyzzerella3	rs10898797	11	87588698	C	T	C	T	0.12238	0.0274683	8.85e-06	-0.0212292	0.0189014	0.261372
sepsis	genus	Tyzzerella3	rs112102233	10	46098286	A	G	A	G	-0.216348	0.0477575	6.18e-06	-0.0166596	0.0334388	0.618335
sepsis	genus	Tyzzerella3	rs1232220	6	102680257	T	G	T	G	0.143869	0.031828	7.91e-06	0.0197608	0.0207428	0.340762
sepsis	genus	Tyzzerella3	rs191093	12	77390329	G	A	G	A	0.159008	0.0353306	6.76e-06	-0.0500187	0.0247721	0.043471
sepsis	genus	Tyzzerella3	rs4904512	14	89595945	T	C	T	C	-0.117151	0.0250306	3.09e-06	0.0054826	0.0177853	0.757879
sepsis	genus	Tyzzerella3	rs55799124	17	3738781	A	G	A	G	-0.11435	0.0238604	1.34e-06	-0.0299623	0.016357	0.0669854
sepsis	genus	Tyzzerella3	rs67476743	19	1030320	T	G	T	G	0.132164	0.022208	3.74e-09	-0.00342848	0.0150162	0.819399
sepsis	genus	Tyzzerella3	rs6920448	6	5755626	C	T	C	T	-0.141081	0.0305446	4.15e-06	0.0108914	0.0210209	0.604373
sepsis	genus	Tyzzerella3	rs7019909	9	33113322	T	C	T	C	0.144156	0.0301626	1.76e-06	0.0102176	0.0223759	0.647934
sepsis	genus	Tyzzerella3	rs7333521	13	81593016	T	C	T	C	-0.207191	0.0453121	4.88e-06	-0.0154696	0.0300609	0.606826
sepsis	genus	Tyzzerella3	rs75091807	13	35023691	G	T	G	T	-0.184966	0.0383029	1.71e-06	0.0180012	0.0245218	0.462893
sepsis	genus	Tyzzerella3	rs7561370	2	57810406	C	T	C	T	-0.131341	0.0286292	1.52e-06	0.0177445	0.0203716	0.38373
sepsis	family	Acidaminococcaceae	rs262812	6	158647999	T	C	T	C	-0.065675	0.0142257	3.25e-06	-0.0132358	0.0155972	0.396105
sepsis	family	Acidaminococcaceae	rs2933324	9	107117653	G	A	G	A	0.0662557	0.0140257	2.24e-06	-0.00136593	0.0152518	0.928638
sepsis	family	Acidaminococcaceae	rs45497800	20	61991833	T	C	T	C	-0.117863	0.0257351	5.86e-06	-0.00323819	0.0249498	0.896734
sepsis	family	Acidaminococcaceae	rs6589457	11	114701288	G	A	G	A	-0.165911	0.0349516	2.32e-06	-0.0173718	0.0305749	0.569918
sepsis	family	Acidaminococcaceae	rs6923842	6	5723181	T	C	T	C	-0.0796106	0.0169192	2.21e-06	-0.0138521	0.0174979	0.428569
sepsis	family	Acidaminococcaceae	rs74540770	3	186553389	G	A	G	A	-0.108969	0.0243533	7.09e-06	-0.000711431	0.0245537	0.976885
sepsis	family	Acidaminococcaceae	rs78702810	3	18462531	T	C	T	C	-0.143755	0.0323244	9.16e-06	-0.0373182	0.0338142	0.269756
sepsis	family	Actinomycetaceae	rs2889192	9	76394568	T	G	T	G	-0.0887537	0.0195009	3.64e-06	-0.0163239	0.0163045	0.316736
sepsis	family	Actinomycetaceae	rs34583783	6	67207371	G	T	G	T	0.123756	0.026427	5.48e-06	-0.0228474	0.0219174	0.297212
sepsis	family	Actinomycetaceae	rs35011108	6	133007480	A	G	A	G	0.241826	0.0503796	1.83e-06	0.0473405	0.0319846	0.138846
sepsis	family	Actinomycetaceae	rs4073240	6	169224781	G	A	G	A	0.0747546	0.0164684	6.05e-06	0.0419965	0.0140582	0.00281417
sepsis	family	Actinomycetaceae	rs58484246	15	29850991	T	C	T	C	0.0761407	0.0169007	6.12e-06	0.00589378	0.0143672	0.68164
sepsis	genus	Veillonella	rs1882878	21	30010673	A	G	A	G	-0.0768966	0.0163908	2.98e-06	0.0071055	0.0155789	0.648321
sepsis	genus	Veillonella	rs2013594	11	44302154	C	T	C	T	0.0720698	0.0155153	3.42e-06	-0.0217214	0.0146813	0.139
sepsis	genus	Veillonella	rs55807413	11	2956783	A	G	A	G	0.107329	0.0237633	5.51e-06	0.00557636	0.0206167	0.786792
sepsis	genus	Veillonella	rs62376424	5	119914285	C	T	C	T	-0.0762216	0.0163499	3.65e-06	0.0144818	0.0145277	0.318842
sepsis	genus	Veillonella	rs6656807	1	178945043	G	A	G	A	-0.0703062	0.0153954	5.5e-06	0.00365063	0.0141948	0.797039
sepsis	genus	Veillonella	rs7359080	14	106939916	C	A	C	A	-0.135391	0.030352	7.4e-06	0.00939131	0.0227234	0.679396
sepsis	genus	Veillonella	rs742016	22	45604800	A	G	A	G	-0.0688571	0.0149769	4.66e-06	-0.000162848	0.013853	0.990621
sepsis	genus	Victivallis	rs11899949	2	38049069	G	A	G	A	0.130568	0.0276239	2.77e-06	-0.0275031	0.0156581	0.0790078
sepsis	genus	Victivallis	rs12512543	4	9608445	A	C	A	C	-0.178036	0.0374344	2.54e-06	0.024393	0.0209979	0.245362
sepsis	genus	Victivallis	rs173120	13	72876881	C	T	C	T	-0.13381	0.0290127	7.65e-06	0.0281795	0.0159325	0.0769485
sepsis	genus	Victivallis	rs1882775	21	40405606	A	G	A	G	-0.13827	0.031273	8.73e-06	-0.0141537	0.0171766	0.409934
sepsis	genus	Victivallis	rs2546432	5	180579462	C	T	C	T	0.110803	0.0249655	9.93e-06	0.00793602	0.0137827	0.564752
sepsis	genus	Victivallis	rs342302	7	106378229	A	G	A	G	-0.152754	0.0351572	8.16e-06	-0.0284408	0.0191805	0.138128
sepsis	genus	Victivallis	rs4764863	12	102514184	G	A	G	A	0.121561	0.0246058	8.22e-07	-0.0122743	0.0136583	0.368827
sepsis	genus	Victivallis	rs4895919	6	131630319	C	T	C	T	0.116918	0.0247515	2.75e-06	0.0198935	0.0137416	0.147705
sepsis	genus	Victivallis	rs56349194	11	9312796	A	G	A	G	-0.158501	0.0315231	6.26e-07	-0.0123359	0.018166	0.497099
sepsis	order	Actinomycetales	rs2889192	9	76394568	T	G	T	G	-0.0884052	0.0194997	3.97e-06	-0.0163239	0.0163045	0.316736
sepsis	order	Actinomycetales	rs34583783	6	67207371	G	T	G	T	0.123688	0.0264254	5.54e-06	-0.0228474	0.0219174	0.297212
sepsis	order	Actinomycetales	rs35011108	6	133007480	A	G	A	G	0.241546	0.0503803	1.88e-06	0.0473405	0.0319846	0.138846
sepsis	order	Actinomycetales	rs4073240	6	169224781	G	A	G	A	0.074973	0.0164672	5.68e-06	0.0419965	0.0140582	0.00281417
sepsis	order	Actinomycetales	rs58484246	15	29850991	T	C	T	C	0.075828	0.0168997	6.67e-06	0.00589378	0.0143672	0.68164
sepsis	order	Bacillales	rs10233278	7	117496144	T	C	T	C	-0.116319	0.0248527	3.51e-06	0.00999874	0.0139161	0.472447
sepsis	order	Bacillales	rs10410917	19	14970441	C	T	C	T	-0.11471	0.0250025	5.57e-06	0.0134858	0.0138759	0.33111
sepsis	order	Bacillales	rs11034576	11	38085711	A	G	A	G	0.205765	0.0453311	8.86e-06	0.0545081	0.026061	0.0364779
sepsis	order	Bacillales	rs11207728	1	61827534	A	G	A	G	0.14455	0.0316912	5.73e-06	0.0034545	0.0169233	0.838255
sepsis	order	Bacillales	rs11844714	14	49001226	A	G	A	G	-0.143245	0.0320272	5.06e-06	-0.00229541	0.0180782	0.898963
sepsis	order	Bacillales	rs1287018	20	5826474	G	A	G	A	0.141125	0.0319309	9.87e-06	0.0102729	0.017752	0.5628
sepsis	order	Bacillales	rs4617108	7	49423832	G	A	G	A	-0.248861	0.0525929	1.98e-06	0.00811481	0.0288808	0.778728
sepsis	order	Bacillales	rs62640857	12	69332975	A	G	A	G	0.148238	0.0326455	4.49e-06	0.0323269	0.0178951	0.0708451
sepsis	order	Bacillales	rs74420793	4	127766709	A	G	A	G	-0.164413	0.0353763	3.07e-06	-0.0144986	0.0187351	0.439006
sepsis	order	Bacteroidales	rs11146701	10	39062269	A	G	A	G	0.0473596	0.010541	7.08e-06	0.00114514	0.0138755	0.934226
sepsis	order	Bacteroidales	rs111845179	14	59317502	T	C	T	C	0.102648	0.0213843	9.24e-07	0.0142682	0.0297614	0.631639
sepsis	order	Bacteroidales	rs17343978	22	27433885	A	C	A	C	-0.0552057	0.0120278	8.36e-06	0.00940632	0.0157535	0.550446
sepsis	order	Bacteroidales	rs2032750	2	53831026	C	T	C	T	0.0508393	0.0106807	1.92e-06	0.0179994	0.0137517	0.190573
sepsis	order	Bacteroidales	rs4146051	2	213189994	G	A	G	A	0.107377	0.0245661	8.76e-06	0.0346903	0.0328889	0.291531
sepsis	order	Bacteroidales	rs55773148	13	70523029	G	A	G	A	-0.121514	0.0236759	3.9e-07	0.0342752	0.0319327	0.28311
sepsis	order	Bacteroidales	rs62531359	8	70916181	T	G	T	G	0.0655728	0.0149891	9.09e-06	-0.0173546	0.0198725	0.3825
sepsis	order	Bacteroidales	rs62575403	9	136493820	C	T	C	T	0.140055	0.0311128	7.06e-06	0.0446282	0.0315438	0.157127
sepsis	order	Bacteroidales	rs72706335	1	157495438	T	C	T	C	-0.22241	0.0493458	7.66e-06	0.00329365	0.0312774	0.916134
sepsis	order	Bacteroidales	rs73975615	17	6461200	G	A	G	A	-0.207018	0.0442633	1.22e-06	-0.132873	0.0754752	0.0783249
sepsis	order	Bacteroidales	rs7631304	3	89339527	G	A	G	A	-0.0645771	0.0132957	8.37e-07	0.000902003	0.0180601	0.960167
sepsis	order	Bacteroidales	rs79585701	8	13110185	A	C	A	C	0.0646823	0.0149628	9.99e-06	-0.018203	0.0188397	0.333942
sepsis	order	Bacteroidales	rs929878	16	74290641	T	C	T	C	0.0548532	0.012153	4.73e-06	0.0269229	0.0155199	0.0827885
sepsis	order	Bifidobacteriales	rs10831953	11	13098051	G	A	G	A	0.0537537	0.0123746	9.95e-06	-0.0181416	0.0143104	0.204898
sepsis	order	Bifidobacteriales	rs12446429	16	898055	T	C	T	C	0.0810099	0.019073	8.53e-06	0.0061739	0.0226874	0.785523
sepsis	order	Bifidobacteriales	rs13020688	2	192878532	G	A	G	A	0.0584045	0.0122081	1.57e-06	0.0123884	0.0141528	0.381393
sepsis	order	Bifidobacteriales	rs182549	2	136616754	T	C	T	C	-0.11707	0.0126703	5.94e-20	0.0270458	0.0162257	0.0955432
sepsis	order	Bifidobacteriales	rs4957061	5	521096	T	C	T	C	0.0569873	0.0116907	1.15e-06	-0.00886188	0.0138405	0.521986
sepsis	order	Bifidobacteriales	rs540489	17	72897722	T	G	T	G	-0.0632518	0.013817	5.37e-06	-0.00812176	0.0162026	0.616186
sepsis	order	Bifidobacteriales	rs55888705	4	1517826	A	G	A	G	0.053673	0.0120586	8.66e-06	0.00771015	0.0142034	0.587242
sepsis	order	Bifidobacteriales	rs6899771	6	97406220	A	G	A	G	-0.0914312	0.0202604	7.28e-06	0.00300649	0.0243367	0.901682
sepsis	order	Bifidobacteriales	rs7174549	15	92463303	T	C	T	C	-0.0551726	0.0124655	6.87e-06	-0.0140134	0.0145621	0.335888
sepsis	order	Bifidobacteriales	rs7322849	13	112859829	T	C	T	C	0.110676	0.0200996	1.74e-08	0.0319655	0.0296372	0.280784
sepsis	order	Bifidobacteriales	rs73797465	5	142793467	T	G	T	G	-0.0942612	0.0208421	4.85e-06	0.0107051	0.0277917	0.700097
sepsis	order	Bifidobacteriales	rs857444	6	14617591	C	T	C	T	0.0553965	0.0120669	3.82e-06	0.00170008	0.0143716	0.905835
sepsis	order	Burkholderiales	rs1511453	4	23588462	A	G	A	G	0.0910999	0.0199479	8e-06	-0.0598455	0.0289514	0.0387249
sepsis	order	Burkholderiales	rs1928341	1	153240013	G	A	G	A	-0.0507782	0.0110587	4.52e-06	0.00169967	0.0138637	0.902425
sepsis	order	Burkholderiales	rs2321387	13	58689340	G	A	G	A	-0.0508514	0.0109588	3.26e-06	-0.00287793	0.0138216	0.835058
sepsis	order	Burkholderiales	rs2613606	7	111285025	T	C	T	C	0.0499561	0.0109264	4.13e-06	0.020256	0.0137889	0.14183
sepsis	order	Burkholderiales	rs4033856	4	45642485	T	C	T	C	-0.0833445	0.0167489	5.67e-07	-0.0126571	0.0212535	0.551488
sepsis	order	Burkholderiales	rs6087811	20	30596130	T	G	T	G	-0.101587	0.0198817	2.88e-07	-0.0371897	0.0260151	0.152848
sepsis	order	Burkholderiales	rs62191117	2	239900775	A	G	A	G	0.0679995	0.0132471	2.79e-07	-0.0144034	0.0168575	0.392871
sepsis	order	Burkholderiales	rs62395635	5	173497796	T	C	T	C	0.109911	0.0236375	2.9e-06	0.0341597	0.0279468	0.221589
sepsis	order	Burkholderiales	rs75242906	15	56786407	C	T	C	T	-0.120974	0.0281273	9.75e-06	-0.00497697	0.0287482	0.862555
sepsis	order	Burkholderiales	rs7638039	3	70588939	T	C	T	C	0.0580987	0.012673	4.84e-06	-0.00640967	0.0159066	0.686981
sepsis	order	Burkholderiales	rs9964679	18	26569901	A	G	A	G	0.052509	0.011504	6.06e-06	-0.0148883	0.0150931	0.323922
sepsis	order	Clostridiales	rs10774377	12	5942519	G	A	G	A	-0.0523003	0.0113859	3.81e-06	-0.0006755	0.0149168	0.963881
sepsis	order	Clostridiales	rs112334273	21	40703251	G	A	G	A	0.0639383	0.0127404	4.07e-07	0.0132131	0.0166903	0.428556
sepsis	order	Clostridiales	rs13105690	4	7420184	C	T	C	T	0.0527441	0.011818	9.37e-06	-0.0174388	0.0154809	0.259966
sepsis	order	Clostridiales	rs13179700	5	149077788	C	T	C	T	-0.0510953	0.0109569	3.52e-06	0.00364088	0.0144236	0.800712
sepsis	order	Clostridiales	rs1842454	5	105060362	G	A	G	A	-0.0543676	0.012734	9.92e-06	0.0110673	0.0163092	0.497396
sepsis	order	Clostridiales	rs290772	2	102126220	G	A	G	A	0.084254	0.0196297	1e-05	-0.00537858	0.0257299	0.834417
sepsis	order	Clostridiales	rs6442336	3	12870886	T	C	T	C	0.0547729	0.0124169	9.63e-06	0.0154459	0.0164016	0.346332
sepsis	order	Clostridiales	rs6814436	4	161507301	C	T	C	T	-0.0741858	0.0150814	9.06e-07	0.0131579	0.0197909	0.506149
sepsis	order	Clostridiales	rs6815608	4	152131744	C	T	C	T	-0.104089	0.0210883	3.72e-07	-0.0166415	0.0301224	0.580632
sepsis	order	Clostridiales	rs72738886	5	35770550	T	C	T	C	0.0865333	0.0190392	8.42e-06	0.0115019	0.0233109	0.621722
sepsis	order	Clostridiales	rs72915163	18	48792829	T	C	T	C	-0.0580246	0.0120558	1.39e-06	0.0143483	0.0157844	0.363338
sepsis	order	Clostridiales	rs76767978	3	131371980	G	A	G	A	0.0699806	0.0156318	8.18e-06	0.0198933	0.0214075	0.352752
sepsis	order	Clostridiales	rs992074	21	18567802	T	C	T	C	-0.255441	0.0508788	8.95e-07	-0.01006	0.0314171	0.748811
sepsis	order	Coriobacteriales	rs11073596	15	86433579	G	T	G	T	-0.0510212	0.0114339	8.14e-06	8.4e-05	0.0149547	0.995521
sepsis	order	Coriobacteriales	rs11250875	10	1922731	T	C	T	C	0.06075	0.0130939	4.83e-06	-0.0208233	0.017005	0.220749
sepsis	order	Coriobacteriales	rs11656361	17	8121332	A	C	A	C	0.0773006	0.017553	8.02e-06	-0.0360831	0.0217904	0.0977372
sepsis	order	Coriobacteriales	rs12974142	19	52895166	G	A	G	A	0.0789796	0.0177205	8.51e-06	0.00833299	0.0222435	0.707938
sepsis	order	Coriobacteriales	rs13307134	7	105084680	T	C	T	C	-0.0565686	0.0126265	7.8e-06	-0.0226154	0.0161022	0.160172
sepsis	order	Coriobacteriales	rs1397793	5	90471451	A	G	A	G	0.0498855	0.0112446	9.77e-06	-0.00918961	0.0150092	0.540362
sepsis	order	Coriobacteriales	rs1816223	12	11494021	G	A	G	A	0.0586265	0.0129006	4.84e-06	-0.0137146	0.0169604	0.418731
sepsis	order	Coriobacteriales	rs2442778	3	11654412	A	G	A	G	0.116408	0.0258545	9.03e-06	0.0247712	0.0320325	0.439336
sepsis	order	Coriobacteriales	rs3025411	9	136512906	A	G	A	G	0.0926543	0.0209468	8.27e-06	-0.0206855	0.0254433	0.416215
sepsis	order	Coriobacteriales	rs34739816	17	37376685	G	T	G	T	0.0965017	0.0207666	3.88e-06	0.0133926	0.0260585	0.607291
sepsis	order	Coriobacteriales	rs67561917	20	62072077	A	G	A	G	-0.0714367	0.0154113	5.39e-06	-0.0190136	0.0201301	0.344897
sepsis	order	Coriobacteriales	rs719099	10	65799217	A	G	A	G	0.0778402	0.0155815	5.43e-07	0.0170328	0.0210043	0.417411
sepsis	order	Coriobacteriales	rs8010111	14	39660509	A	G	A	G	0.103377	0.0229286	6.9e-06	0.00116859	0.0270314	0.965518
sepsis	family	Alcaligenaceae	rs112135816	9	82485327	T	G	T	G	-0.0775052	0.0171554	5.28e-06	-0.0307202	0.0211169	0.145733
sepsis	family	Alcaligenaceae	rs1153990	5	104233461	A	G	A	G	-0.058727	0.0128306	5.97e-06	-0.0127616	0.0161858	0.430434
sepsis	family	Alcaligenaceae	rs28480294	15	71522509	C	T	C	T	0.0516967	0.0115503	6.61e-06	-0.00895967	0.0143875	0.533454
sepsis	family	Alcaligenaceae	rs4033856	4	45642485	T	C	T	C	-0.081834	0.0168931	1.03e-06	-0.0126571	0.0212535	0.551488
sepsis	family	Alcaligenaceae	rs62191117	2	239900775	A	G	A	G	0.0684302	0.0133636	2.76e-07	-0.0144034	0.0168575	0.392871
sepsis	family	Alcaligenaceae	rs62395635	5	173497796	T	C	T	C	0.110583	0.0238514	3.35e-06	0.0341597	0.0279468	0.221589
sepsis	family	Alcaligenaceae	rs6969323	7	104214487	A	C	A	C	-0.0593564	0.0129137	3.89e-06	0.00587418	0.0161054	0.715311
sepsis	family	Alcaligenaceae	rs74776516	11	20763367	T	G	T	G	-0.0944052	0.0213287	6.85e-06	0.0173501	0.0256858	0.499375
sepsis	family	Alcaligenaceae	rs7638039	3	70588939	T	C	T	C	0.0603335	0.0127779	2.7e-06	-0.00640967	0.0159066	0.686981
sepsis	family	Alcaligenaceae	rs9964679	18	26569901	A	G	A	G	0.0537051	0.0116008	4.47e-06	-0.0148883	0.0150931	0.323922
sepsis	order	Desulfovibrionales	rs112381107	9	15269705	C	T	C	T	0.21009	0.0456974	3.22e-06	-0.0153284	0.0317117	0.628835
sepsis	order	Desulfovibrionales	rs11599763	10	11855599	C	T	C	T	0.0554862	0.0117486	2.61e-06	0.0190183	0.0140732	0.17657
sepsis	order	Desulfovibrionales	rs17791387	9	81834426	A	G	A	G	-0.0727501	0.0154369	2.25e-06	0.0180477	0.0177642	0.309647
sepsis	order	Desulfovibrionales	rs186073	3	31133401	T	C	T	C	0.0529219	0.0118542	8.74e-06	-0.00183109	0.0141126	0.896765
sepsis	order	Desulfovibrionales	rs2692012	1	203991605	G	A	G	A	-0.112244	0.0253553	2.27e-06	0.00667715	0.0276955	0.809484
sepsis	order	Desulfovibrionales	rs2838334	21	45064961	G	A	G	A	0.0569024	0.0124223	4.17e-06	-0.0211317	0.0147008	0.150591
sepsis	order	Desulfovibrionales	rs3935584	2	233929283	C	T	C	T	-0.0524466	0.0115749	7.2e-06	-0.00478004	0.0138068	0.729185
sepsis	order	Desulfovibrionales	rs4506934	17	2856662	C	T	C	T	-0.0953383	0.0201367	2.43e-06	-0.00974987	0.0225043	0.664837
sepsis	order	Desulfovibrionales	rs6058181	20	33694801	C	T	C	T	0.0836765	0.0166098	2.53e-07	-0.0174477	0.0210284	0.406698
sepsis	order	Desulfovibrionales	rs62020470	15	96161065	A	G	A	G	-0.0573633	0.0129462	7.51e-06	0.00644394	0.0152036	0.671681
sepsis	order	Desulfovibrionales	rs72647048	8	57865378	T	C	T	C	-0.0772459	0.0170876	9e-06	0.0118694	0.0212557	0.576563
sepsis	order	Desulfovibrionales	rs9928243	16	71541641	C	A	C	A	-0.0544713	0.0117811	3.97e-06	0.0191212	0.013941	0.170195
sepsis	order	Enterobacteriales	rs11026530	11	22379097	T	C	T	C	0.0822408	0.0186379	9.43e-06	0.00680736	0.0213122	0.749414
sepsis	order	Enterobacteriales	rs2374342	2	42133542	C	A	C	A	0.0582927	0.0126195	4.52e-06	0.0363751	0.0142776	0.0108435
sepsis	order	Enterobacteriales	rs35673018	16	54327745	G	A	G	A	0.0899642	0.0202934	7.63e-06	0.0132646	0.0223763	0.553318
sepsis	order	Enterobacteriales	rs504442	18	55145547	T	G	T	G	0.084159	0.0189479	5.17e-06	-0.022607	0.0214395	0.291675
sepsis	order	Enterobacteriales	rs62210023	20	55340092	A	G	A	G	0.0606754	0.0130125	3.13e-06	0.0111654	0.0144856	0.440832
sepsis	order	Enterobacteriales	rs79757635	13	110840418	C	A	C	A	0.0758597	0.0171286	9.32e-06	0.02663	0.0197543	0.17764
sepsis	order	Erysipelotrichales	rs1074800	5	3002546	G	A	G	A	-0.0492438	0.010887	6.15e-06	-0.00600139	0.014384	0.676514
sepsis	order	Erysipelotrichales	rs10781552	10	133897233	C	T	C	T	-0.0552212	0.0116074	2.33e-06	0.0264846	0.0148276	0.0740713
sepsis	order	Erysipelotrichales	rs17530232	13	40385457	A	G	A	G	0.10305	0.0224648	2.79e-06	-0.0335986	0.0273829	0.219824
sepsis	order	Erysipelotrichales	rs1884466	1	64139196	C	T	C	T	-0.0475363	0.0106939	9.53e-06	-0.00364772	0.014127	0.796246
sepsis	order	Erysipelotrichales	rs2300774	3	195793712	A	G	A	G	-0.0524152	0.0106784	8.95e-07	-0.00306453	0.0140599	0.827458
sepsis	order	Erysipelotrichales	rs290833	1	97457427	T	G	T	G	-0.0497374	0.0111376	8.03e-06	-0.0169161	0.0143402	0.238149
sepsis	order	Erysipelotrichales	rs35161940	17	70327224	T	C	T	C	-0.0806041	0.0167641	1.85e-06	-0.00373515	0.0215147	0.862172
sepsis	order	Erysipelotrichales	rs4078432	14	48997206	T	C	T	C	0.0608929	0.0133764	4.23e-06	0.00228327	0.0179049	0.898527
sepsis	order	Erysipelotrichales	rs56970041	14	80357610	T	G	T	G	0.0724145	0.0164471	5.4e-06	0.0102467	0.0220955	0.64283
sepsis	order	Erysipelotrichales	rs62504403	8	38803551	C	T	C	T	0.0681159	0.0127883	1.12e-07	-0.0136263	0.015944	0.392755
sepsis	order	Erysipelotrichales	rs7234058	18	5830507	T	C	T	C	-0.0945759	0.0194091	9.12e-07	0.0173215	0.0228119	0.447663
sepsis	order	Erysipelotrichales	rs7826267	8	2954952	G	T	G	T	0.0839071	0.0199131	9.28e-06	-0.0386615	0.0273611	0.157652
sepsis	order	Erysipelotrichales	rs8003149	14	56156504	C	T	C	T	0.0538798	0.0116888	4.08e-06	-0.0132541	0.0152937	0.386141
sepsis	order	Gastranaerophilales	rs11150282	16	80493705	T	C	T	C	0.098235	0.0197127	7.36e-07	0.0128909	0.0147619	0.382523
sepsis	order	Gastranaerophilales	rs113884518	9	24648997	T	C	T	C	-0.20591	0.0455376	7.74e-06	0.0124294	0.0294685	0.673181
sepsis	order	Gastranaerophilales	rs28678345	17	53906328	T	C	T	C	0.213083	0.0471377	8.06e-06	-0.00362399	0.0317922	0.909246
sepsis	order	Gastranaerophilales	rs367480	11	2937631	A	G	A	G	0.0841649	0.0185948	7.52e-06	-0.0403116	0.013881	0.00368324
sepsis	order	Gastranaerophilales	rs4129395	9	115975389	G	A	G	A	0.0904264	0.0185253	1.22e-06	-0.00593161	0.0137751	0.666756
sepsis	order	Gastranaerophilales	rs789069	18	1008278	A	C	A	C	-0.10413	0.0234459	6.5e-06	0.026146	0.0182844	0.152727
sepsis	order	Gastranaerophilales	rs79790072	15	100747683	T	C	T	C	0.226103	0.0488017	3.54e-06	0.00497022	0.0302808	0.869623
sepsis	order	Gastranaerophilales	rs8028558	15	62055753	A	G	A	G	0.08346	0.0188504	9.78e-06	-0.00018521	0.0139456	0.989404
sepsis	order	Gastranaerophilales	rs9864379	3	14306949	T	C	T	C	-0.160521	0.0292752	4.66e-08	-0.0401326	0.0221208	0.0696402
sepsis	order	Lactobacillales	rs11110282	12	100585559	A	G	A	G	-0.10239	0.0217849	3.96e-06	-0.0156843	0.0278887	0.573852
sepsis	order	Lactobacillales	rs11627423	14	33200623	C	A	C	A	0.0499263	0.0109744	5.09e-06	0.00669839	0.0139559	0.631249
sepsis	order	Lactobacillales	rs11730038	4	98049499	G	A	G	A	-0.0605384	0.0129052	5.1e-06	0.013939	0.0161537	0.388194
sepsis	order	Lactobacillales	rs12797734	11	8332350	T	C	T	C	0.0571279	0.0127113	7.77e-06	0.0120673	0.0158591	0.446714
sepsis	order	Lactobacillales	rs1595463	2	231723657	C	A	C	A	0.0479749	0.0108801	7.44e-06	-0.0310673	0.0138187	0.0245629
sepsis	order	Lactobacillales	rs2370083	14	97526750	G	T	G	T	-0.08054	0.0180992	8.33e-06	-0.0134923	0.0224734	0.548261
sepsis	order	Lactobacillales	rs34989881	19	51959855	A	G	A	G	0.113479	0.0246452	4.09e-06	-0.020386	0.0268452	0.447617
sepsis	order	Lactobacillales	rs4028634	17	40835649	C	T	C	T	-0.0532915	0.01101	1.35e-06	0.0017655	0.0141008	0.900361
sepsis	order	Lactobacillales	rs57872228	1	200418805	C	T	C	T	-0.0688415	0.0146994	2.58e-06	-0.0209993	0.019047	0.270245
sepsis	order	Lactobacillales	rs74663707	3	184371224	C	T	C	T	0.0982594	0.0224613	8.4e-06	0.0226861	0.025322	0.370304
sepsis	order	Lactobacillales	rs77558518	5	174173171	A	G	A	G	-0.106466	0.0223484	1.67e-06	-0.0139541	0.0266624	0.600723
sepsis	order	Lactobacillales	rs78938557	7	36349586	T	C	T	C	0.10553	0.0233581	2.31e-06	0.00400062	0.0279312	0.886107
sepsis	order	Lactobacillales	rs9581006	13	24973509	T	C	T	C	-0.22583	0.0469228	1.77e-06	-0.00605109	0.0350652	0.862992
sepsis	order	Methanobacteriales	rs10202904	2	125440268	G	T	G	T	0.121754	0.0235357	3.01e-07	0.00677426	0.0138779	0.625455
sepsis	order	Methanobacteriales	rs10424197	19	46439321	A	G	A	G	0.111274	0.0247517	9.28e-06	-0.010799	0.0144932	0.456206
sepsis	order	Methanobacteriales	rs4257531	3	2086167	G	A	G	A	0.164498	0.0364959	7.44e-06	0.0318312	0.0206455	0.123124
sepsis	order	Methanobacteriales	rs56131665	5	178160975	G	A	G	A	0.178661	0.039298	6.18e-06	-0.00639981	0.0230327	0.781122
sepsis	order	Methanobacteriales	rs6508769	19	28827760	C	T	C	T	-0.153519	0.0344519	8.23e-06	-0.0108736	0.0190504	0.568149
sepsis	order	Methanobacteriales	rs6776814	3	15053083	T	C	T	C	-0.199566	0.0411825	1.63e-06	-0.0391042	0.0230791	0.0901966
sepsis	order	Methanobacteriales	rs73068003	7	10773932	G	T	G	T	-0.15814	0.0351803	8.45e-06	-0.0289243	0.020504	0.158342
sepsis	order	Methanobacteriales	rs73457410	13	41956181	A	G	A	G	0.21534	0.0436695	1.41e-06	0.0533984	0.0255215	0.0364125
sepsis	order	Methanobacteriales	rs75208022	12	21338861	C	T	C	T	-0.227245	0.048763	5.92e-06	-0.00748983	0.026628	0.778499
sepsis	order	Methanobacteriales	rs894996	4	104418307	C	A	C	A	0.216999	0.0449076	1.88e-06	-0.0385288	0.0256538	0.133129
sepsis	order	Mollicutes RF9	rs11779863	8	15406830	G	A	G	A	-0.0772768	0.0172171	6.69e-06	-0.00241385	0.0167056	0.885111
sepsis	order	Mollicutes RF9	rs12566890	1	61850864	T	G	T	G	-0.103134	0.0241775	8.11e-06	-0.013357	0.0258014	0.604678
sepsis	order	Mollicutes RF9	rs13100746	3	165846506	C	T	C	T	0.0638979	0.0142685	7.29e-06	-0.00130325	0.0140769	0.926237
sepsis	order	Mollicutes RF9	rs3932485	3	184193482	C	T	C	T	0.0626209	0.0141623	9.93e-06	-0.0203884	0.0139863	0.144911
sepsis	order	Mollicutes RF9	rs638542	1	109845252	A	G	A	G	0.070592	0.0157049	5.17e-06	0.00182963	0.015186	0.904102
sepsis	order	Mollicutes RF9	rs74603314	14	46519718	T	C	T	C	0.230767	0.0489701	2.28e-06	-0.036136	0.0326501	0.268396
sepsis	order	Mollicutes RF9	rs76373661	3	3771148	G	A	G	A	0.0908218	0.0202986	5.16e-06	-0.0152503	0.019902	0.443516
sepsis	order	Mollicutes RF9	rs7706512	5	17443654	A	G	A	G	-0.0657351	0.0138979	2.27e-06	0.00800266	0.0136983	0.559079
sepsis	order	Mollicutes RF9	rs7801843	7	4105705	A	G	A	G	-0.0869495	0.0194509	9.47e-06	0.00301793	0.0196599	0.877998
sepsis	order	Mollicutes RF9	rs7853673	9	116711241	A	G	A	G	0.0624389	0.0139833	6.73e-06	-0.0182955	0.013764	0.183774
sepsis	order	Mollicutes RF9	rs949341	11	112386785	A	G	A	G	-0.0656602	0.0147216	7.73e-06	0.00389717	0.0144785	0.787798
sepsis	order	NB1n	rs11251024	10	2095726	G	A	G	A	0.104201	0.0206737	6.63e-07	-0.0197691	0.0144508	0.171304
sepsis	order	NB1n	rs11606187	11	91589600	A	G	A	G	-0.154539	0.0326288	3.31e-06	0.0422704	0.0231577	0.0679516
sepsis	order	NB1n	rs13385922	2	234081324	T	C	T	C	0.0929494	0.0201348	3.97e-06	0.00142473	0.0140559	0.919263
sepsis	order	NB1n	rs166849	2	200778866	A	G	A	G	-0.0911053	0.0202239	7.74e-06	0.0120639	0.0139277	0.386395
sepsis	order	NB1n	rs2172426	8	18229020	T	C	T	C	0.10212	0.0198947	3.17e-07	0.00442347	0.0138604	0.749616
sepsis	order	NB1n	rs267959	5	10737802	G	A	G	A	-0.0988612	0.0209676	2.62e-06	-0.0259193	0.0147341	0.0785543
sepsis	order	NB1n	rs4383094	15	81694972	C	T	C	T	-0.149188	0.0320662	4.28e-06	-0.00485567	0.0216233	0.822323
sepsis	order	NB1n	rs60583455	7	1321675	T	C	T	C	0.108934	0.021177	2.6e-07	-0.0307027	0.014232	0.030982
sepsis	order	NB1n	rs60775321	15	97318671	T	C	T	C	-0.0962425	0.0213842	7.1e-06	-0.017122	0.0148942	0.25032
sepsis	order	NB1n	rs72671304	14	39425971	T	C	T	C	0.172322	0.0370028	3.8e-06	0.00357532	0.0256029	0.88894
sepsis	order	NB1n	rs7911787	10	98619568	G	T	G	T	-0.223071	0.0470232	3.39e-06	0.014725	0.0304145	0.628284
sepsis	order	NB1n	rs8126061	20	3405239	T	C	T	C	-0.159135	0.0351904	7.36e-06	-0.0227422	0.0252579	0.367908
sepsis	order	NB1n	rs9542068	13	70306831	T	C	T	C	0.0990709	0.0218149	6.52e-06	0.0292539	0.0154356	0.0580617
sepsis	order	Pasteurellales	rs10965428	9	22718481	C	A	C	A	-0.119902	0.0258219	4.29e-06	-0.00975215	0.0252124	0.698905
sepsis	order	Pasteurellales	rs111582866	16	48742489	G	A	G	A	-0.113957	0.0256403	7.07e-06	0.0379852	0.0223507	0.0892237
sepsis	order	Pasteurellales	rs12050685	15	73477482	A	G	A	G	-0.0670948	0.015239	9.19e-06	-0.00718744	0.0139539	0.606492
sepsis	order	Pasteurellales	rs16970009	17	32862601	A	G	A	G	0.187381	0.0429572	7.32e-06	-0.0302348	0.0323301	0.349691
sepsis	order	Pasteurellales	rs35510	12	115491973	A	G	A	G	0.122729	0.0264958	4.02e-06	-0.00924108	0.0234956	0.69409
sepsis	order	Pasteurellales	rs4822728	22	26891808	T	C	T	C	0.0685479	0.0149032	4.72e-06	0.00438399	0.0141152	0.756115
sepsis	order	Pasteurellales	rs6972479	7	116918060	A	G	A	G	-0.0781862	0.0175366	7.75e-06	-0.0100288	0.0162861	0.538034
sepsis	order	Pasteurellales	rs72756943	5	26531908	G	A	G	A	0.13988	0.0303029	3.35e-06	0.00683504	0.0253772	0.787669
sepsis	order	Pasteurellales	rs73139353	3	97972214	A	C	A	C	-0.222573	0.0484634	8.71e-06	-0.0262714	0.032981	0.425704
sepsis	order	Pasteurellales	rs76022354	10	94306385	C	T	C	T	0.24289	0.0500406	1.83e-06	-0.0121861	0.0333471	0.714788
sepsis	order	Pasteurellales	rs78909003	9	105650242	T	C	T	C	-0.241159	0.0498372	2.05e-06	-0.0230608	0.0308664	0.454992
sepsis	order	Pasteurellales	rs9382510	6	55448491	C	T	C	T	-0.0881865	0.0169965	2.48e-07	0.00196897	0.0161443	0.90293
sepsis	order	Pasteurellales	rs9895850	17	64535013	T	C	T	C	-0.176406	0.041017	9.08e-06	0.00955394	0.0311349	0.758953
sepsis	order	Pasteurellales	rs9938097	16	84977389	C	T	C	T	0.0710386	0.0158024	8.23e-06	-0.0138663	0.0146915	0.345255
sepsis	order	Rhodospirillales	rs1035406	5	119372737	G	A	G	A	-0.114725	0.0247994	4.07e-06	-0.0134939	0.0216377	0.53287
sepsis	order	Rhodospirillales	rs11591293	10	113419797	G	T	G	T	0.0722755	0.0158186	4.69e-06	-0.0185298	0.0139851	0.185184
sepsis	order	Rhodospirillales	rs11630875	15	61775734	T	C	T	C	0.0945198	0.0202139	3.7e-06	0.0222967	0.0179291	0.213647
sepsis	order	Rhodospirillales	rs13336560	16	88554243	C	T	C	T	-0.0695313	0.0157065	9.75e-06	-0.00966737	0.0143258	0.499791
sepsis	order	Rhodospirillales	rs1549633	5	27945645	A	C	A	C	0.0996735	0.0216667	3.88e-06	0.0202439	0.0193764	0.296129
sepsis	order	Rhodospirillales	rs3730086	5	67577051	A	G	A	G	0.0800354	0.0178737	7.98e-06	-0.00101092	0.016236	0.950352
sepsis	order	Rhodospirillales	rs3754624	2	225633812	C	T	C	T	0.094128	0.0198389	2.68e-06	-0.0166784	0.0176106	0.343605
sepsis	order	Rhodospirillales	rs4278423	10	2670553	T	C	T	C	0.105215	0.0233778	3.98e-06	0.0186158	0.0209609	0.374476
sepsis	order	Rhodospirillales	rs55876211	3	84471266	C	T	C	T	-0.0865002	0.0195197	7.87e-06	-0.00794229	0.0177788	0.655072
sepsis	order	Rhodospirillales	rs61933850	12	73139398	G	A	G	A	0.164663	0.0360285	7e-06	0.0315334	0.0280398	0.260761
sepsis	order	Rhodospirillales	rs7001029	8	131958403	C	T	C	T	0.120726	0.0260989	2.83e-06	-0.00015539	0.0235442	0.994734
sepsis	order	Rhodospirillales	rs76784716	2	169033340	A	G	A	G	0.136039	0.0284399	1.31e-06	-0.0469879	0.0271963	0.0840369
sepsis	order	Rhodospirillales	rs77304857	4	134248015	C	A	C	A	-0.0997433	0.0222165	6.02e-06	-0.0393692	0.0196402	0.0450142
sepsis	order	Rhodospirillales	rs9813022	3	13726736	A	G	A	G	-0.0830794	0.0162642	3.07e-07	0.00275532	0.0149846	0.85411
sepsis	class	Alphaproteobacteria	rs140912403	9	95517807	C	T	C	T	-0.160677	0.0317708	6.2e-07	-0.0159572	0.0288082	0.57964
sepsis	class	Alphaproteobacteria	rs34569731	2	75630344	G	A	G	A	-0.0705145	0.0157564	7.38e-06	-0.00240173	0.0157792	0.879023
sepsis	class	Alphaproteobacteria	rs55876211	3	84471266	C	T	C	T	-0.080811	0.0184159	7.54e-06	-0.00794229	0.0177788	0.655072
sepsis	class	Alphaproteobacteria	rs62285697	3	176407911	C	T	C	T	0.0805256	0.0180912	9.76e-06	-0.00116532	0.0165475	0.943857
sepsis	class	Alphaproteobacteria	rs76784716	2	169033340	A	G	A	G	0.133271	0.0267738	5.09e-07	-0.0469879	0.0271963	0.0840369
sepsis	class	Alphaproteobacteria	rs7960664	12	89471235	A	G	A	G	-0.0969489	0.0215149	8.84e-06	-0.00955288	0.0193071	0.620752
sepsis	class	Alphaproteobacteria	rs9813022	3	13726736	A	G	A	G	-0.0751277	0.0153867	1.05e-06	0.00275532	0.0149846	0.85411
sepsis	family	Bacteroidaceae	rs11585893	1	10644351	A	G	A	G	-0.0740746	0.0147633	1.8e-06	-0.0135707	0.0198806	0.494854
sepsis	family	Bacteroidaceae	rs13207588	6	41519430	A	G	A	G	-0.059205	0.0131195	7.48e-06	0.00693391	0.0167635	0.679144
sepsis	family	Bacteroidaceae	rs1340391	1	102960989	T	C	T	C	-0.0592004	0.0132244	6.73e-06	0.00447362	0.0172032	0.794829
sepsis	family	Bacteroidaceae	rs17619981	19	24342250	T	G	T	G	0.0880978	0.0187002	2.69e-06	-0.00219369	0.0227095	0.923046
sepsis	family	Bacteroidaceae	rs2023437	14	22045949	T	C	T	C	-0.0782325	0.0167634	5.02e-06	0.00336435	0.021656	0.876542
sepsis	family	Bacteroidaceae	rs66710942	3	77215327	T	C	T	C	-0.0488038	0.0107412	5.86e-06	-0.0163104	0.0139834	0.243448
sepsis	family	Bacteroidaceae	rs6795673	3	10593224	C	T	C	T	0.0538565	0.0105251	3.38e-07	0.00810032	0.0137911	0.556964
sepsis	family	Bacteroidaceae	rs9507307	13	24910476	C	T	C	T	0.0604456	0.0129128	2.13e-06	0.0252385	0.0173168	0.144989
sepsis	order	Selenomonadales	rs1135612	7	75609677	G	A	G	A	0.0529785	0.0119177	9.26e-06	-0.0170636	0.0156921	0.276859
sepsis	order	Selenomonadales	rs13086907	3	142135117	G	A	G	A	0.0625312	0.0131735	1.95e-06	0.0200668	0.0166164	0.227181
sepsis	order	Selenomonadales	rs1643968	5	165266628	T	C	T	C	-0.0565284	0.0112298	4.15e-07	0.00795012	0.0149706	0.595385
sepsis	order	Selenomonadales	rs1649999	10	80086072	A	G	A	G	0.0748989	0.0166458	7.58e-06	0.00548815	0.0214512	0.798072
sepsis	order	Selenomonadales	rs2834062	21	34377485	A	G	A	G	0.0489057	0.0108842	8.44e-06	0.000649418	0.0147196	0.964809
sepsis	order	Selenomonadales	rs4722181	7	22817571	T	G	T	G	0.0501306	0.0105798	2e-06	0.0161015	0.0136959	0.239738
sepsis	order	Selenomonadales	rs60274479	16	21249925	T	C	T	C	-0.0659623	0.0134137	1.16e-06	0.00484464	0.0176419	0.783617
sepsis	order	Selenomonadales	rs61249479	9	124912908	A	C	A	C	0.0777075	0.0168628	2.95e-06	-0.00107263	0.0242466	0.964714
sepsis	order	Selenomonadales	rs71405394	15	101245088	G	A	G	A	-0.114178	0.02405	2.17e-06	-0.0105599	0.0272537	0.698411
sepsis	order	Selenomonadales	rs73232831	4	17413426	G	A	G	A	-0.151829	0.0314932	1.87e-06	-0.0246091	0.0295293	0.404631
sepsis	order	Selenomonadales	rs9423647	10	5579818	G	A	G	A	0.047817	0.0105282	6.06e-06	0.0068957	0.0137044	0.614841
sepsis	order	Verrucomicrobiales	rs111862613	12	130309670	T	C	T	C	0.090699	0.0196746	3.74e-06	-0.0568422	0.0184501	0.0020641
sepsis	order	Verrucomicrobiales	rs117107102	18	49473635	A	G	A	G	0.204683	0.0431572	2.92e-06	0.0161731	0.0343969	0.638218
sepsis	order	Verrucomicrobiales	rs11729256	4	95027272	T	C	T	C	0.0749798	0.0150177	6.73e-07	-0.0156025	0.0156411	0.318508
sepsis	order	Verrucomicrobiales	rs12908520	15	97570657	G	A	G	A	0.0618926	0.0130946	2.17e-06	-0.00436016	0.0138213	0.752407
sepsis	order	Verrucomicrobiales	rs2602429	16	81063149	T	C	T	C	-0.0746844	0.0156194	2.58e-06	-0.00312067	0.0166965	0.851735
sepsis	order	Verrucomicrobiales	rs4242783	10	5064327	A	G	A	G	-0.0689292	0.0147693	2.64e-06	-0.0226778	0.0155821	0.145566
sepsis	order	Verrucomicrobiales	rs4936098	11	130280667	G	A	G	A	-0.0648843	0.0135928	1.12e-06	-0.00946764	0.0142105	0.505255
sepsis	order	Verrucomicrobiales	rs61779207	1	41074472	G	A	G	A	-0.0758309	0.0167762	6.72e-06	-0.0186476	0.0178023	0.294877
sepsis	order	Verrucomicrobiales	rs74542928	4	100544188	T	C	T	C	0.112164	0.0236422	1.63e-06	-0.00734632	0.022836	0.74768
sepsis	order	Verrucomicrobiales	rs9349825	6	56341481	A	G	A	G	-0.0704036	0.0147128	2.54e-06	0.00514578	0.0155507	0.740716
sepsis	order	Verrucomicrobiales	rs941682	20	31867840	G	A	G	A	-0.0631436	0.0143767	9.61e-06	-0.0109867	0.0153368	0.473767
sepsis	order	Victivallales	rs1002941	15	101242690	A	G	A	G	-0.105025	0.0233484	8.15e-06	0.0160709	0.0153175	0.294094
sepsis	order	Victivallales	rs11770843	7	146795379	C	T	C	T	0.109431	0.0234879	1.91e-06	-0.0024443	0.0153399	0.873398
sepsis	order	Victivallales	rs17114848	15	25162535	G	A	G	A	0.152377	0.0324332	4.06e-06	-0.0517809	0.0211791	0.0144887
sepsis	order	Victivallales	rs2031282	13	20687179	A	G	A	G	0.122368	0.0270329	4.38e-06	-0.00870591	0.0193207	0.652278
sepsis	order	Victivallales	rs2825714	21	21023966	A	G	A	G	-0.13741	0.0289246	1.72e-06	0.0234399	0.0192938	0.224408
sepsis	order	Victivallales	rs62570196	9	111086170	C	T	C	T	-0.21635	0.0439866	1.08e-06	0.00459754	0.025468	0.856743
sepsis	order	Victivallales	rs72640280	1	11943792	A	G	A	G	0.220207	0.0486196	5.18e-06	-0.061815	0.0294036	0.0355279
sepsis	order	Victivallales	rs77599476	20	61394262	A	G	A	G	0.230292	0.0480168	1.86e-06	-0.04059	0.0300653	0.176996
sepsis	phylum	Actinobacteria	rs11766971	7	155002747	C	T	C	T	-0.0476376	0.010646	9.4e-06	-0.00643169	0.0136578	0.637701
sepsis	phylum	Actinobacteria	rs12528285	6	92775210	C	T	C	T	0.0809469	0.0180784	5.69e-06	-0.0264491	0.0227012	0.243979
sepsis	phylum	Actinobacteria	rs13192624	6	113129609	T	C	T	C	-0.0522862	0.0117742	9.33e-06	9.22e-05	0.0151923	0.995157
sepsis	phylum	Actinobacteria	rs1397793	5	90471451	A	G	A	G	0.0521387	0.0111587	3.74e-06	-0.00918961	0.0150092	0.540362
sepsis	phylum	Actinobacteria	rs4429415	2	213756191	C	T	C	T	0.0581908	0.0111343	2.05e-07	0.0168285	0.0144948	0.245641
sepsis	phylum	Actinobacteria	rs55888705	4	1517826	A	G	A	G	0.0534221	0.0109975	1.31e-06	0.00771015	0.0142034	0.587242
sepsis	phylum	Actinobacteria	rs6496870	15	92467422	C	T	C	T	-0.0510777	0.0113809	4.62e-06	-0.0154913	0.0145808	0.288031
sepsis	phylum	Actinobacteria	rs6743026	2	102249583	T	C	T	C	0.0589446	0.0134622	9.88e-06	0.0215488	0.0175271	0.218899
sepsis	phylum	Actinobacteria	rs74037001	14	23847194	G	A	G	A	-0.0819391	0.0165334	6.71e-07	0.0560731	0.0198812	0.00479634
sepsis	phylum	Actinobacteria	rs7570971	2	135837906	A	C	A	C	0.086653	0.0113623	1.41e-14	-0.0226985	0.0155661	0.144785
sepsis	phylum	Actinobacteria	rs80124826	2	239936384	T	C	T	C	-0.124191	0.0278566	8.75e-06	0.00278129	0.0300917	0.926359
sepsis	phylum	Actinobacteria	rs8047955	16	81776768	G	A	G	A	-0.0521115	0.0111192	2.66e-06	-0.0225006	0.0143194	0.116104
sepsis	phylum	Actinobacteria	rs857444	6	14617591	C	T	C	T	0.0507315	0.0109885	3.8e-06	0.00170008	0.0143716	0.905835
sepsis	phylum	Bacteroidetes	rs111845179	14	59317502	T	C	T	C	0.104177	0.0213837	6.47e-07	0.0142682	0.0297614	0.631639
sepsis	phylum	Bacteroidetes	rs17343978	22	27433885	A	C	A	C	-0.0556041	0.0120272	7.22e-06	0.00940632	0.0157535	0.550446
sepsis	phylum	Bacteroidetes	rs2032750	2	53831026	C	T	C	T	0.0510857	0.0106804	1.71e-06	0.0179994	0.0137517	0.190573
sepsis	phylum	Bacteroidetes	rs62531359	8	70916181	T	G	T	G	0.0657788	0.0149886	8.42e-06	-0.0173546	0.0198725	0.3825
sepsis	phylum	Bacteroidetes	rs62575403	9	136493820	C	T	C	T	0.145424	0.0311079	2.96e-06	0.0446282	0.0315438	0.157127
sepsis	phylum	Bacteroidetes	rs6586324	21	43942135	T	C	T	C	0.0477792	0.0105437	7.37e-06	-0.010238	0.0136915	0.454601
sepsis	phylum	Bacteroidetes	rs72706335	1	157495438	T	C	T	C	-0.223193	0.0493382	7.13e-06	0.00329365	0.0312774	0.916134
sepsis	phylum	Bacteroidetes	rs73512608	13	70522683	G	A	G	A	-0.123117	0.0236743	2.54e-07	0.0342586	0.0319325	0.283341
sepsis	phylum	Bacteroidetes	rs73846128	3	89340254	A	G	A	G	-0.0664262	0.0133481	4.78e-07	0.000684913	0.0180708	0.969766
sepsis	phylum	Bacteroidetes	rs73975615	17	6461200	G	A	G	A	-0.207163	0.0442629	1.2e-06	-0.132873	0.0754752	0.0783249
sepsis	phylum	Bacteroidetes	rs7999780	13	24963729	G	A	G	A	0.0543635	0.0124067	9.47e-06	0.0244643	0.0170231	0.150683
sepsis	phylum	Bacteroidetes	rs929878	16	74290641	T	C	T	C	0.0540001	0.0121526	6.51e-06	0.0269229	0.0155199	0.0827885
sepsis	phylum	Cyanobacteria	rs12555298	9	110489551	G	A	G	A	0.0974327	0.0219351	8.09e-06	-0.00463544	0.0176731	0.7931
sepsis	phylum	Cyanobacteria	rs2585223	15	100880888	T	C	T	C	0.111364	0.0247743	8.86e-06	0.0334789	0.0194973	0.0859607
sepsis	phylum	Cyanobacteria	rs584122	6	48288456	T	C	T	C	0.151774	0.0326827	4.23e-06	-0.00566499	0.0270957	0.834391
sepsis	phylum	Cyanobacteria	rs61972390	13	100566758	T	C	T	C	0.107346	0.0242469	9.11e-06	0.0201275	0.0186497	0.280481
sepsis	phylum	Cyanobacteria	rs7148504	14	100168298	T	G	T	G	-0.0800404	0.0176621	6.62e-06	-0.00928877	0.0145598	0.523492
sepsis	phylum	Cyanobacteria	rs76531781	7	21647735	T	C	T	C	-0.231868	0.0493393	2.87e-06	0.00224957	0.0310298	0.942207
sepsis	phylum	Cyanobacteria	rs9864379	3	14306949	T	C	T	C	-0.138933	0.0268045	2.03e-07	-0.0401326	0.0221208	0.0696402
sepsis	phylum	Euryarchaeota	rs10202904	2	125440268	G	T	G	T	0.115986	0.0230271	6.19e-07	0.00677426	0.0138779	0.625455
sepsis	phylum	Euryarchaeota	rs11022995	11	13893667	A	G	A	G	0.10373	0.0228889	7.73e-06	-0.0114377	0.0137034	0.40391
sepsis	phylum	Euryarchaeota	rs34928225	6	146840876	T	C	T	C	0.19977	0.0425421	4.33e-06	0.0621353	0.025115	0.0133598
sepsis	phylum	Euryarchaeota	rs45498998	21	27368994	G	A	G	A	-0.131882	0.029229	5.32e-06	0.0216569	0.017373	0.21255
sepsis	phylum	Euryarchaeota	rs56131665	5	178160975	G	A	G	A	0.176759	0.0385787	5.3e-06	-0.00639981	0.0230327	0.781122
sepsis	phylum	Euryarchaeota	rs6064552	20	56042866	T	C	T	C	-0.123612	0.0275749	9.34e-06	-0.0109286	0.0163838	0.504748
sepsis	phylum	Euryarchaeota	rs6508769	19	28827760	C	T	C	T	-0.150529	0.0337091	8.12e-06	-0.0108736	0.0190504	0.568149
sepsis	phylum	Euryarchaeota	rs7015093	8	58018853	G	A	G	A	-0.118111	0.0264389	7.2e-06	0.00763349	0.0165628	0.644883
sepsis	phylum	Euryarchaeota	rs76029318	13	41963791	T	C	T	C	0.214866	0.0438442	1.05e-06	0.0446429	0.0263765	0.0905462
sepsis	phylum	Euryarchaeota	rs7635189	3	15591607	A	G	A	G	-0.119983	0.0259356	4.64e-06	-0.0012757	0.0150587	0.932488
sepsis	phylum	Euryarchaeota	rs77658038	6	16284785	A	C	A	C	-0.160157	0.0340856	4.75e-06	-0.0107516	0.0219562	0.624357
sepsis	phylum	Euryarchaeota	rs894996	4	104418307	C	A	C	A	0.203577	0.0440033	5.12e-06	-0.0385288	0.0256538	0.133129
sepsis	phylum	Firmicutes	rs112334273	21	40703251	G	A	G	A	0.0627459	0.0127415	9.26e-07	0.0132131	0.0166903	0.428556
sepsis	phylum	Firmicutes	rs2009919	17	11780026	C	T	C	T	-0.0536457	0.0106294	4.95e-07	0.0196042	0.0144033	0.173487
sepsis	phylum	Firmicutes	rs2332027	4	171672038	A	G	A	G	0.0482656	0.0104823	4.05e-06	0.0233539	0.0136714	0.0875931
sepsis	phylum	Firmicutes	rs2547978	5	98020298	G	A	G	A	-0.0465802	0.0105075	8.57e-06	-0.000844848	0.0137445	0.950987
sepsis	phylum	Firmicutes	rs36111799	10	39136170	C	T	C	T	-0.0480708	0.0105429	5.17e-06	0.00328634	0.0138729	0.812743
sepsis	phylum	Firmicutes	rs3792064	2	231678413	G	A	G	A	0.0897349	0.0182532	6.75e-07	-0.0082549	0.024452	0.735668
sepsis	phylum	Firmicutes	rs3852931	20	54087963	T	C	T	C	0.0482086	0.0105	4.53e-06	0.00575526	0.0140522	0.682128
sepsis	phylum	Firmicutes	rs4750583	10	15054765	G	A	G	A	-0.0616007	0.0137936	5.79e-06	0.0164133	0.0173028	0.342828
sepsis	phylum	Firmicutes	rs56199908	9	2801371	T	C	T	C	-0.186194	0.041051	8.67e-06	-0.0245695	0.0297367	0.408669
sepsis	phylum	Firmicutes	rs6814436	4	161507301	C	T	C	T	-0.0680205	0.0150844	6.8e-06	0.0131579	0.0197909	0.506149
sepsis	phylum	Firmicutes	rs6815608	4	152131744	C	T	C	T	-0.0935765	0.0210869	7.24e-06	-0.0166415	0.0301224	0.580632
sepsis	phylum	Firmicutes	rs7247191	19	22899585	T	C	T	C	-0.0713033	0.0157424	4.73e-06	0.012031	0.0214222	0.574378
sepsis	phylum	Firmicutes	rs72738886	5	35770550	T	C	T	C	0.0864609	0.0190398	7.68e-06	0.0115019	0.0233109	0.621722
sepsis	phylum	Firmicutes	rs72771021	10	13841631	C	T	C	T	-0.141357	0.0308303	5.12e-06	-0.00657342	0.0332967	0.843499
sepsis	phylum	Firmicutes	rs8085381	18	29328305	A	G	A	G	-0.0647291	0.0146219	8.67e-06	-0.00316199	0.0189296	0.867339
sepsis	phylum	Firmicutes	rs992074	21	18567802	T	C	T	C	-0.233491	0.050901	8.52e-06	-0.01006	0.0314171	0.748811
sepsis	phylum	Lentisphaerae	rs1002941	15	101242690	A	G	A	G	-0.107661	0.0233382	4.31e-06	0.0160709	0.0153175	0.294094
sepsis	phylum	Lentisphaerae	rs11770843	7	146795379	C	T	C	T	0.111896	0.0234776	1.14e-06	-0.0024443	0.0153399	0.873398
sepsis	phylum	Lentisphaerae	rs17114848	15	25162535	G	A	G	A	0.148972	0.0324162	6.77e-06	-0.0517809	0.0211791	0.0144887
sepsis	phylum	Lentisphaerae	rs2031282	13	20687179	A	G	A	G	0.120412	0.0270263	5.86e-06	-0.00870591	0.0193207	0.652278
sepsis	phylum	Lentisphaerae	rs2825714	21	21023966	A	G	A	G	-0.138226	0.0289096	1.5e-06	0.0234399	0.0192938	0.224408
sepsis	phylum	Lentisphaerae	rs60995569	10	53930085	T	G	T	G	-0.16062	0.0336806	9.19e-06	-0.0398924	0.0247976	0.107677
sepsis	phylum	Lentisphaerae	rs62570196	9	111086170	C	T	C	T	-0.217203	0.0439621	9.64e-07	0.00459754	0.025468	0.856743
sepsis	phylum	Lentisphaerae	rs72640280	1	11943792	A	G	A	G	0.220185	0.0485947	5.19e-06	-0.061815	0.0294036	0.0355279
sepsis	phylum	Lentisphaerae	rs77599476	20	61394262	A	G	A	G	0.229981	0.0479918	1.9e-06	-0.04059	0.0300653	0.176996
sepsis	phylum	Proteobacteria	rs10750258	11	123997498	C	A	C	A	0.0491248	0.010824	8.72e-06	-0.00336128	0.0140043	0.810316
sepsis	phylum	Proteobacteria	rs11126162	2	68086034	T	C	T	C	-0.0770689	0.0187079	9.26e-06	0.00863967	0.0268003	0.747171
sepsis	phylum	Proteobacteria	rs11715072	3	53720793	G	A	G	A	-0.0519289	0.0115246	6.9e-06	0.037487	0.0153119	0.0143562
sepsis	phylum	Proteobacteria	rs12150865	19	43505320	C	T	C	T	0.0511615	0.0106407	1.54e-06	-0.0273906	0.0134361	0.0414916
sepsis	phylum	Proteobacteria	rs12467198	2	124872681	C	T	C	T	0.0498267	0.011138	6.31e-06	0.013072	0.0144556	0.365843
sepsis	phylum	Proteobacteria	rs2347697	7	134388240	G	T	G	T	0.0502281	0.0108968	4.27e-06	0.00712161	0.0143453	0.619584
sepsis	phylum	Proteobacteria	rs2532663	10	119247234	A	G	A	G	0.125578	0.0258034	7.47e-07	-0.0175108	0.0287758	0.542839
sepsis	phylum	Proteobacteria	rs3890996	22	20301800	G	T	G	T	0.0474614	0.0105645	6.95e-06	0.0190565	0.013734	0.165276
sepsis	phylum	Proteobacteria	rs4340090	12	130331764	C	T	C	T	-0.0668162	0.0153387	9.99e-06	-0.0200904	0.0199706	0.314416
sepsis	phylum	Proteobacteria	rs6707783	2	52053891	C	T	C	T	0.0849594	0.0187782	8.09e-06	0.0258318	0.0233069	0.267718
sepsis	phylum	Proteobacteria	rs72771021	10	13841631	C	T	C	T	0.141726	0.0309242	7.18e-06	-0.00657342	0.0332967	0.843499
sepsis	phylum	Proteobacteria	rs922773	3	66318042	C	T	C	T	-0.0803778	0.0157851	3.68e-07	-0.0245115	0.0196753	0.212836
sepsis	family	Bacteroidales S24 7group	rs10872669	6	151515172	G	A	G	A	0.123071	0.0275665	9.49e-06	0.00194363	0.0215229	0.928045
sepsis	family	Bacteroidales S24 7group	rs17043785	2	53139362	T	C	T	C	-0.176187	0.0347133	5.12e-07	-0.0090461	0.0309755	0.770256
sepsis	family	Bacteroidales S24 7group	rs61508842	3	158653545	T	C	T	C	0.122574	0.0272389	7.83e-06	0.0162947	0.0225559	0.47004
sepsis	family	Bacteroidales S24 7group	rs7217209	17	21205200	C	T	C	T	0.0843019	0.0187308	8.43e-06	-0.000459224	0.0185767	0.980278
sepsis	family	Bacteroidales S24 7group	rs738193	22	25943322	T	C	T	C	0.0847328	0.0165856	3.82e-07	-0.00336943	0.0141958	0.812382
sepsis	family	Bacteroidales S24 7group	rs78609301	6	63236747	A	G	A	G	-0.0867065	0.0195709	7.09e-06	0.0107854	0.0171124	0.528518
sepsis	phylum	Tenericutes	rs10108398	8	59440824	G	A	G	A	0.0769142	0.0153953	1.09e-06	0.0331944	0.0153963	0.0310835
sepsis	phylum	Tenericutes	rs11890098	2	157532549	A	G	A	G	0.074438	0.0153389	9.57e-07	0.0144714	0.0159921	0.365511
sepsis	phylum	Tenericutes	rs12566890	1	61850864	T	G	T	G	-0.101147	0.0230978	3.65e-06	-0.013357	0.0258014	0.604678
sepsis	phylum	Tenericutes	rs17214486	14	97159674	C	A	C	A	0.06099	0.0135623	6.61e-06	-0.00620957	0.014102	0.659696
sepsis	phylum	Tenericutes	rs2464826	7	79490250	A	C	A	C	0.0944239	0.0211806	8.39e-06	0.0257401	0.0213334	0.227599
sepsis	phylum	Tenericutes	rs28537087	15	95309676	G	A	G	A	0.0820873	0.0188312	8.07e-06	0.0418206	0.0206553	0.0428983
sepsis	phylum	Tenericutes	rs3768491	1	109965986	G	A	G	A	0.0681052	0.0149061	4.23e-06	0.00337266	0.0151866	0.82425
sepsis	phylum	Tenericutes	rs4885016	13	73170489	C	T	C	T	0.0819606	0.0181628	7.27e-06	0.013629	0.0191849	0.477456
sepsis	phylum	Tenericutes	rs6043847	20	16259524	T	C	T	C	-0.114937	0.0248606	4.55e-06	0.0318956	0.0286614	0.265777
sepsis	phylum	Tenericutes	rs72901605	11	47103877	T	C	T	C	-0.0841852	0.0178119	3.26e-06	-0.00597582	0.0174119	0.731446
sepsis	phylum	Tenericutes	rs74603314	14	46519718	T	C	T	C	0.221639	0.0462918	1.56e-06	-0.036136	0.0326501	0.268396
sepsis	phylum	Tenericutes	rs78169027	11	108439087	A	G	A	G	-0.108283	0.0237289	5.88e-06	-0.0103783	0.0235664	0.659658
sepsis	phylum	Verrucomicrobia	rs11252894	10	5073050	A	C	A	C	0.0784055	0.0162769	1.11e-06	0.0366132	0.017374	0.0350873
sepsis	phylum	Verrucomicrobia	rs117107102	18	49473635	A	G	A	G	0.204283	0.0427565	2.68e-06	0.0161731	0.0343969	0.638218
sepsis	phylum	Verrucomicrobia	rs11729256	4	95027272	T	C	T	C	0.0696984	0.0146953	2.23e-06	-0.0156025	0.0156411	0.318508
sepsis	phylum	Verrucomicrobia	rs12512971	4	16548975	A	C	A	C	0.171057	0.0398053	9.81e-06	0.0446617	0.0349938	0.201858
sepsis	phylum	Verrucomicrobia	rs12908520	15	97570657	G	A	G	A	0.0594916	0.012823	3.4e-06	-0.00436016	0.0138213	0.752407
sepsis	phylum	Verrucomicrobia	rs2602429	16	81063149	T	C	T	C	-0.0764148	0.0153487	8.71e-07	-0.00312067	0.0166965	0.851735
sepsis	phylum	Verrucomicrobia	rs3995795	10	11389614	C	T	C	T	0.0610914	0.0138592	9.72e-06	-0.00504772	0.0148769	0.734384
sepsis	phylum	Verrucomicrobia	rs45598138	1	55522083	C	A	C	A	-0.143901	0.03054	2.19e-06	0.00595706	0.0307835	0.846556
sepsis	phylum	Verrucomicrobia	rs61779207	1	41074472	G	A	G	A	-0.0755253	0.0164385	5.28e-06	-0.0186476	0.0178023	0.294877
sepsis	phylum	Verrucomicrobia	rs74542928	4	100544188	T	C	T	C	0.115994	0.0231324	4.08e-07	-0.00734632	0.022836	0.74768
sepsis	phylum	Verrucomicrobia	rs76430504	5	40438158	T	C	T	C	-0.11753	0.025458	3.5e-06	-0.0242283	0.0284496	0.394424
sepsis	phylum	Verrucomicrobia	rs9349825	6	56341481	A	G	A	G	-0.0660243	0.0143911	6.27e-06	0.00514578	0.0155507	0.740716
sepsis	family	Bifidobacteriaceae	rs10831953	11	13098051	G	A	G	A	0.0537537	0.0123746	9.95e-06	-0.0181416	0.0143104	0.204898
sepsis	family	Bifidobacteriaceae	rs12446429	16	898055	T	C	T	C	0.0810099	0.019073	8.53e-06	0.0061739	0.0226874	0.785523
sepsis	family	Bifidobacteriaceae	rs13020688	2	192878532	G	A	G	A	0.0584045	0.0122081	1.57e-06	0.0123884	0.0141528	0.381393
sepsis	family	Bifidobacteriaceae	rs182549	2	136616754	T	C	T	C	-0.11707	0.0126703	5.94e-20	0.0270458	0.0162257	0.0955432
sepsis	family	Bifidobacteriaceae	rs4957061	5	521096	T	C	T	C	0.0569873	0.0116907	1.15e-06	-0.00886188	0.0138405	0.521986
sepsis	family	Bifidobacteriaceae	rs540489	17	72897722	T	G	T	G	-0.0632518	0.013817	5.37e-06	-0.00812176	0.0162026	0.616186
sepsis	family	Bifidobacteriaceae	rs55888705	4	1517826	A	G	A	G	0.053673	0.0120586	8.66e-06	0.00771015	0.0142034	0.587242
sepsis	family	Bifidobacteriaceae	rs6899771	6	97406220	A	G	A	G	-0.0914312	0.0202604	7.28e-06	0.00300649	0.0243367	0.901682
sepsis	family	Bifidobacteriaceae	rs7174549	15	92463303	T	C	T	C	-0.0551726	0.0124655	6.87e-06	-0.0140134	0.0145621	0.335888
sepsis	family	Bifidobacteriaceae	rs7322849	13	112859829	T	C	T	C	0.110676	0.0200996	1.74e-08	0.0319655	0.0296372	0.280784
sepsis	family	Bifidobacteriaceae	rs73797465	5	142793467	T	G	T	G	-0.0942612	0.0208421	4.85e-06	0.0107051	0.0277917	0.700097
sepsis	family	Bifidobacteriaceae	rs857444	6	14617591	C	T	C	T	0.0553965	0.0120669	3.82e-06	0.00170008	0.0143716	0.905835
sepsis	family	Clostridiaceae1	rs10875374	1	101804809	T	C	T	C	0.0536759	0.0119436	8.1e-06	-0.00367336	0.0137305	0.789058
sepsis	family	Clostridiaceae1	rs12186080	3	132596627	G	A	G	A	0.0748236	0.016246	5.34e-06	0.00911228	0.0184307	0.621018
sepsis	family	Clostridiaceae1	rs12341505	9	136710881	G	A	G	A	0.0814503	0.0179338	4.54e-06	0.00441562	0.0197148	0.822777
sepsis	family	Clostridiaceae1	rs2795528	10	43270264	G	A	G	A	-0.180969	0.0390911	3.81e-06	-0.0802595	0.0293065	0.00616964
sepsis	family	Clostridiaceae1	rs2817172	1	3041519	C	T	C	T	0.0563367	0.012392	5.27e-06	0.0105638	0.0142249	0.457709
sepsis	family	Clostridiaceae1	rs4723021	7	30934659	T	C	T	C	-0.106376	0.0241944	7.42e-06	-0.00212153	0.0286606	0.940992
sepsis	family	Clostridiaceae1	rs550843	6	165722832	T	C	T	C	-0.0734787	0.0168383	7.09e-06	0.00400648	0.021002	0.848708
sepsis	family	Clostridiaceae1	rs56188186	16	87710690	A	G	A	G	0.0967773	0.0217471	8.24e-06	0.037584	0.024362	0.122897
sepsis	family	Clostridiaceae1	rs62397761	6	48093014	A	G	A	G	0.0615805	0.0136198	9.08e-06	0.0135638	0.015437	0.379588
sepsis	family	Clostridiaceae1	rs881532	22	47806774	G	A	G	A	0.0533035	0.0119011	7.9e-06	0.00934754	0.0136635	0.493897
sepsis	family	Clostridiales vadin BB60 group	rs10517600	4	155632958	G	T	G	T	-0.0626993	0.0139364	6.83e-06	0.00538847	0.0136963	0.694006
sepsis	family	Clostridiales vadin BB60 group	rs10904722	10	6714424	C	T	C	T	-0.0672314	0.0147123	5.05e-06	0.0204739	0.014704	0.163799
sepsis	family	Clostridiales vadin BB60 group	rs118104867	8	123977538	C	T	C	T	0.214464	0.0455098	3.44e-06	0.0273649	0.0313598	0.382874
sepsis	family	Clostridiales vadin BB60 group	rs13409132	2	205616346	A	G	A	G	-0.165419	0.0352154	4.37e-06	0.0102097	0.0304262	0.737205
sepsis	family	Clostridiales vadin BB60 group	rs17121075	14	85856796	G	A	G	A	0.0769254	0.0172234	7.91e-06	-0.00481489	0.0177323	0.785981
sepsis	family	Clostridiales vadin BB60 group	rs2191834	2	229942951	T	G	T	G	-0.0746375	0.0159136	2.5e-06	-0.00655292	0.0156876	0.676158
sepsis	family	Clostridiales vadin BB60 group	rs28691777	17	58149405	C	T	C	T	0.137134	0.0266996	6.96e-07	0.0196062	0.0275489	0.476658
sepsis	family	Clostridiales vadin BB60 group	rs34088226	5	4308946	A	G	A	G	-0.117807	0.026924	7.66e-06	0.0155195	0.0272662	0.569232
sepsis	family	Clostridiales vadin BB60 group	rs55682560	15	87392290	C	T	C	T	-0.131519	0.0261319	4.97e-07	-0.0309638	0.0255432	0.225432
sepsis	family	Clostridiales vadin BB60 group	rs6588624	1	56849539	A	G	A	G	0.0662317	0.0138147	1.79e-06	-0.00898664	0.0137598	0.513686
sepsis	family	Clostridiales vadin BB60 group	rs66714985	8	3305122	A	C	A	C	0.116908	0.0252447	4.85e-06	-0.00979123	0.0266202	0.713014
sepsis	family	Clostridiales vadin BB60 group	rs7226487	18	74373125	A	G	A	G	-0.0643682	0.0138701	3.58e-06	0.00898707	0.0137971	0.514804
sepsis	family	Clostridiales vadin BB60 group	rs7538034	1	71391694	T	G	T	G	-0.078598	0.0165982	2.37e-06	-0.00991946	0.0165352	0.548572
sepsis	family	Clostridiales vadin BB60 group	rs7725895	5	142244898	A	G	A	G	-0.116224	0.0240367	3.94e-06	-0.0450912	0.0277219	0.103832
sepsis	family	Clostridiales vadin BB60 group	rs989682	3	15564453	A	G	A	G	0.070194	0.0155364	6.85e-06	0.00256439	0.0149557	0.863857
sepsis	family	Coriobacteriaceae	rs11073596	15	86433579	G	T	G	T	-0.0510212	0.0114339	8.14e-06	8.4e-05	0.0149547	0.995521
sepsis	family	Coriobacteriaceae	rs11250875	10	1922731	T	C	T	C	0.06075	0.0130939	4.83e-06	-0.0208233	0.017005	0.220749
sepsis	family	Coriobacteriaceae	rs11656361	17	8121332	A	C	A	C	0.0773006	0.017553	8.02e-06	-0.0360831	0.0217904	0.0977372
sepsis	family	Coriobacteriaceae	rs12974142	19	52895166	G	A	G	A	0.0789796	0.0177205	8.51e-06	0.00833299	0.0222435	0.707938
sepsis	family	Coriobacteriaceae	rs13307134	7	105084680	T	C	T	C	-0.0565686	0.0126265	7.8e-06	-0.0226154	0.0161022	0.160172
sepsis	family	Coriobacteriaceae	rs1397793	5	90471451	A	G	A	G	0.0498855	0.0112446	9.77e-06	-0.00918961	0.0150092	0.540362
sepsis	family	Coriobacteriaceae	rs1816223	12	11494021	G	A	G	A	0.0586265	0.0129006	4.84e-06	-0.0137146	0.0169604	0.418731
sepsis	family	Coriobacteriaceae	rs2442778	3	11654412	A	G	A	G	0.116408	0.0258545	9.03e-06	0.0247712	0.0320325	0.439336
sepsis	family	Coriobacteriaceae	rs3025411	9	136512906	A	G	A	G	0.0926543	0.0209468	8.27e-06	-0.0206855	0.0254433	0.416215
sepsis	family	Coriobacteriaceae	rs34739816	17	37376685	G	T	G	T	0.0965017	0.0207666	3.88e-06	0.0133926	0.0260585	0.607291
sepsis	family	Coriobacteriaceae	rs67561917	20	62072077	A	G	A	G	-0.0714367	0.0154113	5.39e-06	-0.0190136	0.0201301	0.344897
sepsis	family	Coriobacteriaceae	rs719099	10	65799217	A	G	A	G	0.0778402	0.0155815	5.43e-07	0.0170328	0.0210043	0.417411
sepsis	family	Coriobacteriaceae	rs8010111	14	39660509	A	G	A	G	0.103377	0.0229286	6.9e-06	0.00116859	0.0270314	0.965518
sepsis	family	Defluviitaleaceae	rs112893842	9	8786663	T	C	T	C	0.110761	0.0232545	2.75e-06	0.0286846	0.0208615	0.169131
sepsis	family	Defluviitaleaceae	rs17051335	4	122202910	C	T	C	T	-0.134314	0.0292201	4.58e-06	0.0247149	0.0269652	0.35938
sepsis	family	Defluviitaleaceae	rs1908593	18	59026148	T	C	T	C	0.070223	0.0156601	7.86e-06	-0.0260053	0.0137815	0.0591643
sepsis	family	Defluviitaleaceae	rs4344384	10	66407366	T	G	T	G	-0.0708803	0.0156121	5.86e-06	-0.0107166	0.0137513	0.435794
sepsis	family	Defluviitaleaceae	rs4677103	3	72207794	A	G	A	G	0.0977203	0.0197033	9.42e-07	-0.00896047	0.0178181	0.615045
sepsis	family	Defluviitaleaceae	rs55658617	21	41811003	T	C	T	C	0.177314	0.0361844	1.41e-06	-0.0226319	0.0252756	0.370571
sepsis	family	Defluviitaleaceae	rs72731813	4	147414743	C	T	C	T	-0.149751	0.0293415	2.76e-07	0.0287833	0.0248765	0.247253
sepsis	family	Defluviitaleaceae	rs9608282	22	24804081	T	G	T	G	0.139014	0.0299429	4.61e-06	-0.00208982	0.0258787	0.935637
sepsis	family	Defluviitaleaceae	rs9725395	1	85205632	A	G	A	G	-0.138357	0.0295185	3.41e-06	0.0245585	0.0253679	0.332998
sepsis	family	Desulfovibrionaceae	rs112381107	9	15269705	C	T	C	T	0.211435	0.0456962	2.82e-06	-0.0153284	0.0317117	0.628835
sepsis	family	Desulfovibrionaceae	rs11599763	10	11855599	C	T	C	T	0.0555931	0.0117493	2.5e-06	0.0190183	0.0140732	0.17657
sepsis	family	Desulfovibrionaceae	rs17791387	9	81834426	A	G	A	G	-0.0729251	0.0154381	2.1e-06	0.0180477	0.0177642	0.309647
sepsis	family	Desulfovibrionaceae	rs2692012	1	203991605	G	A	G	A	-0.114231	0.0253568	1.56e-06	0.00667715	0.0276955	0.809484
sepsis	family	Desulfovibrionaceae	rs2838334	21	45064961	G	A	G	A	0.0571419	0.012423	3.82e-06	-0.0211317	0.0147008	0.150591
sepsis	family	Desulfovibrionaceae	rs3935584	2	233929283	C	T	C	T	-0.0525838	0.0115757	6.78e-06	-0.00478004	0.0138068	0.729185
sepsis	family	Desulfovibrionaceae	rs4506934	17	2856662	C	T	C	T	-0.0943381	0.020138	3.16e-06	-0.00974987	0.0225043	0.664837
sepsis	family	Desulfovibrionaceae	rs6058181	20	33694801	C	T	C	T	0.0834742	0.0166111	2.7e-07	-0.0174477	0.0210284	0.406698
sepsis	family	Desulfovibrionaceae	rs72647048	8	57865378	T	C	T	C	-0.0770089	0.017089	9.61e-06	0.0118694	0.0212557	0.576563
sepsis	family	Desulfovibrionaceae	rs9928243	16	71541641	C	A	C	A	-0.0541732	0.0117819	4.48e-06	0.0191212	0.013941	0.170195
sepsis	family	Enterobacteriaceae	rs11026530	11	22379097	T	C	T	C	0.0822408	0.0186379	9.43e-06	0.00680736	0.0213122	0.749414
sepsis	family	Enterobacteriaceae	rs2374342	2	42133542	C	A	C	A	0.0582927	0.0126195	4.52e-06	0.0363751	0.0142776	0.0108435
sepsis	family	Enterobacteriaceae	rs35673018	16	54327745	G	A	G	A	0.0899642	0.0202934	7.63e-06	0.0132646	0.0223763	0.553318
sepsis	family	Enterobacteriaceae	rs504442	18	55145547	T	G	T	G	0.084159	0.0189479	5.17e-06	-0.022607	0.0214395	0.291675
sepsis	family	Enterobacteriaceae	rs62210023	20	55340092	A	G	A	G	0.0606754	0.0130125	3.13e-06	0.0111654	0.0144856	0.440832
sepsis	family	Enterobacteriaceae	rs79757635	13	110840418	C	A	C	A	0.0758597	0.0171286	9.32e-06	0.02663	0.0197543	0.17764
sepsis	class	Bacilli	rs11110282	12	100585559	A	G	A	G	-0.101189	0.0217379	4.85e-06	-0.0156843	0.0278887	0.573852
sepsis	class	Bacilli	rs11730038	4	98049499	G	A	G	A	-0.0630747	0.0128717	1.96e-06	0.013939	0.0161537	0.388194
sepsis	class	Bacilli	rs12797734	11	8332350	T	C	T	C	0.0572158	0.0126793	7.21e-06	0.0120673	0.0158591	0.446714
sepsis	class	Bacilli	rs13068444	3	64398863	A	G	A	G	0.0601035	0.0136407	9.53e-06	0.00586037	0.0180315	0.745176
sepsis	class	Bacilli	rs1595463	2	231723657	C	A	C	A	0.0476864	0.0108547	7.97e-06	-0.0310673	0.0138187	0.0245629
sepsis	class	Bacilli	rs28564647	9	101101172	T	G	T	G	-0.0613034	0.0137579	7.81e-06	0.0138675	0.0172348	0.421038
sepsis	class	Bacilli	rs34989881	19	51959855	A	G	A	G	0.111056	0.0246039	6.55e-06	-0.020386	0.0268452	0.447617
sepsis	class	Bacilli	rs4028634	17	40835649	C	T	C	T	-0.0520614	0.0109842	2.21e-06	0.0017655	0.0141008	0.900361
sepsis	class	Bacilli	rs4459992	4	7431487	T	C	T	C	0.0535854	0.0116362	4.3e-06	0.00573863	0.0148323	0.698831
sepsis	class	Bacilli	rs57872228	1	200418805	C	T	C	T	-0.0714773	0.0146647	9.22e-07	-0.0209993	0.019047	0.270245
sepsis	class	Bacilli	rs694949	15	58738075	A	G	A	G	-0.081146	0.0180042	7.6e-06	0.0102923	0.0219994	0.639895
sepsis	class	Bacilli	rs74663707	3	184371224	C	T	C	T	0.0979154	0.0224074	8.46e-06	0.0226861	0.025322	0.370304
sepsis	class	Bacilli	rs7666190	4	151687420	A	C	A	C	0.104044	0.0247934	8.47e-06	-0.00595962	0.0301511	0.843312
sepsis	class	Bacilli	rs77558518	5	174173171	A	G	A	G	-0.107255	0.0222879	1.34e-06	-0.0139541	0.0266624	0.600723
sepsis	class	Bacilli	rs78938557	7	36349586	T	C	T	C	0.108007	0.0232858	1.07e-06	0.00400062	0.0279312	0.886107
sepsis	class	Bacilli	rs9581006	13	24973509	T	C	T	C	-0.225309	0.0467697	1.79e-06	-0.00605109	0.0350652	0.862992
sepsis	family	Erysipelotrichaceae	rs1074800	5	3002546	G	A	G	A	-0.0492438	0.010887	6.15e-06	-0.00600139	0.014384	0.676514
sepsis	family	Erysipelotrichaceae	rs10781552	10	133897233	C	T	C	T	-0.0552212	0.0116074	2.33e-06	0.0264846	0.0148276	0.0740713
sepsis	family	Erysipelotrichaceae	rs17530232	13	40385457	A	G	A	G	0.10305	0.0224648	2.79e-06	-0.0335986	0.0273829	0.219824
sepsis	family	Erysipelotrichaceae	rs1884466	1	64139196	C	T	C	T	-0.0475363	0.0106939	9.53e-06	-0.00364772	0.014127	0.796246
sepsis	family	Erysipelotrichaceae	rs2300774	3	195793712	A	G	A	G	-0.0524152	0.0106784	8.95e-07	-0.00306453	0.0140599	0.827458
sepsis	family	Erysipelotrichaceae	rs290833	1	97457427	T	G	T	G	-0.0497374	0.0111376	8.03e-06	-0.0169161	0.0143402	0.238149
sepsis	family	Erysipelotrichaceae	rs35161940	17	70327224	T	C	T	C	-0.0806041	0.0167641	1.85e-06	-0.00373515	0.0215147	0.862172
sepsis	family	Erysipelotrichaceae	rs4078432	14	48997206	T	C	T	C	0.0608929	0.0133764	4.23e-06	0.00228327	0.0179049	0.898527
sepsis	family	Erysipelotrichaceae	rs56970041	14	80357610	T	G	T	G	0.0724145	0.0164471	5.4e-06	0.0102467	0.0220955	0.64283
sepsis	family	Erysipelotrichaceae	rs62504403	8	38803551	C	T	C	T	0.0681159	0.0127883	1.12e-07	-0.0136263	0.015944	0.392755
sepsis	family	Erysipelotrichaceae	rs7234058	18	5830507	T	C	T	C	-0.0945759	0.0194091	9.12e-07	0.0173215	0.0228119	0.447663
sepsis	family	Erysipelotrichaceae	rs7826267	8	2954952	G	T	G	T	0.0839071	0.0199131	9.28e-06	-0.0386615	0.0273611	0.157652
sepsis	family	Erysipelotrichaceae	rs8003149	14	56156504	C	T	C	T	0.0538798	0.0116888	4.08e-06	-0.0132541	0.0152937	0.386141
sepsis	family	Family XI	rs10759623	9	115821485	C	T	C	T	-0.162115	0.032151	5.78e-07	0.00951436	0.0178447	0.59391
sepsis	family	Family XI	rs11547158	7	148921732	A	G	A	G	-0.177599	0.0372795	2.7e-06	-0.0102846	0.019861	0.604579
sepsis	family	Family XI	rs17379710	11	35334668	T	C	T	C	-0.116383	0.0252125	3.97e-06	-0.00398226	0.0138022	0.772946
sepsis	family	Family XI	rs2155352	11	95357209	A	G	A	G	-0.150538	0.0302319	6.63e-07	-0.0375292	0.0166557	0.0242443
sepsis	family	Family XI	rs2156611	18	43345864	T	C	T	C	-0.112486	0.0251099	9.43e-06	0.0115037	0.013756	0.403004
sepsis	family	Family XI	rs3733511	4	119955787	A	G	A	G	0.128253	0.0274718	3.39e-06	-0.00574057	0.0149501	0.700992
sepsis	family	Family XI	rs488164	1	239995451	G	T	G	T	-0.117998	0.025516	4.8e-06	-0.00531332	0.0140141	0.704583
sepsis	family	Family XI	rs697771	16	54115200	A	G	A	G	-0.117677	0.0251491	3.19e-06	-0.00193833	0.0139118	0.889189
sepsis	family	Family XIII	rs10404377	19	16174657	A	C	A	C	0.0503183	0.011165	6.99e-06	-0.0163522	0.0144412	0.257498
sepsis	family	Family XIII	rs118170811	10	102366896	A	G	A	G	0.151619	0.0317112	1.8e-06	0.0372973	0.0300779	0.214967
sepsis	family	Family XIII	rs12904405	15	94105415	A	G	A	G	-0.0851896	0.0192688	7.67e-06	-0.0142557	0.0237565	0.548456
sepsis	family	Family XIII	rs1887048	1	65170838	G	A	G	A	0.0579979	0.0129602	9.65e-06	-0.00552123	0.016091	0.731504
sepsis	family	Family XIII	rs482905	1	166557202	G	T	G	T	0.0596528	0.012717	3.72e-06	-0.0136539	0.0157968	0.387399
sepsis	family	Family XIII	rs6501525	17	70218627	A	G	A	G	0.0561559	0.0115587	1.24e-06	-0.00418028	0.0143207	0.770359
sepsis	family	Family XIII	rs66753613	1	39212021	G	A	G	A	0.0651136	0.0144251	8.08e-06	0.00661042	0.0171906	0.70058
sepsis	family	Family XIII	rs6797051	3	88995218	C	T	C	T	-0.0805985	0.0171364	4.89e-06	0.0119474	0.0208451	0.566541
sepsis	family	Family XIII	rs7514702	1	186914023	T	C	T	C	-0.0663236	0.0141626	3.92e-06	-0.0318333	0.0179646	0.0763941
sepsis	family	Lachnospiraceae	rs10402491	19	13425799	C	T	C	T	0.0661701	0.014851	7.58e-06	0.00723884	0.0208165	0.728031
sepsis	family	Lachnospiraceae	rs11139361	9	72179847	C	T	C	T	-0.0494463	0.0110503	4.26e-06	-0.0108325	0.0141864	0.445117
sepsis	family	Lachnospiraceae	rs112040820	17	80469064	A	G	A	G	0.0549584	0.0117086	2.42e-06	-0.00407758	0.0153408	0.790393
sepsis	family	Lachnospiraceae	rs11841382	13	38004672	G	T	G	T	-0.0718128	0.017462	9.58e-06	-0.0111598	0.0253596	0.659892
sepsis	family	Lachnospiraceae	rs11979110	7	130436459	T	C	T	C	-0.0500924	0.0105069	1.82e-06	-0.00240715	0.0136756	0.86028
sepsis	family	Lachnospiraceae	rs1205443	20	36876868	A	G	A	G	0.0501415	0.0112157	7.29e-06	0.00902812	0.0146153	0.536764
sepsis	family	Lachnospiraceae	rs12760724	1	214031969	A	C	A	C	-0.0484566	0.0107934	7.27e-06	-0.0127719	0.0140659	0.363878
sepsis	family	Lachnospiraceae	rs146660815	6	46664437	T	C	T	C	-0.215114	0.0476778	6.53e-06	-0.0199735	0.034173	0.558897
sepsis	family	Lachnospiraceae	rs2159863	4	10245354	A	G	A	G	-0.0585831	0.0128742	3.7e-06	-0.00388317	0.0167773	0.816962
sepsis	family	Lachnospiraceae	rs2910921	5	32348593	C	T	C	T	-0.160302	0.035832	8.42e-06	-0.00180319	0.0332896	0.956802
sepsis	family	Lachnospiraceae	rs35524804	9	100113683	T	C	T	C	-0.0607481	0.0125216	2.45e-06	0.0110925	0.0159615	0.487084
sepsis	family	Lachnospiraceae	rs7359994	19	29408858	C	T	C	T	0.0503142	0.0112482	5.36e-06	0.0174171	0.0142774	0.222501
sepsis	family	Lachnospiraceae	rs959845	4	186906801	T	C	T	C	0.0493666	0.0107801	5.17e-06	-0.00407227	0.0142037	0.774337
sepsis	family	Lachnospiraceae	rs9929145	16	76559184	G	A	G	A	-0.125721	0.0245233	2.84e-07	0.0547349	0.0287989	0.0573562
sepsis	family	Lactobacillaceae	rs11674854	2	28903275	C	T	C	T	-0.0830224	0.0175267	2.6e-06	-0.015457	0.0141028	0.273069
sepsis	family	Lactobacillaceae	rs1530559	2	135755629	G	A	G	A	0.0772453	0.0176921	9.65e-06	-0.013681	0.0141126	0.332337
sepsis	family	Lactobacillaceae	rs16861661	1	18501459	G	A	G	A	-0.193287	0.0379293	2.7e-07	0.0211217	0.0267865	0.430391
sepsis	family	Lactobacillaceae	rs62314653	4	109896462	C	A	C	A	0.177082	0.0392269	6.59e-06	-0.013134	0.0307702	0.669494
sepsis	family	Lactobacillaceae	rs74599091	1	179720669	A	G	A	G	0.191613	0.0425039	7.7e-06	0.00751257	0.0310395	0.808755
sepsis	family	Lactobacillaceae	rs768253	8	69010103	T	G	T	G	-0.0792344	0.0170604	3.61e-06	-0.00887485	0.0140042	0.526258
sepsis	family	Lactobacillaceae	rs77478751	3	173151665	A	G	A	G	-0.219178	0.0473566	5.96e-06	0.0246852	0.0279115	0.376476
sepsis	family	Lactobacillaceae	rs921925	19	6928017	A	C	A	C	0.0999419	0.0201687	5.77e-07	0.0196074	0.0168439	0.244396
sepsis	family	Lactobacillaceae	rs9345899	6	67559323	A	G	A	G	-0.124042	0.0278946	9.45e-06	0.0143549	0.0217936	0.510102
sepsis	family	Methanobacteriaceae	rs10202904	2	125440268	G	T	G	T	0.121754	0.0235357	3.01e-07	0.00677426	0.0138779	0.625455
sepsis	family	Methanobacteriaceae	rs10424197	19	46439321	A	G	A	G	0.111274	0.0247517	9.28e-06	-0.010799	0.0144932	0.456206
sepsis	family	Methanobacteriaceae	rs4257531	3	2086167	G	A	G	A	0.164498	0.0364959	7.44e-06	0.0318312	0.0206455	0.123124
sepsis	family	Methanobacteriaceae	rs56131665	5	178160975	G	A	G	A	0.178661	0.039298	6.18e-06	-0.00639981	0.0230327	0.781122
sepsis	family	Methanobacteriaceae	rs6508769	19	28827760	C	T	C	T	-0.153519	0.0344519	8.23e-06	-0.0108736	0.0190504	0.568149
sepsis	family	Methanobacteriaceae	rs6776814	3	15053083	T	C	T	C	-0.199566	0.0411825	1.63e-06	-0.0391042	0.0230791	0.0901966
sepsis	family	Methanobacteriaceae	rs73068003	7	10773932	G	T	G	T	-0.15814	0.0351803	8.45e-06	-0.0289243	0.020504	0.158342
sepsis	family	Methanobacteriaceae	rs73457410	13	41956181	A	G	A	G	0.21534	0.0436695	1.41e-06	0.0533984	0.0255215	0.0364125
sepsis	family	Methanobacteriaceae	rs75208022	12	21338861	C	T	C	T	-0.227245	0.048763	5.92e-06	-0.00748983	0.026628	0.778499
sepsis	family	Methanobacteriaceae	rs894996	4	104418307	C	A	C	A	0.216999	0.0449076	1.88e-06	-0.0385288	0.0256538	0.133129
sepsis	family	Oxalobacteraceae	rs111966731	15	93941937	T	C	T	C	0.204031	0.0445746	4.56e-06	-0.0317139	0.0286923	0.269025
sepsis	family	Oxalobacteraceae	rs11246212	11	610277	C	T	C	T	-0.13607	0.0291797	4.51e-06	-0.0234295	0.0205603	0.254473
sepsis	family	Oxalobacteraceae	rs12002250	9	19682558	A	C	A	C	0.196145	0.044523	5.53e-06	-0.0423984	0.0297294	0.153826
sepsis	family	Oxalobacteraceae	rs1569853	6	38550301	T	C	T	C	-0.140043	0.0281704	7.45e-07	-0.0047135	0.0189514	0.803581
sepsis	family	Oxalobacteraceae	rs17138946	16	5984558	G	T	G	T	-0.189444	0.0430248	8.09e-06	0.00445973	0.0294637	0.879689
sepsis	family	Oxalobacteraceae	rs36057338	4	189935314	G	T	G	T	0.181604	0.0398742	6.26e-06	0.00613791	0.0269566	0.819882
sepsis	family	Oxalobacteraceae	rs4428215	3	171947435	G	A	G	A	0.12561	0.0230053	4.88e-08	0.00815819	0.0163408	0.617601
sepsis	family	Oxalobacteraceae	rs561239	12	18793583	A	G	A	G	0.105525	0.0236769	7.19e-06	-0.0114092	0.0160491	0.477151
sepsis	family	Oxalobacteraceae	rs6000536	22	37421469	C	T	C	T	-0.118383	0.0241355	7.39e-07	0.00334041	0.0171477	0.845548
sepsis	family	Oxalobacteraceae	rs62435498	7	1794263	C	A	C	A	0.181521	0.0400608	7.46e-06	-0.0169719	0.0282419	0.547876
sepsis	family	Oxalobacteraceae	rs736744	9	87514407	T	C	T	C	-0.105642	0.0200648	1.49e-07	-0.013784	0.0139964	0.324712
sepsis	family	Oxalobacteraceae	rs7993559	13	23443627	A	C	A	C	-0.0921059	0.0201114	5.04e-06	0.0102543	0.0140749	0.466276
sepsis	family	Oxalobacteraceae	rs80330081	4	67427392	A	C	A	C	-0.18756	0.0423688	6.64e-06	0.0162049	0.028152	0.564872
sepsis	family	Oxalobacteraceae	rs934049	2	16056779	G	A	G	A	0.109751	0.0238636	4.21e-06	0.0109899	0.0162278	0.498262
sepsis	family	Pasteurellaceae	rs10965428	9	22718481	C	A	C	A	-0.119902	0.0258219	4.29e-06	-0.00975215	0.0252124	0.698905
sepsis	family	Pasteurellaceae	rs111582866	16	48742489	G	A	G	A	-0.113957	0.0256403	7.07e-06	0.0379852	0.0223507	0.0892237
sepsis	family	Pasteurellaceae	rs12050685	15	73477482	A	G	A	G	-0.0670948	0.015239	9.19e-06	-0.00718744	0.0139539	0.606492
sepsis	family	Pasteurellaceae	rs16970009	17	32862601	A	G	A	G	0.187381	0.0429572	7.32e-06	-0.0302348	0.0323301	0.349691
sepsis	family	Pasteurellaceae	rs35510	12	115491973	A	G	A	G	0.122729	0.0264958	4.02e-06	-0.00924108	0.0234956	0.69409
sepsis	family	Pasteurellaceae	rs4822728	22	26891808	T	C	T	C	0.0685479	0.0149032	4.72e-06	0.00438399	0.0141152	0.756115
sepsis	family	Pasteurellaceae	rs6972479	7	116918060	A	G	A	G	-0.0781862	0.0175366	7.75e-06	-0.0100288	0.0162861	0.538034
sepsis	family	Pasteurellaceae	rs72756943	5	26531908	G	A	G	A	0.13988	0.0303029	3.35e-06	0.00683504	0.0253772	0.787669
sepsis	family	Pasteurellaceae	rs73139353	3	97972214	A	C	A	C	-0.222573	0.0484634	8.71e-06	-0.0262714	0.032981	0.425704
sepsis	family	Pasteurellaceae	rs76022354	10	94306385	C	T	C	T	0.24289	0.0500406	1.83e-06	-0.0121861	0.0333471	0.714788
sepsis	family	Pasteurellaceae	rs78909003	9	105650242	T	C	T	C	-0.241159	0.0498372	2.05e-06	-0.0230608	0.0308664	0.454992
sepsis	family	Pasteurellaceae	rs9382510	6	55448491	C	T	C	T	-0.0881865	0.0169965	2.48e-07	0.00196897	0.0161443	0.90293
sepsis	family	Pasteurellaceae	rs9895850	17	64535013	T	C	T	C	-0.176406	0.041017	9.08e-06	0.00955394	0.0311349	0.758953
sepsis	family	Pasteurellaceae	rs9938097	16	84977389	C	T	C	T	0.0710386	0.0158024	8.23e-06	-0.0138663	0.0146915	0.345255
sepsis	family	Peptococcaceae	rs117452796	9	9423378	A	G	A	G	-0.257982	0.0549569	3.15e-06	-0.00894021	0.0306557	0.770568
sepsis	family	Peptococcaceae	rs12144792	1	27418225	C	T	C	T	0.064399	0.0141246	5.82e-06	-0.0109705	0.0139727	0.432373
sepsis	family	Peptococcaceae	rs12634826	3	182984048	T	G	T	G	-0.0739885	0.0150931	1.01e-06	-0.00466486	0.0148764	0.753845
sepsis	family	Peptococcaceae	rs12992764	2	188895743	T	G	T	G	0.0684213	0.0141137	1.46e-06	0.0258618	0.0142017	0.0686009
sepsis	family	Peptococcaceae	rs150600492	10	129175962	A	C	A	C	0.135774	0.0289757	2.31e-06	0.0344483	0.0266062	0.195408
sepsis	family	Peptococcaceae	rs35703006	8	28614217	G	T	G	T	0.0812655	0.0164355	4.95e-07	-0.0615042	0.0169967	0.000296217
sepsis	family	Peptococcaceae	rs75430375	5	89252884	C	T	C	T	-0.147941	0.0317498	3.41e-06	0.0221507	0.027243	0.416173
sepsis	family	Peptococcaceae	rs75898026	13	113561082	A	G	A	G	-0.0821779	0.0173541	2.02e-06	0.0191248	0.017463	0.273444
sepsis	family	Peptostreptococcaceae	rs10805326	4	14324623	A	G	A	G	-0.0566637	0.012276	4.03e-06	-0.00907946	0.0148782	0.541695
sepsis	family	Peptostreptococcaceae	rs117020988	7	46710977	C	T	C	T	0.182411	0.0372126	1.03e-06	-0.0532248	0.0310787	0.0867901
sepsis	family	Peptostreptococcaceae	rs12377846	9	16786784	C	A	C	A	-0.252	0.0511627	7.26e-07	0.0237693	0.0318089	0.454911
sepsis	family	Peptostreptococcaceae	rs12986312	19	17414138	T	G	T	G	0.0571818	0.0125947	5.77e-06	-0.0181024	0.0148987	0.224352
sepsis	family	Peptostreptococcaceae	rs1467258	17	38216487	G	A	G	A	0.072584	0.0162321	7.9e-06	0.00500959	0.0192881	0.795076
sepsis	family	Peptostreptococcaceae	rs4692811	4	171180190	C	T	C	T	0.0642075	0.0126913	4.21e-07	-0.0181378	0.0154792	0.241295
sepsis	family	Peptostreptococcaceae	rs59865771	16	89246670	C	T	C	T	-0.0573764	0.0127192	7.69e-06	-0.0143214	0.0158966	0.367634
sepsis	family	Peptostreptococcaceae	rs59987323	22	37976422	C	T	C	T	-0.0537078	0.011443	2.7e-06	0.0138365	0.0149202	0.353736
sepsis	family	Peptostreptococcaceae	rs61841503	10	17019559	G	A	G	A	0.0919658	0.0161331	9.8e-09	-0.00753208	0.0182736	0.680205
sepsis	family	Peptostreptococcaceae	rs6721459	2	67852836	G	A	G	A	-0.0509823	0.0111975	5.08e-06	-0.0128956	0.0137042	0.346708
sepsis	family	Peptostreptococcaceae	rs76982728	7	44312824	T	C	T	C	0.124203	0.0266923	3.24e-06	0.0574681	0.0298181	0.0539436
sepsis	family	Peptostreptococcaceae	rs77540684	10	14650535	T	G	T	G	0.106725	0.0245638	8.14e-06	0.0340152	0.0301011	0.258464
sepsis	family	Peptostreptococcaceae	rs9573937	13	77351196	A	G	A	G	-0.0693637	0.0142907	1.71e-06	-0.0086869	0.0170744	0.610917
sepsis	class	Bacteroidia	rs11146701	10	39062269	A	G	A	G	0.0473596	0.010541	7.08e-06	0.00114514	0.0138755	0.934226
sepsis	class	Bacteroidia	rs111845179	14	59317502	T	C	T	C	0.102648	0.0213843	9.24e-07	0.0142682	0.0297614	0.631639
sepsis	class	Bacteroidia	rs17343978	22	27433885	A	C	A	C	-0.0552057	0.0120278	8.36e-06	0.00940632	0.0157535	0.550446
sepsis	class	Bacteroidia	rs2032750	2	53831026	C	T	C	T	0.0508393	0.0106807	1.92e-06	0.0179994	0.0137517	0.190573
sepsis	class	Bacteroidia	rs4146051	2	213189994	G	A	G	A	0.107377	0.0245661	8.76e-06	0.0346903	0.0328889	0.291531
sepsis	class	Bacteroidia	rs55773148	13	70523029	G	A	G	A	-0.121514	0.0236759	3.9e-07	0.0342752	0.0319327	0.28311
sepsis	class	Bacteroidia	rs62531359	8	70916181	T	G	T	G	0.0655728	0.0149891	9.09e-06	-0.0173546	0.0198725	0.3825
sepsis	class	Bacteroidia	rs62575403	9	136493820	C	T	C	T	0.140055	0.0311128	7.06e-06	0.0446282	0.0315438	0.157127
sepsis	class	Bacteroidia	rs72706335	1	157495438	T	C	T	C	-0.22241	0.0493458	7.66e-06	0.00329365	0.0312774	0.916134
sepsis	class	Bacteroidia	rs73975615	17	6461200	G	A	G	A	-0.207018	0.0442633	1.22e-06	-0.132873	0.0754752	0.0783249
sepsis	class	Bacteroidia	rs7631304	3	89339527	G	A	G	A	-0.0645771	0.0132957	8.37e-07	0.000902003	0.0180601	0.960167
sepsis	class	Bacteroidia	rs79585701	8	13110185	A	C	A	C	0.0646823	0.0149628	9.99e-06	-0.018203	0.0188397	0.333942
sepsis	class	Bacteroidia	rs929878	16	74290641	T	C	T	C	0.0548532	0.012153	4.73e-06	0.0269229	0.0155199	0.0827885
sepsis	family	Porphyromonadaceae	rs10858364	9	138076081	G	T	G	T	0.055316	0.012085	4.31e-06	-0.00684481	0.0166609	0.681196
sepsis	family	Porphyromonadaceae	rs17065783	3	62035586	A	G	A	G	-0.059133	0.0122235	1.79e-06	0.00956393	0.0159604	0.54902
sepsis	family	Porphyromonadaceae	rs1980561	14	63386516	A	G	A	G	-0.0485289	0.0109284	8.95e-06	-0.0191104	0.0141988	0.17833
sepsis	family	Porphyromonadaceae	rs35233670	17	63750903	T	C	T	C	-0.0473576	0.010602	7.91e-06	0.00689668	0.0138043	0.617354
sepsis	family	Porphyromonadaceae	rs35961441	1	240929774	A	C	A	C	0.0915257	0.0207306	8.37e-06	0.0656174	0.0246843	0.00785453
sepsis	family	Porphyromonadaceae	rs6953849	7	69251692	A	G	A	G	0.0718149	0.0150724	2.44e-06	0.00530938	0.0193627	0.783926
sepsis	family	Porphyromonadaceae	rs7330827	13	23531802	T	C	T	C	-0.103842	0.0237355	8.05e-06	0.0373437	0.0263612	0.156595
sepsis	family	Porphyromonadaceae	rs864093	4	149825977	A	C	A	C	-0.0527939	0.0117499	9.6e-06	-0.00475239	0.0151847	0.754302
sepsis	family	Prevotellaceae	rs12118202	1	210681370	T	C	T	C	-0.0751986	0.0147265	5.54e-07	0.0583741	0.0167838	0.000505161
sepsis	family	Prevotellaceae	rs13069367	3	71801830	A	C	A	C	-0.0539768	0.0119687	7.39e-06	-0.00691029	0.0143867	0.630997
sepsis	family	Prevotellaceae	rs148376875	3	170126707	T	G	T	G	0.084515	0.0179163	2.08e-06	-0.0114232	0.0208879	0.584462
sepsis	family	Prevotellaceae	rs2206482	20	9771109	T	G	T	G	-0.0569105	0.0117486	1.3e-06	0.00720434	0.0137735	0.600934
sepsis	family	Prevotellaceae	rs2278540	3	32408916	G	A	G	A	0.0554249	0.0123265	8.44e-06	0.0263255	0.0145127	0.0696835
sepsis	family	Prevotellaceae	rs34660375	5	180283881	A	G	A	G	-0.0805894	0.0178291	7.4e-06	-0.0229386	0.0209296	0.273083
sepsis	family	Prevotellaceae	rs3758087	8	23714609	C	T	C	T	-0.0564199	0.0124655	8.61e-06	-0.0051948	0.0145134	0.720396
sepsis	family	Prevotellaceae	rs3860225	1	111161677	A	G	A	G	0.083936	0.0167936	5.5e-07	-0.0185128	0.0198692	0.351473
sepsis	family	Prevotellaceae	rs4493272	2	118910912	T	C	T	C	-0.0604992	0.0118027	3.02e-07	0.0117093	0.0139751	0.402105
sepsis	family	Prevotellaceae	rs4685827	3	4864877	T	C	T	C	-0.0679529	0.0145407	2.77e-06	-0.00838656	0.0169068	0.619862
sepsis	family	Prevotellaceae	rs7252711	19	17460999	G	A	G	A	0.0740876	0.0161926	5.57e-06	0.00311763	0.0203075	0.877988
sepsis	family	Prevotellaceae	rs7975087	12	21404832	C	A	C	A	-0.0601448	0.0135454	7.59e-06	-0.000719554	0.0158958	0.963894
sepsis	family	Prevotellaceae	rs912860	14	33706908	A	G	A	G	0.229046	0.0483124	9.3e-07	0.035036	0.0427436	0.4124
sepsis	family	Prevotellaceae	rs9586501	13	105075823	G	A	G	A	0.0592681	0.0127329	2.59e-06	-0.0124732	0.0148463	0.400821
sepsis	family	Prevotellaceae	rs9958960	18	63018983	G	A	G	A	-0.0914807	0.0173611	1.06e-07	-0.0051478	0.0196447	0.793286
sepsis	family	Rhodospirillaceae	rs1035406	5	119372737	G	A	G	A	-0.11354	0.0250863	5.84e-06	-0.0134939	0.0216377	0.53287
sepsis	family	Rhodospirillaceae	rs11591293	10	113419797	G	T	G	T	0.0743184	0.0158724	2.67e-06	-0.0185298	0.0139851	0.185184
sepsis	family	Rhodospirillaceae	rs13336560	16	88554243	C	T	C	T	-0.0701719	0.0158061	9.17e-06	-0.00966737	0.0143258	0.499791
sepsis	family	Rhodospirillaceae	rs1549633	5	27945645	A	C	A	C	0.0999312	0.0218634	4.7e-06	0.0202439	0.0193764	0.296129
sepsis	family	Rhodospirillaceae	rs1923415	6	89268715	A	G	A	G	-0.0999238	0.0227326	9.64e-06	-0.00530911	0.0207638	0.79819
sepsis	family	Rhodospirillaceae	rs3754624	2	225633812	C	T	C	T	0.0971389	0.0200064	1.71e-06	-0.0166784	0.0176106	0.343605
sepsis	family	Rhodospirillaceae	rs4278423	10	2670553	T	C	T	C	0.107529	0.0235725	3.12e-06	0.0186158	0.0209609	0.374476
sepsis	family	Rhodospirillaceae	rs55876211	3	84471266	C	T	C	T	-0.0911851	0.0196395	2.87e-06	-0.00794229	0.0177788	0.655072
sepsis	family	Rhodospirillaceae	rs61933850	12	73139398	G	A	G	A	0.164808	0.0360647	7.23e-06	0.0315334	0.0280398	0.260761
sepsis	family	Rhodospirillaceae	rs6679026	1	78619512	T	C	T	C	0.111984	0.0251088	9.95e-06	-0.00453087	0.0222863	0.838898
sepsis	family	Rhodospirillaceae	rs7001029	8	131958403	C	T	C	T	0.117366	0.0261324	5.35e-06	-0.00015539	0.0235442	0.994734
sepsis	family	Rhodospirillaceae	rs72714493	1	92206218	A	G	A	G	0.0816858	0.0180791	7.35e-06	0.0198736	0.0158362	0.2095
sepsis	family	Rhodospirillaceae	rs74354280	4	134192918	C	T	C	T	-0.0911896	0.0204907	6.67e-06	-0.0222537	0.0182455	0.222587
sepsis	family	Rhodospirillaceae	rs76784716	2	169033340	A	G	A	G	0.136049	0.0285767	1.49e-06	-0.0469879	0.0271963	0.0840369
sepsis	family	Rhodospirillaceae	rs9813022	3	13726736	A	G	A	G	-0.0842444	0.0163583	2.53e-07	0.00275532	0.0149846	0.85411
sepsis	family	Rikenellaceae	rs10217435	9	86052655	C	T	C	T	-0.0883756	0.0197506	6.51e-06	0.00771476	0.0277752	0.7812
sepsis	family	Rikenellaceae	rs10832801	11	17589129	A	C	A	C	-0.0534763	0.0122666	7.5e-06	0.0132896	0.01546	0.390003
sepsis	family	Rikenellaceae	rs1939881	11	95304834	G	A	G	A	-0.105589	0.0206213	5.64e-07	-0.0432901	0.0289068	0.134244
sepsis	family	Rikenellaceae	rs2447496	8	99188924	A	G	A	G	0.0549203	0.0121904	6.09e-06	-0.00366549	0.0160128	0.818939
sepsis	family	Rikenellaceae	rs2833282	21	32496710	G	A	G	A	0.0711137	0.0156966	4.31e-06	-0.00751769	0.0208234	0.718084
sepsis	family	Rikenellaceae	rs35909684	8	144441740	A	C	A	C	-0.0850181	0.0191539	7.1e-06	0.0128739	0.0241073	0.593325
sepsis	family	Rikenellaceae	rs36021379	21	28515912	A	G	A	G	-0.0656005	0.0144903	7.2e-06	0.00409605	0.0183276	0.823154
sepsis	family	Rikenellaceae	rs4264350	15	71658642	T	C	T	C	-0.0526393	0.0108555	1.35e-06	-0.00402546	0.0139028	0.772167
sepsis	family	Rikenellaceae	rs59663348	18	4069710	G	A	G	A	0.0570915	0.0125048	6.12e-06	0.0224318	0.0170332	0.187857
sepsis	family	Rikenellaceae	rs62532512	9	14158854	A	C	A	C	0.0504257	0.0107399	2.76e-06	-0.00558513	0.013862	0.687015
sepsis	family	Rikenellaceae	rs6744030	2	174257127	C	T	C	T	0.0696747	0.0157103	9.32e-06	-0.011766	0.020524	0.566454
sepsis	family	Rikenellaceae	rs67705352	1	19790706	T	G	T	G	-0.0549688	0.0110534	6.58e-07	-0.0246569	0.0142272	0.0830826
sepsis	family	Rikenellaceae	rs6837275	4	187842232	A	G	A	G	0.0570355	0.011887	1.45e-06	0.000740784	0.0153214	0.961438
sepsis	family	Rikenellaceae	rs7242694	18	10338470	C	T	C	T	-0.0618674	0.0134882	5.81e-06	0.00141361	0.0174917	0.935589
sepsis	family	Rikenellaceae	rs74474130	14	90270821	T	G	T	G	0.137747	0.0295688	3.61e-06	-0.0102824	0.0285342	0.718583
sepsis	family	Rikenellaceae	rs77885767	14	21548634	C	T	C	T	-0.156209	0.0336482	2.85e-06	0.0144368	0.031838	0.650228
sepsis	family	Rikenellaceae	rs9389714	6	100244667	C	T	C	T	-0.0636841	0.0143416	8.79e-06	0.0284998	0.019002	0.133659
sepsis	family	Rikenellaceae	rs9578457	13	22867356	G	A	G	A	-0.141478	0.0315848	3.99e-06	0.00605337	0.0302957	0.841629
sepsis	family	Rikenellaceae	rs9603208	13	38044689	G	T	G	T	0.0821173	0.0159596	1.92e-07	-0.00996116	0.0221326	0.652662
sepsis	family	Ruminococcaceae	rs10093275	8	69732887	T	C	T	C	-0.0534595	0.011677	5.35e-06	0.0073456	0.015052	0.625538
sepsis	family	Ruminococcaceae	rs10166469	2	29829167	C	T	C	T	0.053336	0.0120209	8.52e-06	-0.000755554	0.015763	0.96177
sepsis	family	Ruminococcaceae	rs1158100	8	4555684	G	A	G	A	0.0490539	0.0109865	8.61e-06	0.00419951	0.0141929	0.767316
sepsis	family	Ruminococcaceae	rs1612733	1	107661606	T	C	T	C	0.108708	0.0238006	4.22e-06	0.0515299	0.0300448	0.0863277
sepsis	family	Ruminococcaceae	rs17376049	1	61425267	T	C	T	C	0.0848534	0.0172114	7.3e-07	0.0196701	0.0216198	0.36292
sepsis	family	Ruminococcaceae	rs2113833	2	218216801	C	T	C	T	-0.169146	0.0355009	1.14e-06	-0.0325816	0.0339619	0.337377
sepsis	family	Ruminococcaceae	rs3009418	1	147744468	A	C	A	C	-0.0927607	0.0210123	8.69e-06	-0.0758585	0.0255946	0.00303816
sepsis	family	Ruminococcaceae	rs55793120	12	47384118	T	C	T	C	0.13822	0.0266152	1.44e-07	-0.0343171	0.0302002	0.255823
sepsis	family	Ruminococcaceae	rs56199908	9	2801371	T	C	T	C	-0.199327	0.0410444	1.66e-06	-0.0245695	0.0297367	0.408669
sepsis	family	Ruminococcaceae	rs76724913	1	24473669	T	G	T	G	0.0901053	0.0203104	9.6e-06	-0.0556011	0.027837	0.0457836
sepsis	family	Streptococcaceae	rs10028567	4	53657577	C	T	C	T	-0.0934027	0.0190343	3.72e-06	-0.00137084	0.0236867	0.953849
sepsis	family	Streptococcaceae	rs11110281	12	100584014	T	C	T	C	-0.130554	0.0225943	1.4e-08	-0.0155202	0.027957	0.578795
sepsis	family	Streptococcaceae	rs16950051	12	120729505	A	G	A	G	0.107008	0.0236973	5.34e-06	0.038247	0.0280327	0.17245
sepsis	family	Streptococcaceae	rs2370083	14	97526750	G	T	G	T	-0.0842751	0.0184509	4.26e-06	-0.0134923	0.0224734	0.548261
sepsis	family	Streptococcaceae	rs4968759	17	61298020	A	G	A	G	-0.0544035	0.0111271	8.92e-07	-0.00614711	0.0138022	0.656052
sepsis	family	Streptococcaceae	rs57646748	4	37452858	G	A	G	A	-0.088021	0.019876	7.88e-06	0.0145064	0.0266083	0.585627
sepsis	family	Streptococcaceae	rs6806351	3	132058723	T	C	T	C	-0.0619209	0.0135744	6.94e-06	0.016914	0.016279	0.298801
sepsis	family	Streptococcaceae	rs77968078	1	240441766	G	A	G	A	-0.0993013	0.0224788	7.93e-06	-0.00500235	0.0285282	0.860806
sepsis	family	Streptococcaceae	rs7916711	10	28588269	A	G	A	G	0.0959639	0.021545	6.33e-06	-0.00969395	0.0293534	0.741211
sepsis	family	Streptococcaceae	rs9903102	17	80576624	C	A	C	A	-0.0693015	0.0154096	4.92e-06	-0.00375229	0.0195947	0.848138
sepsis	family	Veillonellaceae	rs111810795	14	102897930	C	T	C	T	-0.0867108	0.0180573	1.73e-06	-0.0137406	0.0221361	0.534776
sepsis	family	Veillonellaceae	rs114889439	13	61597625	A	G	A	G	-0.253809	0.0539169	6.19e-06	-0.0135795	0.0360479	0.706391
sepsis	family	Veillonellaceae	rs11700976	21	35576123	C	A	C	A	0.0503337	0.0113763	9.25e-06	-0.0186217	0.0137449	0.175479
sepsis	family	Veillonellaceae	rs12186441	5	132646303	G	A	G	A	0.208096	0.0453999	4.53e-06	-0.00464882	0.0311351	0.881308
sepsis	family	Veillonellaceae	rs12741784	1	50088819	C	T	C	T	-0.0621452	0.0119266	1.28e-07	0.0147255	0.0141691	0.29868
sepsis	family	Veillonellaceae	rs1442060	4	46366067	A	G	A	G	0.0514024	0.0112125	4.51e-06	-0.0117177	0.013865	0.398039
sepsis	family	Veillonellaceae	rs1693340	18	30208691	T	C	T	C	0.0818934	0.018245	9.25e-06	0.011608	0.0211869	0.583769
sepsis	family	Veillonellaceae	rs2175069	4	23317124	G	A	G	A	0.0526752	0.0114886	4.64e-06	0.00634434	0.0140817	0.652322
sepsis	family	Veillonellaceae	rs2561116	5	38348199	T	G	T	G	-0.083617	0.0187159	7.89e-06	0.000936906	0.0227889	0.967206
sepsis	family	Veillonellaceae	rs2585520	13	78785141	G	T	G	T	-0.0904972	0.0200428	5.27e-06	-0.000679527	0.0238985	0.977316
sepsis	family	Veillonellaceae	rs4263802	8	138319508	A	G	A	G	-0.050942	0.0114921	7.45e-06	0.00779651	0.0139424	0.576029
sepsis	family	Veillonellaceae	rs4461038	15	78546996	G	A	G	A	0.0554965	0.0119467	3.73e-06	-0.00450045	0.0142605	0.752314
sepsis	family	Veillonellaceae	rs4797169	18	462180	T	C	T	C	0.0587799	0.0128297	4.49e-06	0.00274203	0.0159595	0.863586
sepsis	family	Veillonellaceae	rs61264131	6	139188534	A	C	A	C	0.202367	0.0464388	6.75e-06	0.00244687	0.0357238	0.945392
sepsis	family	Veillonellaceae	rs6692542	1	244391618	G	A	G	A	-0.0534397	0.0118254	8.68e-06	0.0268597	0.0143169	0.0606429
sepsis	family	Veillonellaceae	rs6909981	6	75534152	C	T	C	T	-0.0638696	0.0141765	5.48e-06	-0.0188809	0.0166901	0.257944
sepsis	family	Veillonellaceae	rs9345168	6	92380922	A	C	A	C	-0.0509102	0.0113253	8.49e-06	0.0132463	0.0137138	0.334087
sepsis	class	Betaproteobacteria	rs11128180	3	70592215	A	G	A	G	0.0592944	0.0128769	3.67e-06	-0.0153794	0.0160886	0.339114
sepsis	class	Betaproteobacteria	rs1511453	4	23588462	A	G	A	G	0.0923492	0.0199158	4.76e-06	-0.0598455	0.0289514	0.0387249
sepsis	class	Betaproteobacteria	rs1928341	1	153240013	G	A	G	A	-0.0525581	0.0110408	2.02e-06	0.00169967	0.0138637	0.902425
sepsis	class	Betaproteobacteria	rs2321387	13	58689340	G	A	G	A	-0.0494596	0.0109424	5.8e-06	-0.00287793	0.0138216	0.835058
sepsis	class	Betaproteobacteria	rs2613606	7	111285025	T	C	T	C	0.0513106	0.0109091	2.2e-06	0.020256	0.0137889	0.14183
sepsis	class	Betaproteobacteria	rs320161	9	104899117	G	A	G	A	-0.0572286	0.01262	7.33e-06	0.0235188	0.0155785	0.13112
sepsis	class	Betaproteobacteria	rs4033856	4	45642485	T	C	T	C	-0.0832423	0.0167237	5.17e-07	-0.0126571	0.0212535	0.551488
sepsis	class	Betaproteobacteria	rs56386628	8	112732674	C	T	C	T	-0.0622252	0.0135688	5.87e-06	-8.61e-05	0.0171676	0.996
sepsis	class	Betaproteobacteria	rs6087811	20	30596130	T	G	T	G	-0.0978177	0.0198522	7.44e-07	-0.0371897	0.0260151	0.152848
sepsis	class	Betaproteobacteria	rs62395635	5	173497796	T	C	T	C	0.109741	0.0236	2.94e-06	0.0341597	0.0279468	0.221589
sepsis	class	Betaproteobacteria	rs75242906	15	56786407	C	T	C	T	-0.121083	0.028075	9.27e-06	-0.00497697	0.0287482	0.862555
sepsis	class	Betaproteobacteria	rs9964679	18	26569901	A	G	A	G	0.052911	0.0114866	4.85e-06	-0.0148883	0.0150931	0.323922
sepsis	family	Verrucomicrobiaceae	rs111862613	12	130309670	T	C	T	C	0.0907065	0.0196746	3.73e-06	-0.0568422	0.0184501	0.0020641
sepsis	family	Verrucomicrobiaceae	rs117107102	18	49473635	A	G	A	G	0.204683	0.0431572	2.92e-06	0.0161731	0.0343969	0.638218
sepsis	family	Verrucomicrobiaceae	rs11729256	4	95027272	T	C	T	C	0.0749798	0.0150177	6.73e-07	-0.0156025	0.0156411	0.318508
sepsis	family	Verrucomicrobiaceae	rs12908520	15	97570657	G	A	G	A	0.0619104	0.0130946	2.15e-06	-0.00436016	0.0138213	0.752407
sepsis	family	Verrucomicrobiaceae	rs2602429	16	81063149	T	C	T	C	-0.0745516	0.0156195	2.7e-06	-0.00312067	0.0166965	0.851735
sepsis	family	Verrucomicrobiaceae	rs4242783	10	5064327	A	G	A	G	-0.0687992	0.0147694	2.75e-06	-0.0226778	0.0155821	0.145566
sepsis	family	Verrucomicrobiaceae	rs4936098	11	130280667	G	A	G	A	-0.0648691	0.0135928	1.13e-06	-0.00946764	0.0142105	0.505255
sepsis	family	Verrucomicrobiaceae	rs61779207	1	41074472	G	A	G	A	-0.0758811	0.0167762	6.63e-06	-0.0186476	0.0178023	0.294877
sepsis	family	Verrucomicrobiaceae	rs74542928	4	100544188	T	C	T	C	0.112124	0.0236422	1.65e-06	-0.00734632	0.022836	0.74768
sepsis	family	Verrucomicrobiaceae	rs9349825	6	56341481	A	G	A	G	-0.0704354	0.0147128	2.51e-06	0.00514578	0.0155507	0.740716
sepsis	family	Verrucomicrobiaceae	rs941682	20	31867840	G	A	G	A	-0.0631526	0.0143767	9.58e-06	-0.0109867	0.0153368	0.473767
sepsis	family	Victivallaceae	rs11671100	19	711637	A	C	A	C	-0.160034	0.0349472	4.08e-06	-0.010879	0.0178051	0.541198
sepsis	family	Victivallaceae	rs11764871	7	146808977	G	T	G	T	0.127099	0.025656	7.49e-07	-0.00284063	0.0151008	0.850789
sepsis	family	Victivallaceae	rs2944282	7	57589803	T	C	T	C	-0.124197	0.0257026	1.57e-06	-0.00680281	0.0149599	0.649299
sepsis	family	Victivallaceae	rs34962571	12	131103256	A	C	A	C	-0.186945	0.0418412	6.25e-06	0.0279818	0.0236591	0.236925
sepsis	family	Victivallaceae	rs4396289	11	9316730	C	T	C	T	-0.152918	0.0288525	1.54e-07	-0.0119865	0.018176	0.509596
sepsis	family	Victivallaceae	rs61702987	2	31211657	T	C	T	C	0.145501	0.0300007	3.08e-06	0.00359641	0.0175761	0.837869
sepsis	family	Victivallaceae	rs62570196	9	111086170	C	T	C	T	-0.246101	0.0483077	2.7e-07	0.00459754	0.025468	0.856743
sepsis	family	Victivallaceae	rs6545794	2	60484909	A	G	A	G	-0.197786	0.0410495	5.97e-07	0.00452142	0.026845	0.866248
sepsis	family	Victivallaceae	rs67832247	2	2649472	C	T	C	T	-0.123489	0.0266695	3.24e-06	-0.013743	0.0159802	0.389788
sepsis	family	Victivallaceae	rs7077363	10	95286954	G	A	G	A	0.148942	0.0318366	2.83e-06	-0.015356	0.0186078	0.409231
sepsis	family	Victivallaceae	rs7314815	12	102525047	G	A	G	A	0.101088	0.0225594	6.4e-06	-0.0123529	0.0136617	0.365889
sepsis	family	Victivallaceae	rs7627405	3	9968555	C	T	C	T	-0.134158	0.0301427	8.19e-06	-0.0415524	0.0182408	0.0227274
sepsis	genus	Actinomyces	rs34583783	6	67207371	G	T	G	T	0.126596	0.0268461	4.49e-06	-0.0228474	0.0219174	0.297212
sepsis	genus	Actinomyces	rs35011108	6	133007480	A	G	A	G	0.232634	0.0512044	6.34e-06	0.0473405	0.0319846	0.138846
sepsis	genus	Actinomyces	rs4073240	6	169224781	G	A	G	A	0.0749687	0.0167368	7.94e-06	0.0419965	0.0140582	0.00281417
sepsis	genus	Actinomyces	rs71315246	3	101352439	A	G	A	G	-0.0969809	0.021925	9.83e-06	-0.0153884	0.0188068	0.413223
sepsis	genus	Actinomyces	rs7915461	10	127532121	C	T	C	T	-0.18776	0.0401636	5.92e-06	-0.000735238	0.0287996	0.979633
sepsis	genus	Adlercreutzia	rs11604400	11	98386085	C	T	C	T	-0.102524	0.0234834	9.74e-06	0.0373668	0.021568	0.083184
sepsis	genus	Adlercreutzia	rs13231526	7	48844151	C	A	C	A	0.143237	0.0311654	4.81e-06	-0.00655064	0.0259872	0.800985
sepsis	genus	Adlercreutzia	rs2717140	18	75009770	C	T	C	T	-0.119225	0.0251081	2.05e-06	-0.0530131	0.0223152	0.0175182
sepsis	genus	Adlercreutzia	rs55719207	3	105355971	G	A	G	A	-0.0699243	0.0158036	9.61e-06	-0.000191053	0.0138129	0.988964
sepsis	genus	Adlercreutzia	rs6664405	1	69444163	T	C	T	C	-0.0953084	0.0210752	5.23e-06	0.000687661	0.0189209	0.971008
sepsis	genus	Adlercreutzia	rs7680684	4	171281359	T	C	T	C	0.083381	0.0168901	9.77e-07	0.0315411	0.0150181	0.0357108
sepsis	genus	Adlercreutzia	rs9490822	6	123909083	C	T	C	T	-0.0734512	0.0155789	2.54e-06	0.000735907	0.0138389	0.957591
sepsis	genus	Adlercreutzia	rs9915817	17	48864179	C	T	C	T	-0.0749219	0.016833	8.22e-06	0.00796498	0.0147837	0.590046
sepsis	genus	Akkermansia	rs111862613	12	130309670	T	C	T	C	0.0911199	0.0196748	3.39e-06	-0.0568422	0.0184501	0.0020641
sepsis	genus	Akkermansia	rs117107102	18	49473635	A	G	A	G	0.204406	0.0431629	3.01e-06	0.0161731	0.0343969	0.638218
sepsis	genus	Akkermansia	rs11729256	4	95027272	T	C	T	C	0.0750473	0.0150184	6.58e-07	-0.0156025	0.0156411	0.318508
sepsis	genus	Akkermansia	rs12908520	15	97570657	G	A	G	A	0.061772	0.0130954	2.26e-06	-0.00436016	0.0138213	0.752407
sepsis	genus	Akkermansia	rs2602429	16	81063149	T	C	T	C	-0.0745352	0.0156201	2.72e-06	-0.00312067	0.0166965	0.851735
sepsis	genus	Akkermansia	rs4242783	10	5064327	A	G	A	G	-0.0685454	0.0147701	3e-06	-0.0226778	0.0155821	0.145566
sepsis	genus	Akkermansia	rs4936098	11	130280667	G	A	G	A	-0.0649225	0.0135934	1.1e-06	-0.00946764	0.0142105	0.505255
sepsis	genus	Akkermansia	rs61779207	1	41074472	G	A	G	A	-0.0760539	0.0167769	6.32e-06	-0.0186476	0.0178023	0.294877
sepsis	genus	Akkermansia	rs74542928	4	100544188	T	C	T	C	0.112623	0.0236434	1.48e-06	-0.00734632	0.022836	0.74768
sepsis	genus	Akkermansia	rs9349825	6	56341481	A	G	A	G	-0.0703407	0.0147133	2.6e-06	0.00514578	0.0155507	0.740716
sepsis	genus	Akkermansia	rs941682	20	31867840	G	A	G	A	-0.0632957	0.0143777	9.17e-06	-0.0109867	0.0153368	0.473767
sepsis	genus	Alistipes	rs1107244	13	38057357	G	A	G	A	0.0758558	0.0171182	3.59e-06	0.000565204	0.0242495	0.981405
sepsis	genus	Alistipes	rs11769002	7	62443498	G	A	G	A	-0.0528793	0.0109389	1.45e-06	0.00957382	0.0140066	0.494278
sepsis	genus	Alistipes	rs11958296	5	177755179	A	G	A	G	-0.0981222	0.0218272	9.3e-06	-0.0130247	0.0262042	0.619156
sepsis	genus	Alistipes	rs12990744	2	178000949	C	T	C	T	-0.0776618	0.0172986	8.21e-06	0.0326341	0.0213456	0.126303
sepsis	genus	Alistipes	rs1689282	9	14080129	A	C	A	C	-0.0520061	0.0113942	5.28e-06	-0.0214096	0.0145496	0.141159
sepsis	genus	Alistipes	rs2290844	10	127787142	C	T	C	T	0.0813969	0.0191632	9.1e-06	0.010555	0.0256432	0.680625
sepsis	genus	Alistipes	rs2450745	8	144428720	A	C	A	C	-0.080524	0.0184702	7.12e-06	0.0115887	0.0239071	0.62786
sepsis	genus	Alistipes	rs2875322	11	130887552	C	T	C	T	0.0580945	0.0131432	8.78e-06	0.0205152	0.0169178	0.225267
sepsis	genus	Alistipes	rs34417064	17	52776479	A	G	A	G	-0.048202	0.0106868	7.01e-06	0.00988997	0.0136833	0.469816
sepsis	genus	Alistipes	rs67705352	1	19790706	T	G	T	G	-0.0532404	0.0110864	1.65e-06	-0.0246569	0.0142272	0.0830826
sepsis	genus	Alistipes	rs7129639	11	17511427	A	C	A	C	0.0524955	0.0109584	1.78e-06	0.00768319	0.0141427	0.58695
sepsis	genus	Alistipes	rs8130320	21	40580258	A	G	A	G	-0.049002	0.010717	4.84e-06	0.0134845	0.0137729	0.32755
sepsis	genus	Allisonella	rs1901739	5	114286707	G	T	G	T	-0.115769	0.0248626	3.59e-06	-0.00600187	0.013773	0.663002
sepsis	genus	Allisonella	rs35110698	12	28018998	T	C	T	C	-0.146322	0.0320852	5.72e-06	0.00734461	0.0184645	0.690801
sepsis	genus	Allisonella	rs35778461	9	100150556	C	T	C	T	0.146679	0.0297186	1.21e-06	-0.0299977	0.0173538	0.0838803
sepsis	genus	Allisonella	rs594561	11	88632972	T	C	T	C	-0.112231	0.0251681	9.41e-06	-0.0234396	0.0137743	0.0888137
sepsis	genus	Allisonella	rs602075	9	79110160	G	A	G	A	-0.168974	0.0296976	3.57e-08	0.0240607	0.0156234	0.12355
sepsis	genus	Allisonella	rs7898615	10	122413451	T	G	T	G	0.167966	0.0373586	8.87e-06	0.0047429	0.0205958	0.81787
sepsis	genus	Alloprevotella	rs12675596	8	69994816	G	T	G	T	0.145669	0.0290678	9.64e-07	0.0093416	0.015917	0.557274
sepsis	genus	Alloprevotella	rs2154444	21	36053643	G	T	G	T	-0.138234	0.0308961	8.37e-06	0.00237801	0.0172111	0.890108
sepsis	genus	Alloprevotella	rs34619204	21	40993008	G	A	G	A	-0.156037	0.0344392	8.84e-06	0.02274	0.0172129	0.186467
sepsis	genus	Alloprevotella	rs4364940	1	234126516	A	G	A	G	0.126418	0.0282207	8.58e-06	0.00921426	0.0155136	0.552545
sepsis	genus	Alloprevotella	rs4680035	3	152805600	G	A	G	A	0.119599	0.0259446	4.99e-06	0.00840882	0.01375	0.540837
sepsis	genus	Alloprevotella	rs58212166	4	189076705	A	G	A	G	-0.161506	0.0359102	7.94e-06	-0.00752196	0.0199994	0.706835
sepsis	genus	Anaerofilum	rs10794359	11	1051715	C	T	C	T	0.0953524	0.02006	2.23e-06	0.00507105	0.013984	0.716879
sepsis	genus	Anaerofilum	rs17012738	2	76698142	T	G	T	G	0.0903417	0.0200239	7.24e-06	0.0084388	0.0137858	0.540448
sepsis	genus	Anaerofilum	rs17096874	14	30991358	C	T	C	T	-0.126337	0.0268919	2.86e-06	0.0361745	0.0184316	0.049689
sepsis	genus	Anaerofilum	rs4244069	12	67167461	A	G	A	G	0.146775	0.0326594	9.81e-06	-0.0249893	0.0222862	0.262163
sepsis	genus	Anaerofilum	rs712981	3	129686434	A	C	A	C	0.10076	0.0202902	6.83e-07	0.000631321	0.0139879	0.964001
sepsis	genus	Anaerofilum	rs79598899	2	191139151	C	T	C	T	0.182586	0.0357284	3.75e-07	-0.0244405	0.024967	0.327624
sepsis	genus	Anaerofilum	rs816292	12	117811409	T	C	T	C	-0.113003	0.02204	2.64e-07	-0.00482064	0.0155737	0.756913
sepsis	genus	Anaerofilum	rs9299345	9	104339812	T	C	T	C	-0.1364	0.0302372	8.04e-06	0.00496136	0.0202484	0.806437
sepsis	genus	Anaerostipes	rs10502061	11	105615253	A	G	A	G	0.0835752	0.0192017	7.94e-06	-7.52e-06	0.0249502	0.99976
sepsis	genus	Anaerostipes	rs2014785	3	171100102	T	C	T	C	0.0515687	0.0112199	4.68e-06	-0.00239231	0.0143498	0.867595
sepsis	genus	Anaerostipes	rs2396460	2	228018671	C	T	C	T	0.0512653	0.0109555	2.91e-06	-0.0201276	0.013885	0.147172
sepsis	genus	Anaerostipes	rs2804244	10	117383184	G	A	G	A	0.053089	0.0110983	2.04e-06	-0.0120768	0.013713	0.378488
sepsis	genus	Anaerostipes	rs3900776	9	13525082	G	A	G	A	-0.110013	0.0236302	2.75e-06	0.0377159	0.0267057	0.157868
sepsis	genus	Anaerostipes	rs62157625	2	142774333	T	C	T	C	0.088573	0.0185548	1.45e-06	0.00329749	0.0218079	0.879813
sepsis	genus	Anaerostipes	rs6474958	9	1582701	G	A	G	A	0.0500065	0.0112001	6.74e-06	0.022406	0.0138855	0.106609
sepsis	genus	Anaerostipes	rs6726833	2	39351569	C	A	C	A	-0.0877497	0.0189408	3.32e-06	0.0120699	0.0261405	0.644275
sepsis	genus	Anaerostipes	rs6854026	4	169690814	C	T	C	T	0.0508482	0.0109075	3.2e-06	0.00657404	0.0137148	0.631699
sepsis	genus	Anaerostipes	rs7193624	16	77574020	T	C	T	C	-0.0750642	0.0150723	5.35e-07	0.0197243	0.0190974	0.301685
sepsis	genus	Anaerostipes	rs78735375	19	1497547	A	C	A	C	-0.137429	0.0305304	5.33e-06	0.014313	0.0299863	0.633136
sepsis	class	Clostridia	rs10774377	12	5942519	G	A	G	A	-0.052659	0.0113858	3.24e-06	-0.0006755	0.0149168	0.963881
sepsis	class	Clostridia	rs112334273	21	40703251	G	A	G	A	0.0641008	0.0127404	3.81e-07	0.0132131	0.0166903	0.428556
sepsis	class	Clostridia	rs13105690	4	7420184	C	T	C	T	0.0529097	0.011818	8.78e-06	-0.0174388	0.0154809	0.259966
sepsis	class	Clostridia	rs13179700	5	149077788	C	T	C	T	-0.0511937	0.0109569	3.37e-06	0.00364088	0.0144236	0.800712
sepsis	class	Clostridia	rs1842454	5	105060362	G	A	G	A	-0.0547202	0.0127338	8.72e-06	0.0110673	0.0163092	0.497396
sepsis	class	Clostridia	rs6797343	3	89268714	T	G	T	G	-0.0592279	0.0134556	9.36e-06	0.0109859	0.0186827	0.556515
sepsis	class	Clostridia	rs6814436	4	161507301	C	T	C	T	-0.0739995	0.0150815	9.65e-07	0.0131579	0.0197909	0.506149
sepsis	class	Clostridia	rs6815608	4	152131744	C	T	C	T	-0.103803	0.0210883	4.02e-07	-0.0166415	0.0301224	0.580632
sepsis	class	Clostridia	rs72738886	5	35770550	T	C	T	C	0.0866169	0.0190393	8.24e-06	0.0115019	0.0233109	0.621722
sepsis	class	Clostridia	rs72915163	18	48792829	T	C	T	C	-0.0581025	0.0120557	1.34e-06	0.0143483	0.0157844	0.363338
sepsis	class	Clostridia	rs76767978	3	131371980	G	A	G	A	0.0698882	0.0156319	8.4e-06	0.0198933	0.0214075	0.352752
sepsis	class	Clostridia	rs992074	21	18567802	T	C	T	C	-0.255639	0.0508787	8.78e-07	-0.01006	0.0314171	0.748811
sepsis	genus	Anaerotruncus	rs10150232	14	30418008	A	G	A	G	0.0567088	0.0124877	6.68e-06	0.00996191	0.0151548	0.51096
sepsis	genus	Anaerotruncus	rs11018566	11	89040226	A	G	A	G	-0.156465	0.0366032	6.14e-06	0.00782397	0.033513	0.815404
sepsis	genus	Anaerotruncus	rs115414803	4	88163243	A	C	A	C	-0.144356	0.0317524	6.83e-06	-0.00637299	0.0323655	0.8439
sepsis	genus	Anaerotruncus	rs1272208	9	78630894	T	G	T	G	0.0611743	0.0129831	4.28e-06	0.0438566	0.0161909	0.00675429
sepsis	genus	Anaerotruncus	rs1431492	3	150855371	C	T	C	T	-0.0654996	0.0146188	7.36e-06	-0.0140617	0.0181602	0.438744
sepsis	genus	Anaerotruncus	rs17734739	2	211663702	T	C	T	C	0.0660052	0.014908	7.43e-06	-0.00344236	0.0178239	0.846855
sepsis	genus	Anaerotruncus	rs34449434	12	76523655	A	C	A	C	-0.0497004	0.0113402	9.85e-06	0.00502645	0.0147426	0.733144
sepsis	genus	Anaerotruncus	rs4669806	2	12200752	G	T	G	T	0.0576389	0.0122994	2.42e-06	-0.00301297	0.0153744	0.844631
sepsis	genus	Anaerotruncus	rs6494922	15	33459867	A	G	A	G	0.0903106	0.0202257	6.62e-06	0.00247333	0.0253355	0.922232
sepsis	genus	Anaerotruncus	rs6563550	13	38058413	T	C	T	C	0.0877135	0.0176745	2.35e-07	-0.000505451	0.0242563	0.983375
sepsis	genus	Anaerotruncus	rs7155595	14	77502546	C	A	C	A	0.0539336	0.0118903	7.55e-06	0.0130906	0.0146358	0.371096
sepsis	genus	Anaerotruncus	rs9347879	6	165015261	T	C	T	C	0.050618	0.011049	4.22e-06	-0.0139921	0.0136943	0.306903
sepsis	genus	Bacteroides	rs11585893	1	10644351	A	G	A	G	-0.0740746	0.0147633	1.8e-06	-0.0135707	0.0198806	0.494854
sepsis	genus	Bacteroides	rs13207588	6	41519430	A	G	A	G	-0.059205	0.0131195	7.48e-06	0.00693391	0.0167635	0.679144
sepsis	genus	Bacteroides	rs1340391	1	102960989	T	C	T	C	-0.0592004	0.0132244	6.73e-06	0.00447362	0.0172032	0.794829
sepsis	genus	Bacteroides	rs17619981	19	24342250	T	G	T	G	0.0880978	0.0187002	2.69e-06	-0.00219369	0.0227095	0.923046
sepsis	genus	Bacteroides	rs2023437	14	22045949	T	C	T	C	-0.0782325	0.0167634	5.02e-06	0.00336435	0.021656	0.876542
sepsis	genus	Bacteroides	rs66710942	3	77215327	T	C	T	C	-0.0488038	0.0107412	5.86e-06	-0.0163104	0.0139834	0.243448
sepsis	genus	Bacteroides	rs6795673	3	10593224	C	T	C	T	0.0538565	0.0105251	3.38e-07	0.00810032	0.0137911	0.556964
sepsis	genus	Bacteroides	rs9507307	13	24910476	C	T	C	T	0.0604456	0.0129128	2.13e-06	0.0252385	0.0173168	0.144989
sepsis	genus	Barnesiella	rs11155559	6	148601905	T	C	T	C	0.0956023	0.0212961	8.92e-06	0.011738	0.0239119	0.623507
sepsis	genus	Barnesiella	rs12909713	15	87145913	C	T	C	T	-0.0550716	0.0120039	4.95e-06	-0.00705912	0.0138111	0.609267
sepsis	genus	Barnesiella	rs13242616	7	122021518	C	T	C	T	0.0583747	0.0123176	2.29e-06	-0.00828136	0.0145154	0.568323
sepsis	genus	Barnesiella	rs199035	6	23435415	G	A	G	A	0.0559495	0.0119716	3e-06	0.010841	0.0137758	0.431305
sepsis	genus	Barnesiella	rs2276875	4	5730954	A	G	A	G	-0.0697176	0.0139537	4.65e-07	0.0289017	0.0158231	0.0677673
sepsis	genus	Barnesiella	rs2428166	6	110831148	G	A	G	A	-0.165859	0.0337309	8.51e-07	-0.0355837	0.0298744	0.23361
sepsis	genus	Barnesiella	rs35177866	3	181589155	A	G	A	G	0.0917125	0.0190133	2.95e-06	0.00269597	0.0212467	0.899028
sepsis	genus	Barnesiella	rs60316894	12	54872438	C	T	C	T	-0.121478	0.025184	1.19e-06	-0.0501149	0.0290486	0.0844909
sepsis	genus	Barnesiella	rs72684847	4	102616869	T	C	T	C	-0.114369	0.0253873	6.76e-06	0.0432811	0.0287186	0.131792
sepsis	genus	Barnesiella	rs76181748	8	105458416	C	T	C	T	-0.0778559	0.017164	6.78e-06	-0.00791922	0.0198304	0.689638
sepsis	genus	Barnesiella	rs77455852	5	54107036	T	G	T	G	-0.0891491	0.0195601	3.16e-06	0.019111	0.0208909	0.360297
sepsis	genus	Barnesiella	rs79795328	4	114546595	A	G	A	G	-0.0818645	0.0176441	4.23e-06	-0.0403618	0.0200301	0.0438985
sepsis	genus	Bifidobacterium	rs12022129	1	207003374	A	G	A	G	-0.0619356	0.0138937	8e-06	-0.00499089	0.0170582	0.769843
sepsis	genus	Bifidobacterium	rs182549	2	136616754	T	C	T	C	-0.119703	0.0127294	1.28e-20	0.0270458	0.0162257	0.0955432
sepsis	genus	Bifidobacterium	rs2491158	10	126089703	A	G	A	G	-0.0712624	0.015983	8.05e-06	0.0177451	0.0176649	0.315119
sepsis	genus	Bifidobacterium	rs4957061	5	521096	T	C	T	C	0.0534239	0.0117431	5.78e-06	-0.00886188	0.0138405	0.521986
sepsis	genus	Bifidobacterium	rs540489	17	72897722	T	G	T	G	-0.0637641	0.0138746	5.19e-06	-0.00812176	0.0162026	0.616186
sepsis	genus	Bifidobacterium	rs55888705	4	1517826	A	G	A	G	0.0546319	0.0121139	6.67e-06	0.00771015	0.0142034	0.587242
sepsis	genus	Bifidobacterium	rs5746486	22	18354272	T	C	T	C	-0.0536216	0.0120801	9e-06	-0.0119791	0.0142834	0.401655
sepsis	genus	Bifidobacterium	rs7322849	13	112859829	T	C	T	C	0.112428	0.0201813	1.08e-08	0.0319655	0.0296372	0.280784
sepsis	genus	Bifidobacterium	rs73797465	5	142793467	T	G	T	G	-0.0953566	0.0209236	4.38e-06	0.0107051	0.0277917	0.700097
sepsis	genus	Bifidobacterium	rs75344046	21	31861790	C	T	C	T	0.232354	0.0505979	4.86e-06	-0.0270162	0.0346733	0.435883
sepsis	genus	Bifidobacterium	rs857444	6	14617591	C	T	C	T	0.0558234	0.0121219	3.57e-06	0.00170008	0.0143716	0.905835
sepsis	genus	Bilophila	rs11069458	13	102402685	C	T	C	T	0.0680947	0.015503	7.72e-06	-0.0191354	0.0182829	0.29527
sepsis	genus	Bilophila	rs1241171	1	103299921	G	A	G	A	-0.0692654	0.0150148	4.24e-06	-0.0224766	0.0168304	0.18172
sepsis	genus	Bilophila	rs1571225	9	4940871	T	C	T	C	-0.0826826	0.0170621	1.12e-06	0.00696818	0.0198158	0.725102
sepsis	genus	Bilophila	rs1969927	12	100786847	A	G	A	G	-0.0564589	0.0126935	9.07e-06	0.0256833	0.0139128	0.0648888
sepsis	genus	Bilophila	rs2728491	7	47211732	T	G	T	G	0.0627416	0.0139456	6.33e-06	0.0117076	0.0153712	0.446265
sepsis	genus	Bilophila	rs3827020	20	61980991	C	T	C	T	0.0766479	0.0160642	1.79e-06	-0.00027046	0.0183122	0.988216
sepsis	genus	Bilophila	rs4798126	18	3765773	G	A	G	A	0.073288	0.016799	7.15e-06	0.00102582	0.0194386	0.957914
sepsis	genus	Bilophila	rs542415	15	50011554	T	C	T	C	-0.0613623	0.0133436	4.71e-06	-0.0039769	0.0145346	0.784379
sepsis	genus	Bilophila	rs60178956	8	90878338	G	A	G	A	-0.0624818	0.0141485	8.06e-06	0.00450745	0.0156707	0.773624
sepsis	genus	Bilophila	rs6793291	3	194419531	A	C	A	C	-0.112729	0.0241633	3.11e-06	0.0224775	0.023468	0.338167
sepsis	genus	Bilophila	rs72676854	8	109990939	T	C	T	C	0.123209	0.026882	5.62e-06	0.0453201	0.0280123	0.105691
sepsis	genus	Bilophila	rs7802841	7	138583840	A	C	A	C	-0.0670097	0.0137701	1.77e-06	0.00729879	0.0147981	0.621853
sepsis	genus	Bilophila	rs9899990	17	9121579	A	G	A	G	-0.102702	0.0233878	9.07e-06	0.00837762	0.0252192	0.739743
sepsis	genus	Blautia	rs115043014	1	175757311	G	A	G	A	-0.206605	0.043992	5.19e-06	0.00304916	0.0329648	0.926303
sepsis	genus	Blautia	rs2788271	1	219117743	G	T	G	T	0.0575596	0.0133492	7.16e-06	0.00764526	0.018275	0.675695
sepsis	genus	Butyricicoccus	rs10084203	2	191304149	G	A	G	A	-0.0549699	0.0123563	8.59e-06	-0.0179874	0.0157892	0.254611
sepsis	genus	Butyricicoccus	rs12034718	1	67379595	G	A	G	A	-0.0701199	0.0158213	9.58e-06	0.00802304	0.01928	0.677312
sepsis	genus	Butyricicoccus	rs12585793	13	27018240	T	C	T	C	-0.262206	0.0564729	5.79e-06	-0.023768	0.0337471	0.481247
sepsis	genus	Butyricicoccus	rs2017189	4	7460153	T	G	T	G	0.0506956	0.011024	3.87e-06	-0.0139792	0.0138365	0.312345
sepsis	genus	Butyricicoccus	rs4962426	10	126908208	T	G	T	G	-0.0614216	0.0135979	7.38e-06	-0.00529657	0.0165725	0.749271
sepsis	genus	Butyricicoccus	rs56221232	2	153453410	T	C	T	C	0.0828027	0.0167401	7.62e-07	-0.0204843	0.0213469	0.337262
sepsis	genus	Butyricicoccus	rs7322368	13	100213990	C	T	C	T	-0.0815733	0.0183167	5.52e-06	0.0168308	0.0233179	0.470419
sepsis	genus	Butyricimonas	rs11228830	11	56664962	A	G	A	G	0.135265	0.0298411	6.55e-06	0.0220706	0.0268823	0.411642
sepsis	genus	Butyricimonas	rs113054641	21	16550389	G	A	G	A	-0.144881	0.0274574	1.74e-07	0.000850162	0.0271544	0.975024
sepsis	genus	Butyricimonas	rs12304031	12	129438771	G	A	G	A	-0.0862781	0.0196846	6.7e-06	0.0206494	0.0204291	0.312119
sepsis	genus	Butyricimonas	rs12458763	18	34091618	A	C	A	C	0.122037	0.0269587	6.37e-06	-0.0260891	0.0260011	0.315675
sepsis	genus	Butyricimonas	rs1862649	16	22172866	G	A	G	A	0.113124	0.0248176	4.76e-06	0.0092149	0.0240705	0.701846
sepsis	genus	Butyricimonas	rs2114713	15	80528373	G	T	G	T	0.062721	0.0138998	6.88e-06	-0.0174164	0.0138961	0.210085
sepsis	genus	Butyricimonas	rs62130338	19	49162501	A	G	A	G	0.0732608	0.0158324	3.9e-06	0.0016674	0.0165359	0.919681
sepsis	genus	Butyricimonas	rs62390301	5	159867647	T	C	T	C	-0.0872983	0.0174893	7.42e-07	-0.00373688	0.0172404	0.828402
sepsis	genus	Butyricimonas	rs7083431	10	72711156	A	C	A	C	0.0703539	0.0144439	8.85e-07	-0.0054369	0.0143863	0.705489
sepsis	genus	Butyricimonas	rs71428626	2	83093264	G	T	G	T	-0.133188	0.0289905	4.8e-06	-0.00276946	0.0272337	0.919001
sepsis	genus	Butyricimonas	rs72814525	10	72443070	A	G	A	G	0.0664154	0.0149766	8.25e-06	-0.00072093	0.0147386	0.960987
sepsis	genus	Butyricimonas	rs78453362	3	78740009	A	G	A	G	-0.14948	0.0327073	4.06e-06	-0.0166838	0.0309612	0.589982
sepsis	genus	Butyricimonas	rs9657374	8	4834406	C	T	C	T	0.0680719	0.0148172	4.5e-06	0.00181854	0.0148758	0.902702
sepsis	genus	Butyrivibrio	rs1007475	6	148403405	G	T	G	T	0.118065	0.0261271	7.92e-06	0.0246735	0.0148344	0.0962609
sepsis	genus	Butyrivibrio	rs142855850	10	22587900	A	G	A	G	0.205013	0.0457138	6.86e-06	0.00646251	0.0226833	0.775718
sepsis	genus	Butyrivibrio	rs16934069	9	119693164	T	C	T	C	-0.133784	0.0299444	8.86e-06	0.0181352	0.017198	0.291655
sepsis	genus	Butyrivibrio	rs16941336	17	20575697	C	T	C	T	0.127488	0.0267936	1.53e-06	0.0237499	0.0155138	0.125798
sepsis	genus	Butyrivibrio	rs17163238	5	128976021	G	A	G	A	0.140987	0.0309117	5.51e-06	0.0449045	0.016985	0.00819861
sepsis	genus	Butyrivibrio	rs4537857	13	27292666	T	C	T	C	-0.12459	0.0260992	1.8e-06	0.0147153	0.0149891	0.32623
sepsis	genus	Butyrivibrio	rs486484	20	811507	A	G	A	G	-0.108349	0.0240008	6.61e-06	-0.00457676	0.0137141	0.738584
sepsis	genus	Butyrivibrio	rs4928024	3	54288503	G	A	G	A	0.17471	0.0389333	8.19e-06	-0.019349	0.0234345	0.408995
sepsis	genus	Butyrivibrio	rs72723662	14	76065563	C	T	C	T	0.224078	0.0449336	7.86e-07	-0.0119699	0.0248783	0.630417
sepsis	genus	Butyrivibrio	rs74622183	14	34150977	A	G	A	G	-0.201027	0.0428204	2.46e-06	-0.011471	0.0252996	0.650255
sepsis	genus	Butyrivibrio	rs77356209	18	10267733	T	C	T	C	0.216874	0.0483299	6.66e-06	0.0360943	0.0281197	0.199283
sepsis	genus	Butyrivibrio	rs7752361	6	111780705	G	A	G	A	0.11923	0.0239975	7.69e-07	-0.0230264	0.0137344	0.0936311
sepsis	genus	Butyrivibrio	rs9349693	6	53939724	G	A	G	A	-0.117973	0.0259861	5.55e-06	0.0119499	0.0149117	0.422914
sepsis	genus	Candidatus Soleaferrea	rs10090365	8	138638199	G	A	G	A	0.0834413	0.0180989	4.17e-06	0.01109	0.0137243	0.419056
sepsis	genus	Candidatus Soleaferrea	rs10108780	8	123882833	A	G	A	G	-0.092834	0.0199807	3.64e-06	-0.00378851	0.0150828	0.801675
sepsis	genus	Candidatus Soleaferrea	rs10809135	9	10611282	C	T	C	T	-0.0834858	0.0182426	5.47e-06	-0.0203352	0.0136603	0.136583
sepsis	genus	Candidatus Soleaferrea	rs36155147	7	352368	T	C	T	C	-0.104966	0.0240995	5.41e-06	0.00629687	0.0185769	0.734639
sepsis	genus	Candidatus Soleaferrea	rs4294381	1	224688107	C	T	C	T	-0.112197	0.023186	1.37e-06	0.0361284	0.0172232	0.0359352
sepsis	genus	Candidatus Soleaferrea	rs4678258	3	137945192	T	C	T	C	0.0986136	0.0215646	5.53e-06	-0.00590042	0.0164004	0.719017
sepsis	genus	Candidatus Soleaferrea	rs6489992	12	115352769	A	G	A	G	-0.0840437	0.0187031	7.89e-06	0.0163321	0.0141534	0.248525
sepsis	genus	Candidatus Soleaferrea	rs6494306	15	62394540	A	G	A	G	-0.0969304	0.0214221	5.8e-06	-0.00866791	0.0164349	0.59791
sepsis	genus	Candidatus Soleaferrea	rs7400877	14	76403542	C	T	C	T	0.0951085	0.0212799	9.29e-06	-0.00710408	0.0161938	0.660885
sepsis	genus	Candidatus Soleaferrea	rs9973954	2	19885907	G	A	G	A	-0.0892075	0.0195401	5.95e-06	0.00850134	0.0152159	0.576358
sepsis	class	Coriobacteriia	rs11073596	15	86433579	G	T	G	T	-0.0510212	0.0114339	8.14e-06	8.4e-05	0.0149547	0.995521
sepsis	class	Coriobacteriia	rs11250875	10	1922731	T	C	T	C	0.06075	0.0130939	4.83e-06	-0.0208233	0.017005	0.220749
sepsis	class	Coriobacteriia	rs11656361	17	8121332	A	C	A	C	0.0773006	0.017553	8.02e-06	-0.0360831	0.0217904	0.0977372
sepsis	class	Coriobacteriia	rs12974142	19	52895166	G	A	G	A	0.0789796	0.0177205	8.51e-06	0.00833299	0.0222435	0.707938
sepsis	class	Coriobacteriia	rs13307134	7	105084680	T	C	T	C	-0.0565686	0.0126265	7.8e-06	-0.0226154	0.0161022	0.160172
sepsis	class	Coriobacteriia	rs1397793	5	90471451	A	G	A	G	0.0498855	0.0112446	9.77e-06	-0.00918961	0.0150092	0.540362
sepsis	class	Coriobacteriia	rs1816223	12	11494021	G	A	G	A	0.0586265	0.0129006	4.84e-06	-0.0137146	0.0169604	0.418731
sepsis	class	Coriobacteriia	rs2442778	3	11654412	A	G	A	G	0.116408	0.0258545	9.03e-06	0.0247712	0.0320325	0.439336
sepsis	class	Coriobacteriia	rs3025411	9	136512906	A	G	A	G	0.0926543	0.0209468	8.27e-06	-0.0206855	0.0254433	0.416215
sepsis	class	Coriobacteriia	rs34739816	17	37376685	G	T	G	T	0.0965017	0.0207666	3.88e-06	0.0133926	0.0260585	0.607291
sepsis	class	Coriobacteriia	rs67561917	20	62072077	A	G	A	G	-0.0714367	0.0154113	5.39e-06	-0.0190136	0.0201301	0.344897
sepsis	class	Coriobacteriia	rs719099	10	65799217	A	G	A	G	0.0778402	0.0155815	5.43e-07	0.0170328	0.0210043	0.417411
sepsis	class	Coriobacteriia	rs8010111	14	39660509	A	G	A	G	0.103377	0.0229286	6.9e-06	0.00116859	0.0270314	0.965518
sepsis	genus	Catenibacterium	rs12404911	1	240118443	C	T	C	T	0.140717	0.0304142	2.8e-06	0.0135567	0.0175262	0.43922
sepsis	genus	Catenibacterium	rs212393	6	159485742	A	G	A	G	0.135254	0.0286209	3.62e-06	-0.00838962	0.014632	0.566392
sepsis	genus	Catenibacterium	rs73128290	7	57364320	A	G	A	G	0.129726	0.0284563	4.29e-06	-0.00226979	0.0153693	0.882593
sepsis	genus	Catenibacterium	rs77285108	4	122282768	G	A	G	A	-0.161826	0.0353447	3.63e-06	0.0282922	0.0186928	0.130143
sepsis	genus	Catenibacterium	rs7742829	6	105089665	C	T	C	T	0.11411	0.0251099	5.61e-06	-0.00729848	0.0139642	0.601212
sepsis	genus	Christensenellaceae R 7group	rs10461257	4	156131004	A	G	A	G	-0.0551969	0.0122069	6.51e-06	0.0199569	0.0161791	0.217391
sepsis	genus	Christensenellaceae R 7group	rs17081797	18	67555560	A	G	A	G	-0.0904325	0.0204253	3.34e-06	-0.0165752	0.0261524	0.526216
sepsis	genus	Christensenellaceae R 7group	rs62132810	19	49279227	A	G	A	G	-0.0828853	0.0179623	5.67e-06	0.0232232	0.0222829	0.297321
sepsis	genus	Christensenellaceae R 7group	rs62190261	2	230943099	A	C	A	C	0.0958394	0.0214723	8.74e-06	-0.0132789	0.0266817	0.618711
sepsis	genus	Christensenellaceae R 7group	rs73952017	18	1779609	C	T	C	T	-0.0862164	0.0194354	8.46e-06	0.00819747	0.023403	0.726133
sepsis	genus	Christensenellaceae R 7group	rs78521377	10	126448374	C	T	C	T	0.124992	0.0274797	5.61e-06	-0.073944	0.0314372	0.0186672
sepsis	genus	Christensenellaceae R 7group	rs79150079	5	29352420	C	A	C	A	0.121547	0.0270977	9.42e-06	-0.0158509	0.0290745	0.585628
sepsis	genus	Christensenellaceae R 7group	rs892686	9	83043376	A	G	A	G	0.0514099	0.011136	3.97e-06	0.00695831	0.0137904	0.613855
sepsis	genus	Clostridium innocuum group	rs10074000	5	113126539	T	C	T	C	-0.102648	0.0227508	7e-06	0.0156141	0.0140482	0.26637
sepsis	genus	Clostridium innocuum group	rs10506058	12	30268485	A	G	A	G	0.0997048	0.0221926	8.92e-06	-0.00403724	0.0139314	0.771975
sepsis	genus	Clostridium innocuum group	rs1942371	18	69274308	G	A	G	A	-0.157938	0.034187	4.06e-06	0.0144215	0.0216015	0.504379
sepsis	genus	Clostridium innocuum group	rs40656	5	9368158	C	T	C	T	0.142664	0.0311021	8.62e-06	0.00825897	0.0185888	0.656827
sepsis	genus	Clostridium innocuum group	rs4869133	5	95717619	G	A	G	A	-0.180591	0.0409505	7.24e-06	0.0112777	0.0250976	0.653177
sepsis	genus	Clostridium innocuum group	rs61267978	18	6348227	T	C	T	C	0.14708	0.0320875	5.59e-06	0.0220469	0.0202017	0.275122
sepsis	genus	Clostridium innocuum group	rs6577484	1	8419420	G	A	G	A	0.160425	0.0360857	8.41e-06	0.0208958	0.0210905	0.321799
sepsis	genus	Clostridium innocuum group	rs6890185	5	71186626	C	T	C	T	-0.113424	0.0233137	1.12e-06	0.0312419	0.0145654	0.0319573
sepsis	genus	Clostridium sensustricto1	rs11264403	1	155676492	G	A	G	A	-0.139061	0.0334454	7.76e-06	0.0236544	0.032871	0.471762
sepsis	genus	Clostridium sensustricto1	rs115807074	5	84997131	A	G	A	G	-0.22736	0.0492575	4.32e-06	0.00239218	0.0324264	0.941191
sepsis	genus	Clostridium sensustricto1	rs116847295	12	43485015	C	T	C	T	0.110021	0.0246032	4.58e-06	-0.0119979	0.0291215	0.680343
sepsis	genus	Clostridium sensustricto1	rs12341505	9	136710881	G	A	G	A	0.0810718	0.0180121	4.82e-06	0.00441562	0.0197148	0.822777
sepsis	genus	Clostridium sensustricto1	rs2795528	10	43270264	G	A	G	A	-0.184315	0.0392204	2.72e-06	-0.0802595	0.0293065	0.00616964
sepsis	genus	Clostridium sensustricto1	rs2817172	1	3041519	C	T	C	T	0.058139	0.0124492	2.77e-06	0.0105638	0.0142249	0.457709
sepsis	genus	Clostridium sensustricto1	rs550843	6	165722832	T	C	T	C	-0.0783246	0.0169209	2.05e-06	0.00400648	0.021002	0.848708
sepsis	genus	Collinsella	rs10890671	11	107123199	C	T	C	T	0.0537401	0.0118848	6.52e-06	0.00378316	0.0136901	0.782285
sepsis	genus	Collinsella	rs11597285	10	8589813	G	T	G	T	-0.0537947	0.0120548	9.38e-06	0.0285263	0.013788	0.038554
sepsis	genus	Collinsella	rs1496626	19	31760841	T	C	T	C	-0.0722307	0.01616	6.78e-06	-0.0103724	0.0201276	0.606322
sepsis	genus	Collinsella	rs149807560	19	56526640	C	A	C	A	-0.104264	0.0235841	7.1e-06	-0.00500124	0.0261603	0.848387
sepsis	genus	Collinsella	rs2103510	21	29355467	G	A	G	A	0.0786551	0.0168217	2.42e-06	-0.0177296	0.0201456	0.37882
sepsis	genus	Collinsella	rs62448871	7	24465024	C	A	C	A	-0.0540309	0.0120324	6.78e-06	0.00679178	0.0138177	0.623054
sepsis	genus	Collinsella	rs75672793	4	149818294	A	G	A	G	-0.108908	0.0240522	6.14e-06	-0.0383571	0.0255479	0.133258
sepsis	genus	Collinsella	rs9541268	13	68610061	C	A	C	A	0.09597	0.0197312	8.79e-07	-0.0231603	0.0211717	0.273985
sepsis	genus	Coprobacter	rs11532348	12	98289796	C	T	C	T	-0.103931	0.0226826	5.71e-06	-0.0231919	0.0169222	0.170529
sepsis	genus	Coprobacter	rs12684609	9	137784868	T	C	T	C	0.100827	0.0220366	6.1e-06	-0.0148281	0.0174804	0.396286
sepsis	genus	Coprobacter	rs12996055	2	137223458	A	C	A	C	0.0921817	0.0209405	8.08e-06	0.0213216	0.016145	0.186624
sepsis	genus	Coprobacter	rs143662916	11	103549974	C	T	C	T	0.253264	0.0540141	3.07e-06	-0.0141852	0.0293009	0.6283
sepsis	genus	Coprobacter	rs189356	20	57574851	G	A	G	A	0.0781125	0.0171916	6.26e-06	0.0165288	0.0137343	0.228795
sepsis	genus	Coprobacter	rs213863	6	97234939	T	C	T	C	0.0887412	0.0188377	2.35e-06	-0.0158261	0.0152556	0.29955
sepsis	genus	Coprobacter	rs28402691	4	96389240	T	C	T	C	0.110695	0.0251199	9.56e-06	-0.0152836	0.0196741	0.437253
sepsis	genus	Coprobacter	rs305411	1	88233128	A	G	A	G	0.129218	0.0264518	1.01e-06	0.00422773	0.0217294	0.845735
sepsis	genus	Coprobacter	rs3828477	3	46483717	G	T	G	T	-0.0912179	0.019569	2.89e-06	-0.00535506	0.0159752	0.737466
sepsis	genus	Coprobacter	rs72821405	6	4714797	T	C	T	C	-0.147365	0.0319978	4.76e-06	0.0224091	0.0246184	0.362686
sepsis	genus	Coprobacter	rs74919520	2	32242452	G	A	G	A	0.125703	0.0276296	5.76e-06	0.012193	0.0214497	0.569731
sepsis	genus	Coprococcus1	rs1010560	1	30400301	C	A	C	A	0.0580232	0.0122722	1.96e-06	0.023595	0.0149257	0.113917
sepsis	genus	Coprococcus1	rs12794898	11	124554061	G	T	G	T	0.0903299	0.0197212	4.92e-06	-0.0182238	0.025122	0.4682
sepsis	genus	Coprococcus1	rs1519491	2	22079770	T	C	T	C	0.0499197	0.0113558	8.95e-06	-0.0204943	0.0138861	0.139976
sepsis	genus	Coprococcus1	rs1576241	6	72529277	A	G	A	G	-0.0510343	0.0109535	3.33e-06	0.0196141	0.0137047	0.152373
sepsis	genus	Coprococcus1	rs2907920	19	2600717	G	A	G	A	-0.0561173	0.0126824	7.65e-06	-0.00152648	0.0152548	0.920292
sepsis	genus	Coprococcus1	rs4277593	20	4319420	G	A	G	A	-0.0585649	0.0109914	1.14e-07	-0.00365586	0.0136987	0.789565
sepsis	genus	Coprococcus1	rs56405618	4	174468316	A	G	A	G	-0.08963	0.0186508	1.57e-06	-0.0189681	0.022826	0.405981
sepsis	genus	Coprococcus1	rs73031725	11	134622282	T	C	T	C	0.167591	0.0355224	1.98e-06	-0.0302028	0.0341116	0.375934
sepsis	genus	Coprococcus1	rs73167075	3	165693143	T	C	T	C	0.0573137	0.0127573	8.57e-06	-0.0026569	0.0161368	0.869221
sepsis	genus	Coprococcus1	rs74101919	1	95424321	T	C	T	C	-0.0718988	0.0144651	1.03e-06	0.018731	0.0176413	0.28834
sepsis	genus	Coprococcus1	rs946513	10	15913820	T	C	T	C	-0.205899	0.0460018	8.62e-06	0.0740782	0.029364	0.0116439
sepsis	genus	Coprococcus2	rs10070053	5	34794789	A	G	A	G	0.0594312	0.0135375	7.65e-06	-0.00505369	0.0140016	0.718146
sepsis	genus	Coprococcus2	rs12634070	3	180544880	T	C	T	C	0.0736486	0.0164921	9.95e-06	-0.0230433	0.016846	0.171349
sepsis	genus	Coprococcus2	rs2482516	9	25554068	C	T	C	T	0.0754415	0.0164619	4.72e-06	-0.0318202	0.0170881	0.062585
sepsis	genus	Coprococcus2	rs35890118	10	129715759	A	G	A	G	-0.066536	0.0147661	8.26e-06	0.00538329	0.0152574	0.724214
sepsis	genus	Coprococcus2	rs61823518	1	223688236	A	C	A	C	-0.0955381	0.0215724	6.68e-06	0.0102918	0.0226423	0.649441
sepsis	genus	Coprococcus2	rs6677933	1	112139008	C	T	C	T	-0.0804405	0.0164216	1.19e-06	0.0135323	0.0166431	0.416166
sepsis	genus	Coprococcus2	rs72680320	4	131125786	T	C	T	C	-0.0649382	0.013919	2.27e-06	0.00379266	0.0138063	0.783543
sepsis	genus	Coprococcus2	rs9426473	1	4210455	A	G	A	G	0.0727361	0.0161662	6.31e-06	-0.0373144	0.0167078	0.0255252
sepsis	genus	Coprococcus3	rs11077359	17	76343961	C	T	C	T	0.0645443	0.0148833	9.64e-06	-0.0133568	0.0168093	0.426842
sepsis	genus	Coprococcus3	rs11080344	17	26104511	C	T	C	T	0.0516921	0.0113054	4.79e-06	0.00113976	0.0138356	0.934345
sepsis	genus	Coprococcus3	rs13247359	7	76357726	G	A	G	A	0.051211	0.0113031	7.33e-06	0.0122092	0.0136673	0.371688
sepsis	genus	Coprococcus3	rs13394391	2	240727657	C	T	C	T	-0.0709302	0.0150918	2.2e-06	0.0379851	0.0183089	0.0380163
sepsis	genus	Coprococcus3	rs178271	22	21331556	C	T	C	T	-0.145257	0.0294239	7.81e-07	-0.0184274	0.0294208	0.531094
sepsis	genus	Coprococcus3	rs7521171	1	149998497	A	G	A	G	0.0596434	0.0129279	4.32e-06	-0.0013196	0.0154345	0.931867
sepsis	genus	Coprococcus3	rs8100692	19	40032132	T	C	T	C	0.0577411	0.0113476	4.16e-07	-0.00563469	0.0138257	0.683603
sepsis	genus	Defluviitaleaceae UCG011	rs112893842	9	8786663	T	C	T	C	0.11381	0.0232806	1.45e-06	0.0286846	0.0208615	0.169131
sepsis	genus	Defluviitaleaceae UCG011	rs2892880	4	120741726	G	A	G	A	0.0817755	0.0181686	6.83e-06	0.00997676	0.0158272	0.528461
sepsis	genus	Defluviitaleaceae UCG011	rs4344384	10	66407366	T	G	T	G	-0.0715978	0.0156309	4.83e-06	-0.0107166	0.0137513	0.435794
sepsis	genus	Defluviitaleaceae UCG011	rs4677103	3	72207794	A	G	A	G	0.0977912	0.0197263	9.6e-07	-0.00896047	0.0178181	0.615045
sepsis	genus	Defluviitaleaceae UCG011	rs55658617	21	41811003	T	C	T	C	0.174369	0.0362226	2.15e-06	-0.0226319	0.0252756	0.370571
sepsis	genus	Defluviitaleaceae UCG011	rs72731813	4	147414743	C	T	C	T	-0.147383	0.0293796	4.33e-07	0.0287833	0.0248765	0.247253
sepsis	genus	Defluviitaleaceae UCG011	rs9608282	22	24804081	T	G	T	G	0.142939	0.0299793	2.52e-06	-0.00208982	0.0258787	0.935637
sepsis	genus	Defluviitaleaceae UCG011	rs9725395	1	85205632	A	G	A	G	-0.13834	0.029554	3.52e-06	0.0245585	0.0253679	0.332998
sepsis	class	Deltaproteobacteria	rs1035691	11	10658735	G	A	G	A	0.055176	0.0121602	9.65e-06	0.00319583	0.0142693	0.822785
sepsis	class	Deltaproteobacteria	rs112381107	9	15269705	C	T	C	T	0.206594	0.0456908	4.63e-06	-0.0153284	0.0317117	0.628835
sepsis	class	Deltaproteobacteria	rs11599763	10	11855599	C	T	C	T	0.0544219	0.0117397	3.94e-06	0.0190183	0.0140732	0.17657
sepsis	class	Deltaproteobacteria	rs17084793	18	69312914	G	A	G	A	-0.0710762	0.015953	5.69e-06	-0.0204602	0.0187245	0.274525
sepsis	class	Deltaproteobacteria	rs17791387	9	81834426	A	G	A	G	-0.0735881	0.0154246	1.6e-06	0.0180477	0.0177642	0.309647
sepsis	class	Deltaproteobacteria	rs2692012	1	203991605	G	A	G	A	-0.110335	0.0253336	3.14e-06	0.00667715	0.0276955	0.809484
sepsis	class	Deltaproteobacteria	rs2838334	21	45064961	G	A	G	A	0.0561722	0.0124124	5.45e-06	-0.0211317	0.0147008	0.150591
sepsis	class	Deltaproteobacteria	rs3935584	2	233929283	C	T	C	T	-0.0523484	0.011566	7.5e-06	-0.00478004	0.0138068	0.729185
sepsis	class	Deltaproteobacteria	rs4506934	17	2856662	C	T	C	T	-0.0936514	0.02012	3.59e-06	-0.00974987	0.0225043	0.664837
sepsis	class	Deltaproteobacteria	rs55744759	8	57867671	A	G	A	G	-0.0779693	0.0170738	7.31e-06	0.0121084	0.0212681	0.56914
sepsis	class	Deltaproteobacteria	rs6058181	20	33694801	C	T	C	T	0.0825716	0.0165958	3.4e-07	-0.0174477	0.0210284	0.406698
sepsis	class	Deltaproteobacteria	rs62020470	15	96161065	A	G	A	G	-0.0585411	0.0129358	4.85e-06	0.00644394	0.0152036	0.671681
sepsis	class	Deltaproteobacteria	rs9928243	16	71541641	C	A	C	A	-0.0538457	0.0117718	5.02e-06	0.0191212	0.013941	0.170195
sepsis	genus	Desulfovibrio	rs12031543	1	68664315	T	C	T	C	-0.127185	0.0281887	6.55e-06	0.012509	0.0294289	0.670794
sepsis	genus	Desulfovibrio	rs13066142	3	67478973	G	A	G	A	0.119141	0.0250891	3.79e-06	-0.00793563	0.0248736	0.749697
sepsis	genus	Desulfovibrio	rs16863365	2	198089911	A	G	A	G	0.109402	0.0226964	1.79e-06	-0.0121595	0.0203863	0.550874
sepsis	genus	Desulfovibrio	rs2032031	10	130170270	G	A	G	A	0.0654931	0.0148681	9.14e-06	0.0142837	0.0137818	0.300008
sepsis	genus	Desulfovibrio	rs2590913	13	64264446	A	G	A	G	-0.154496	0.0339396	6.65e-06	0.0170014	0.0253462	0.502368
sepsis	genus	Desulfovibrio	rs2853179	8	105462047	T	C	T	C	-0.0811971	0.0174234	2.42e-06	0.0111384	0.0162737	0.493695
sepsis	genus	Desulfovibrio	rs4797774	18	13447995	A	G	A	G	-0.212582	0.0470044	5.64e-06	0.0142181	0.0330692	0.667232
sepsis	genus	Desulfovibrio	rs6580353	5	139410687	T	C	T	C	0.0770979	0.0169735	4.94e-06	0.0154518	0.0167381	0.355926
sepsis	genus	Desulfovibrio	rs72647089	8	57972916	T	G	T	G	-0.106594	0.0239337	8.3e-06	0.0112031	0.0230974	0.627652
sepsis	genus	Dialister	rs10138457	14	102458052	T	C	T	C	-0.113054	0.0261933	7.88e-06	0.0359845	0.0274283	0.189538
sepsis	genus	Dialister	rs10938938	4	23294359	A	G	A	G	0.0773514	0.0170915	7.37e-06	-0.00837859	0.0174222	0.630577
sepsis	genus	Dialister	rs11071887	15	32955095	T	C	T	C	0.0662403	0.0146315	5.91e-06	-0.00187975	0.0153876	0.902773
sepsis	genus	Dialister	rs11166701	8	138295725	G	A	G	A	-0.0655301	0.013186	5.51e-07	0.018711	0.0137035	0.172122
sepsis	genus	Dialister	rs2314294	16	9336862	T	C	T	C	0.0865932	0.0193719	8.08e-06	0.00010917	0.019703	0.995579
sepsis	genus	Dialister	rs2435610	7	150890034	A	C	A	C	0.0647132	0.0143314	5.93e-06	-0.0148371	0.0151844	0.328506
sepsis	genus	Dialister	rs4747450	10	23199653	C	A	C	A	0.0668509	0.0147685	5.84e-06	-0.0272076	0.0155225	0.0796379
sepsis	genus	Dialister	rs4753063	11	92267129	A	G	A	G	0.0596297	0.0130052	4.86e-06	-0.0141433	0.0137715	0.304423
sepsis	genus	Dialister	rs75416973	1	172809633	A	G	A	G	0.0727223	0.016451	9.46e-06	-0.0214348	0.0175637	0.222313
sepsis	genus	Dialister	rs764177	3	45809449	C	A	C	A	-0.0601454	0.0135366	9.61e-06	-0.00490313	0.0146612	0.738055
sepsis	genus	Dialister	rs76680460	9	25447080	G	A	G	A	-0.161296	0.0364332	8.19e-06	0.0052845	0.0309145	0.864272
sepsis	genus	Dorea	rs11150408	16	81803497	G	T	G	T	-0.0488254	0.0109063	7.06e-06	0.0221751	0.0137258	0.106185
sepsis	genus	Dorea	rs12537781	7	154978183	T	C	T	C	-0.055544	0.0125223	9.15e-06	0.0206337	0.0155976	0.185876
sepsis	genus	Dorea	rs13279148	8	127905865	G	A	G	A	0.0715309	0.0150878	2.25e-06	0.0320909	0.0188074	0.0879529
sepsis	genus	Dorea	rs1899291	4	60992340	T	C	T	C	-0.0697217	0.0150285	4.57e-06	0.0175163	0.0204242	0.391098
sepsis	genus	Dorea	rs3005511	6	74605806	G	A	G	A	-0.0516127	0.0112852	5.29e-06	-0.00300984	0.0144734	0.835263
sepsis	genus	Dorea	rs3752849	11	8729057	G	A	G	A	0.163846	0.036608	7.68e-06	0.0315897	0.0352461	0.370114
sepsis	genus	Dorea	rs4793307	17	70733523	C	T	C	T	0.0574165	0.0122472	4.01e-06	0.00286274	0.0155612	0.854039
sepsis	genus	Dorea	rs62503162	8	15768657	A	G	A	G	-0.0974091	0.0194379	7.47e-07	0.00023621	0.0241319	0.99219
sepsis	genus	Dorea	rs73729431	6	25078050	C	T	C	T	-0.13745	0.0299983	3.17e-06	0.0238756	0.0296584	0.420809
sepsis	genus	Eggerthella	rs112205261	1	9136139	T	C	T	C	-0.188618	0.0403613	3.35e-06	-0.00866072	0.0277611	0.755061
sepsis	genus	Eggerthella	rs13070736	3	20807454	A	C	A	C	-0.121331	0.0272024	7.62e-06	-0.0378624	0.0196732	0.0542825
sepsis	genus	Eggerthella	rs1784446	11	102461599	A	G	A	G	-0.0907728	0.0198096	5.23e-06	-0.0266078	0.0138246	0.05427
sepsis	genus	Eggerthella	rs2223081	21	29778032	A	G	A	G	-0.102572	0.0221108	3.89e-06	-0.00145024	0.015698	0.926394
sepsis	genus	Eggerthella	rs2240838	7	38335954	G	A	G	A	-0.0980582	0.0197653	7.36e-07	-0.0035869	0.0139458	0.797023
sepsis	genus	Eggerthella	rs4985746	17	17098213	A	G	A	G	-0.110522	0.0247653	5.71e-06	0.0295095	0.0165079	0.0738414
sepsis	genus	Eggerthella	rs6430926	2	141337454	T	C	T	C	-0.0879736	0.0197127	8.37e-06	-0.00524638	0.0137011	0.701782
sepsis	genus	Eggerthella	rs67490567	15	65691324	T	C	T	C	0.108495	0.0245457	8.94e-06	0.0222596	0.0177756	0.210476
sepsis	genus	Eggerthella	rs76663501	20	55647869	C	T	C	T	0.175349	0.0378576	4.83e-06	-0.0155111	0.0239057	0.51644
sepsis	genus	Eisenbergiella	rs11027642	11	24001840	C	T	C	T	0.129006	0.0284844	4.92e-06	0.0116547	0.0209033	0.577149
sepsis	genus	Eisenbergiella	rs11079158	17	53367641	T	C	T	C	0.100627	0.022546	7.35e-06	-0.00624652	0.016028	0.696739
sepsis	genus	Eisenbergiella	rs11938607	4	189060431	C	T	C	T	-0.0978125	0.0216636	8.22e-06	-0.0211119	0.0162654	0.194301
sepsis	genus	Eisenbergiella	rs12710729	2	19973210	C	A	C	A	0.0893384	0.0199069	9.84e-06	-0.00442434	0.0143702	0.758172
sepsis	genus	Eisenbergiella	rs13258851	8	55330814	A	G	A	G	0.137001	0.0302124	7.75e-06	0.0286867	0.0226806	0.205939
sepsis	genus	Eisenbergiella	rs1508033	15	53375201	A	C	A	C	0.091546	0.0195787	3.23e-06	-0.012603	0.0143195	0.378788
sepsis	genus	Eisenbergiella	rs1553971	3	111419486	T	G	T	G	0.120965	0.0263054	5.27e-06	-0.00740914	0.0191274	0.698491
sepsis	genus	Eisenbergiella	rs2683098	15	36178565	T	C	T	C	-0.107319	0.022515	2.24e-06	-0.0264346	0.0167434	0.114379
sepsis	genus	Eisenbergiella	rs3812426	8	50822676	A	G	A	G	-0.106447	0.0224159	2.72e-06	-0.0304262	0.0162043	0.0604282
sepsis	genus	Eisenbergiella	rs4462860	21	21610254	G	A	G	A	0.0939071	0.0201104	4.16e-06	0.00155708	0.0145962	0.915046
sepsis	genus	Enterorhabdus	rs10098492	8	113109756	T	C	T	C	0.132323	0.0293688	6.41e-06	-0.00536065	0.0239864	0.823156
sepsis	genus	Enterorhabdus	rs114731706	2	19611953	T	G	T	G	0.182308	0.0382298	2.17e-06	0.0173685	0.0297283	0.559058
sepsis	genus	Enterorhabdus	rs2051957	7	89709883	C	T	C	T	0.0843291	0.0189864	8.9e-06	0.0181977	0.0156694	0.245497
sepsis	genus	Enterorhabdus	rs3017103	11	62174193	G	A	G	A	-0.0980897	0.0208995	2.94e-06	-0.0220601	0.0178308	0.216018
sepsis	genus	Enterorhabdus	rs73331712	12	69515102	T	C	T	C	0.26199	0.055123	4.85e-06	-0.0338174	0.0323933	0.296502
sepsis	genus	Enterorhabdus	rs77655283	2	236439879	G	A	G	A	0.132988	0.0298306	5.88e-06	0.0195625	0.0261509	0.454423
sepsis	genus	Erysipelatoclostridium	rs1434153	2	34595533	G	A	G	A	-0.0684526	0.0152443	6.85e-06	-0.00533882	0.0149239	0.72054
sepsis	genus	Erysipelatoclostridium	rs16936671	10	36394609	C	T	C	T	-0.0968026	0.0217883	6.04e-06	0.0254708	0.0202982	0.209541
sepsis	genus	Erysipelatoclostridium	rs17804233	5	77815056	C	T	C	T	0.0662914	0.0144203	4.59e-06	0.00141802	0.013711	0.917628
sepsis	genus	Erysipelatoclostridium	rs2901723	11	36871523	A	C	A	C	-0.0641339	0.0144295	8.79e-06	-0.000299745	0.013672	0.982509
sepsis	genus	Erysipelatoclostridium	rs340991	5	34892042	A	G	A	G	-0.0740482	0.0158891	3.75e-06	0.0096742	0.0149727	0.5182
sepsis	genus	Erysipelatoclostridium	rs3804326	6	24292185	A	G	A	G	0.14147	0.0336352	9.85e-06	0.0148847	0.0261871	0.569765
sepsis	genus	Erysipelatoclostridium	rs45480394	19	55857777	T	G	T	G	-0.0687134	0.0151835	7.66e-06	-0.0168437	0.0141704	0.234576
sepsis	genus	Erysipelatoclostridium	rs4697572	4	25446787	A	G	A	G	-0.0810636	0.0163308	7.59e-07	0.0354593	0.0156966	0.0238809
sepsis	genus	Erysipelatoclostridium	rs58236560	11	121876913	G	T	G	T	-0.111157	0.0234426	2.16e-06	-0.0139761	0.0227976	0.539842
sepsis	genus	Erysipelatoclostridium	rs61806970	1	167818597	C	T	C	T	0.142548	0.0320688	9.09e-06	-0.00623951	0.0292289	0.83096
sepsis	genus	Erysipelatoclostridium	rs622418	9	90586043	A	G	A	G	-0.0668051	0.0143224	3.68e-06	0.0289469	0.013697	0.0345685
sepsis	genus	Erysipelatoclostridium	rs6474512	8	38780606	C	A	C	A	-0.067015	0.0143201	3.02e-06	0.0268137	0.0138862	0.0534884
sepsis	genus	Erysipelatoclostridium	rs710230	1	42333631	C	T	C	T	-0.143381	0.0281514	6.33e-07	0.00441699	0.0272398	0.871186
sepsis	genus	Erysipelatoclostridium	rs7221249	17	10177708	G	A	G	A	-0.0839861	0.0142741	4.31e-09	0.0152158	0.0137784	0.269453
sepsis	genus	Erysipelatoclostridium	rs9590927	13	46372065	A	G	A	G	0.0646003	0.0143479	6.39e-06	0.010248	0.0137319	0.455492
sepsis	genus	Erysipelotrichaceae UCG003	rs75949021	2	175403951	TRUE	C	TRUE	C	-0.169667	0.0374238	3.58e-06	-0.0161006	0.0306187	0.598999
sepsis	genus	Escherichia Shigella	rs112767262	16	3750623	T	C	T	C	0.0732963	0.0163589	8.21e-06	-0.0105013	0.0175675	0.549993
sepsis	genus	Escherichia Shigella	rs113127095	13	23253392	A	G	A	G	0.151009	0.0323434	3.33e-06	0.0125082	0.0289197	0.665367
sepsis	genus	Escherichia Shigella	rs113513883	7	140678199	A	G	A	G	0.172283	0.038041	5.28e-06	0.0446794	0.0292022	0.126017
sepsis	genus	Escherichia Shigella	rs1154904	11	134774845	G	A	G	A	0.0613376	0.0130644	3.04e-06	-0.0153555	0.0137236	0.263177
sepsis	genus	Escherichia Shigella	rs118526	5	79863544	A	C	A	C	0.0594401	0.013598	8e-06	0.00375307	0.0139258	0.787541
sepsis	genus	Escherichia Shigella	rs2798105	1	48961903	A	G	A	G	-0.100851	0.0222045	8.24e-06	-0.0521857	0.0233189	0.0252267
sepsis	genus	Escherichia Shigella	rs4731451	7	128054100	G	A	G	A	-0.0609885	0.0135157	7.47e-06	0.0179387	0.0142706	0.208741
sepsis	genus	Escherichia Shigella	rs57024273	2	236515155	T	C	T	C	0.0626172	0.0139919	9.7e-06	0.00292528	0.0151753	0.847142
sepsis	genus	Escherichia Shigella	rs592299	9	136179347	T	C	T	C	-0.0592004	0.0129486	4.77e-06	0.0336696	0.0137281	0.0141824
sepsis	genus	Escherichia Shigella	rs73208162	21	39324484	A	G	A	G	-0.119296	0.024839	2.19e-06	0.000405846	0.0269329	0.987977
sepsis	genus	Eubacterium brachy group	rs112617308	10	94185213	T	C	T	C	-0.170873	0.0362844	2.38e-06	-0.0051427	0.0229374	0.822597
sepsis	genus	Eubacterium brachy group	rs12151423	2	218237281	G	A	G	A	-0.101329	0.0227324	9.27e-06	-0.00892194	0.0137649	0.516879
sepsis	genus	Eubacterium brachy group	rs13139592	4	144665178	T	C	T	C	-0.145997	0.0327192	7.97e-06	0.0228753	0.019061	0.230095
sepsis	genus	Eubacterium brachy group	rs1384962	14	23060552	G	A	G	A	-0.120888	0.0266264	6.99e-06	0.00279274	0.0164537	0.86522
sepsis	genus	Eubacterium brachy group	rs2913110	10	22892667	T	C	T	C	-0.105143	0.022942	4.56e-06	0.022036	0.0138927	0.112704
sepsis	genus	Eubacterium brachy group	rs4862235	4	184628931	A	G	A	G	-0.104806	0.0225751	3.73e-06	-0.00524302	0.0138889	0.705804
sepsis	genus	Eubacterium brachy group	rs62348779	5	17460096	T	C	T	C	-0.201481	0.043286	3.78e-06	0.0221495	0.0262187	0.398222
sepsis	genus	Eubacterium brachy group	rs720439	22	48190598	G	A	G	A	0.111927	0.0251252	7.03e-06	-0.00466293	0.015822	0.768214
sepsis	genus	Eubacterium brachy group	rs73199919	4	6856564	T	C	T	C	-0.236717	0.0531335	8.16e-06	-0.0141474	0.0275348	0.607392
sepsis	class	Erysipelotrichia	rs1074800	5	3002546	G	A	G	A	-0.0492438	0.010887	6.15e-06	-0.00600139	0.014384	0.676514
sepsis	class	Erysipelotrichia	rs10781552	10	133897233	C	T	C	T	-0.0552212	0.0116074	2.33e-06	0.0264846	0.0148276	0.0740713
sepsis	class	Erysipelotrichia	rs17530232	13	40385457	A	G	A	G	0.10305	0.0224648	2.79e-06	-0.0335986	0.0273829	0.219824
sepsis	class	Erysipelotrichia	rs1884466	1	64139196	C	T	C	T	-0.0475363	0.0106939	9.53e-06	-0.00364772	0.014127	0.796246
sepsis	class	Erysipelotrichia	rs2300774	3	195793712	A	G	A	G	-0.0524152	0.0106784	8.95e-07	-0.00306453	0.0140599	0.827458
sepsis	class	Erysipelotrichia	rs290833	1	97457427	T	G	T	G	-0.0497374	0.0111376	8.03e-06	-0.0169161	0.0143402	0.238149
sepsis	class	Erysipelotrichia	rs35161940	17	70327224	T	C	T	C	-0.0806041	0.0167641	1.85e-06	-0.00373515	0.0215147	0.862172
sepsis	class	Erysipelotrichia	rs4078432	14	48997206	T	C	T	C	0.0608929	0.0133764	4.23e-06	0.00228327	0.0179049	0.898527
sepsis	class	Erysipelotrichia	rs56970041	14	80357610	T	G	T	G	0.0724145	0.0164471	5.4e-06	0.0102467	0.0220955	0.64283
sepsis	class	Erysipelotrichia	rs62504403	8	38803551	C	T	C	T	0.0681159	0.0127883	1.12e-07	-0.0136263	0.015944	0.392755
sepsis	class	Erysipelotrichia	rs7234058	18	5830507	T	C	T	C	-0.0945759	0.0194091	9.12e-07	0.0173215	0.0228119	0.447663
sepsis	class	Erysipelotrichia	rs7826267	8	2954952	G	T	G	T	0.0839071	0.0199131	9.28e-06	-0.0386615	0.0273611	0.157652
sepsis	class	Erysipelotrichia	rs8003149	14	56156504	C	T	C	T	0.0538798	0.0116888	4.08e-06	-0.0132541	0.0152937	0.386141
sepsis	genus	Eubacterium coprostanoligenes group	rs1020520	7	33603146	T	G	T	G	-0.0590705	0.0132929	8.89e-06	0.00627087	0.0173234	0.71736
sepsis	genus	Eubacterium coprostanoligenes group	rs10444197	10	2215931	A	G	A	G	-0.0505823	0.0113455	5.98e-06	0.0028899	0.0145924	0.843013
sepsis	genus	Eubacterium coprostanoligenes group	rs11052069	12	32713919	C	T	C	T	-0.0477832	0.0107833	9.38e-06	0.0351579	0.0137653	0.0106463
sepsis	genus	Eubacterium coprostanoligenes group	rs11720857	3	113794507	C	T	C	T	0.0630776	0.0144485	9.26e-06	0.00563881	0.0181241	0.755706
sepsis	genus	Eubacterium coprostanoligenes group	rs12906958	15	36911598	C	T	C	T	-0.0533159	0.0115935	4.35e-06	0.00847927	0.0147624	0.565708
sepsis	genus	Eubacterium coprostanoligenes group	rs17159861	7	31085162	C	T	C	T	0.0962228	0.0168388	1.04e-08	-0.0155539	0.0212627	0.464466
sepsis	genus	Eubacterium coprostanoligenes group	rs2644213	10	84506096	A	G	A	G	-0.0538845	0.0121245	9.86e-06	0.00719719	0.016149	0.655833
sepsis	genus	Eubacterium coprostanoligenes group	rs4076415	15	86440997	G	T	G	T	-0.0515152	0.0110294	1.99e-06	0.00245747	0.0140336	0.860991
sepsis	genus	Eubacterium coprostanoligenes group	rs62024432	15	97869293	C	T	C	T	-0.0769698	0.0172101	7.5e-06	-0.0134931	0.0226528	0.55141
sepsis	genus	Eubacterium coprostanoligenes group	rs6762473	3	127139574	A	C	A	C	-0.0521584	0.0112353	4.26e-06	-0.0155892	0.0143742	0.278132
sepsis	genus	Eubacterium coprostanoligenes group	rs76898927	3	81595477	G	A	G	A	0.123055	0.0266375	4.79e-06	0.0566255	0.0323298	0.0798601
sepsis	genus	Eubacterium coprostanoligenes group	rs79895140	2	50797401	T	C	T	C	-0.0641017	0.0141153	8.62e-06	-0.00745178	0.0177151	0.674013
sepsis	genus	Eubacterium coprostanoligenes group	rs9648214	7	16380806	T	C	T	C	-0.0828719	0.016431	2.52e-07	0.0470203	0.0204295	0.0213585
sepsis	genus	Eubacterium eligens group	rs12719051	7	51365152	A	G	A	G	0.0916626	0.0208183	7.12e-06	0.0306485	0.0219783	0.16317
sepsis	genus	Eubacterium eligens group	rs182318	11	31098691	G	A	G	A	-0.0824941	0.0195615	8.4e-06	-0.00806713	0.025115	0.748052
sepsis	genus	Eubacterium eligens group	rs2200429	13	107563458	A	G	A	G	-0.0888825	0.0198479	5.3e-06	-0.0293932	0.0239921	0.22053
sepsis	genus	Eubacterium eligens group	rs265534	10	83092007	T	G	T	G	-0.0563756	0.0120127	2.27e-06	-0.0423192	0.013826	0.00220714
sepsis	genus	Eubacterium eligens group	rs4583233	16	81820486	A	C	A	C	0.0670205	0.0128122	2.84e-07	0.00294312	0.0143742	0.837767
sepsis	genus	Eubacterium eligens group	rs56080211	2	110260993	T	C	T	C	-0.123093	0.0282743	9.14e-06	-0.00871145	0.0283366	0.758518
sepsis	genus	Eubacterium eligens group	rs6923695	6	70956815	T	G	T	G	0.103268	0.0229525	4.87e-06	0.0496893	0.0255319	0.0516345
sepsis	genus	Eubacterium fissicatena group	rs10147907	14	89484373	T	G	T	G	0.172263	0.039601	8.27e-06	-0.0022548	0.0244398	0.926492
sepsis	genus	Eubacterium fissicatena group	rs11818408	10	96758467	G	A	G	A	0.10585	0.0237114	8.2e-06	-0.000814011	0.0138373	0.95309
sepsis	genus	Eubacterium fissicatena group	rs11876297	18	45753272	T	C	T	C	0.131469	0.0281712	2.67e-06	0.00984676	0.0162392	0.544277
sepsis	genus	Eubacterium fissicatena group	rs151257695	7	73043561	A	G	A	G	0.20951	0.0454847	3.1e-06	-0.00715421	0.0264468	0.786765
sepsis	genus	Eubacterium fissicatena group	rs1768152	3	39604954	C	T	C	T	-0.139489	0.0316186	8.7e-06	0.021065	0.0194242	0.278157
sepsis	genus	Eubacterium fissicatena group	rs2733072	8	5433699	G	A	G	A	0.109644	0.0228306	1.49e-06	0.0288045	0.0140157	0.039863
sepsis	genus	Eubacterium fissicatena group	rs3771393	2	71145246	T	C	T	C	-0.130842	0.0266671	7.38e-07	0.0110568	0.0154675	0.474707
sepsis	genus	Eubacterium fissicatena group	rs6934739	6	39940437	A	G	A	G	0.111463	0.0252788	9.75e-06	-0.0306369	0.0151792	0.0435552
sepsis	genus	Eubacterium fissicatena group	rs7104872	11	115165111	G	A	G	A	0.138612	0.0291906	2.73e-06	0.0215144	0.0175954	0.221432
sepsis	genus	Eubacterium hallii group	rs10501370	11	58040621	C	T	C	T	-0.115589	0.0252489	5.42e-06	-0.0222589	0.0323868	0.491906
sepsis	genus	Eubacterium hallii group	rs10798999	1	34308917	C	T	C	T	0.0601661	0.0126752	2.61e-06	0.00526313	0.0165615	0.750642
sepsis	genus	Eubacterium hallii group	rs10808115	7	100635375	C	A	C	A	0.0504747	0.0109922	4.42e-06	0.0205933	0.0137163	0.133259
sepsis	genus	Eubacterium hallii group	rs117748144	11	11771637	T	C	T	C	-0.126582	0.028712	7.86e-06	0.00633007	0.0302843	0.834431
sepsis	genus	Eubacterium hallii group	rs13116360	4	111885431	T	C	T	C	0.154124	0.0297185	2.94e-07	-0.0280442	0.0296586	0.344369
sepsis	genus	Eubacterium hallii group	rs138531890	3	195238086	A	G	A	G	0.153138	0.0349456	5.43e-06	0.0223618	0.0305897	0.464766
sepsis	genus	Eubacterium hallii group	rs17074066	4	183709536	T	C	T	C	-0.0813986	0.0189272	9.35e-06	0.033037	0.0240891	0.170234
sepsis	genus	Eubacterium hallii group	rs17474256	1	104524676	G	A	G	A	0.0810805	0.0184573	9.45e-06	0.0226935	0.0231064	0.326035
sepsis	genus	Eubacterium hallii group	rs281379	19	49214274	A	G	A	G	-0.0499523	0.0112153	9.33e-06	-0.00459115	0.0137297	0.738081
sepsis	genus	Eubacterium hallii group	rs28584818	3	64664456	A	G	A	G	0.126115	0.0268627	4.43e-06	0.0755946	0.0306243	0.0135697
sepsis	genus	Eubacterium hallii group	rs60254196	7	148856720	G	A	G	A	0.0522832	0.0111865	2.7e-06	-0.0259327	0.013745	0.0592011
sepsis	genus	Eubacterium hallii group	rs630939	18	48384463	C	T	C	T	-0.0508914	0.0114352	9.16e-06	-0.0291364	0.0139188	0.036322
sepsis	genus	Eubacterium hallii group	rs74018587	15	62014160	C	T	C	T	0.208943	0.043822	3.7e-06	-0.104886	0.0385457	0.00650714
sepsis	genus	Eubacterium hallii group	rs78056098	11	123789877	G	T	G	T	-0.0507411	0.0113758	8.29e-06	-0.030853	0.0143165	0.0311566
sepsis	genus	Eubacterium hallii group	rs949971	3	110283389	T	G	T	G	-0.0540164	0.0116101	3.29e-06	-0.0286071	0.0141298	0.0429101
sepsis	genus	Eubacterium nodatum group	rs10263623	7	64894137	C	T	C	T	0.193496	0.0439023	8.91e-06	0.00300133	0.022365	0.893247
sepsis	genus	Eubacterium nodatum group	rs11006576	10	61322015	A	G	A	G	-0.110167	0.024593	7.99e-06	-0.0197165	0.0138236	0.153785
sepsis	genus	Eubacterium nodatum group	rs113893692	9	28245518	C	T	C	T	-0.185107	0.0403573	5.76e-06	0.0133728	0.0213506	0.531089
sepsis	genus	Eubacterium nodatum group	rs34297067	14	52185888	A	G	A	G	-0.186907	0.0341475	6.6e-08	-0.0236728	0.0190372	0.213682
sepsis	genus	Eubacterium nodatum group	rs61841040	10	9659749	G	T	G	T	0.160621	0.0341609	3.56e-06	-0.0111277	0.0190329	0.558779
sepsis	genus	Eubacterium nodatum group	rs6818880	4	94712747	G	A	G	A	0.110081	0.0245964	7.83e-06	0.00252453	0.0138251	0.855108
sepsis	genus	Eubacterium nodatum group	rs77910827	9	96597985	C	T	C	T	0.201788	0.0413568	9.05e-07	-0.0286719	0.0229254	0.211057
sepsis	genus	Eubacterium nodatum group	rs7827125	8	4954912	C	T	C	T	0.1223	0.0271331	7.17e-06	-0.0108062	0.0152916	0.479767
sepsis	genus	Eubacterium nodatum group	rs7880204	1	171060821	T	C	T	C	-0.125454	0.0275303	6.84e-06	-0.0258255	0.0155151	0.0960064
sepsis	genus	Eubacterium nodatum group	rs9425984	1	34529736	T	C	T	C	-0.130234	0.0292347	7.21e-06	0.00913228	0.0161931	0.572782
sepsis	genus	Eubacterium oxidoreducens group	rs12129908	1	195064019	A	C	A	C	-0.0893273	0.0198333	5.8e-06	0.00132539	0.0138378	0.923695
sepsis	genus	Eubacterium oxidoreducens group	rs12423772	12	94515340	G	T	G	T	0.14098	0.0295029	2.63e-06	0.0441373	0.02243	0.049093
sepsis	genus	Eubacterium oxidoreducens group	rs2973294	4	37526679	G	T	G	T	0.0923559	0.0195439	2.39e-06	-0.00741557	0.013744	0.589508
sepsis	genus	Eubacterium oxidoreducens group	rs34561138	16	86480355	G	A	G	A	0.216145	0.045992	2.51e-06	0.000298496	0.0274156	0.991313
sepsis	genus	Eubacterium rectale group	rs10248854	7	121281238	C	A	C	A	-0.0527827	0.0113464	4.21e-06	-0.0260697	0.0143365	0.0690001
sepsis	genus	Eubacterium rectale group	rs10797540	1	234530370	A	G	A	G	0.0503179	0.0108389	3.53e-06	0.0259564	0.0137978	0.0599446
sepsis	genus	Eubacterium rectale group	rs143694765	1	116082909	T	C	T	C	0.0870025	0.019779	9.75e-06	-0.0153282	0.0232705	0.51009
sepsis	genus	Eubacterium rectale group	rs2884897	11	8129537	A	G	A	G	-0.129364	0.0289021	6.44e-06	-0.0164236	0.0326112	0.61453
sepsis	genus	Eubacterium rectale group	rs314726	2	125553155	T	C	T	C	0.0528824	0.0109486	1.38e-06	0.00678151	0.0138941	0.625491
sepsis	genus	Eubacterium rectale group	rs35398954	15	93006765	A	G	A	G	-0.0901402	0.0174602	5.4e-07	0.0244184	0.0220916	0.269018
sepsis	genus	Eubacterium rectale group	rs59427698	9	129425745	A	G	A	G	-0.0576035	0.0130853	5.37e-06	-0.0331111	0.0160066	0.0385842
sepsis	genus	Eubacterium rectale group	rs62547233	9	92013419	A	G	A	G	0.0536319	0.0120201	9.9e-06	0.0112558	0.0151516	0.457555
sepsis	genus	Eubacterium ruminantium group	rs10131724	14	52219066	C	A	C	A	0.199832	0.0414577	2.39e-06	-0.0340999	0.0291723	0.242438
sepsis	genus	Eubacterium ruminantium group	rs11637981	15	61289622	T	G	T	G	0.073258	0.0160888	5.44e-06	-0.00670721	0.013823	0.627518
sepsis	genus	Eubacterium ruminantium group	rs13025464	2	201610645	C	T	C	T	0.0737077	0.0163786	6.97e-06	-0.00595103	0.0141822	0.674767
sepsis	genus	Eubacterium ruminantium group	rs139749	22	25303055	C	T	C	T	-0.0845439	0.0171791	8.59e-07	0.00758995	0.0145551	0.602044
sepsis	genus	Eubacterium ruminantium group	rs16891896	5	33897589	G	A	G	A	-0.174787	0.0390573	2.38e-06	-0.065671	0.0312375	0.0355255
sepsis	genus	Eubacterium ruminantium group	rs17519472	12	30360954	C	T	C	T	0.107804	0.0233984	4.7e-06	0.0202064	0.0195655	0.301718
sepsis	genus	Eubacterium ruminantium group	rs209813	6	11953633	G	A	G	A	-0.103488	0.0236391	9.23e-06	0.0164691	0.0210019	0.432941
sepsis	genus	Eubacterium ruminantium group	rs2116427	5	121182996	A	G	A	G	0.0911461	0.0182353	4.67e-07	0.013348	0.0158907	0.400917
sepsis	genus	Eubacterium ruminantium group	rs2229917	9	130980937	A	G	A	G	0.153538	0.0323922	2.16e-06	-0.0188323	0.0278336	0.498659
sepsis	genus	Eubacterium ruminantium group	rs2418654	2	71247578	C	T	C	T	-0.0748879	0.0165852	6.17e-06	-0.0278918	0.0139306	0.0452627
sepsis	genus	Eubacterium ruminantium group	rs57340348	6	130030114	T	C	T	C	-0.0979429	0.0212166	4.93e-06	0.0107475	0.0175907	0.541216
sepsis	genus	Eubacterium ruminantium group	rs606117	9	2539358	G	A	G	A	-0.0833243	0.018056	4.82e-06	0.00484708	0.0148804	0.744624
sepsis	genus	Eubacterium ruminantium group	rs7000472	8	138626268	G	A	G	A	0.0762282	0.016523	4.07e-06	-0.00888596	0.0140771	0.527888
sepsis	genus	Eubacterium ruminantium group	rs72836424	10	129037453	C	T	C	T	-0.139825	0.030069	2.62e-06	0.0118505	0.0243811	0.62693
sepsis	genus	Eubacterium ruminantium group	rs73139629	12	63306003	A	C	A	C	-0.115098	0.0247909	5.36e-06	-0.0174311	0.0213311	0.413832
sepsis	genus	Eubacterium ventriosum group	rs11617697	13	98785900	A	G	A	G	-0.143349	0.0286241	7.22e-07	-0.0192378	0.0316061	0.542741
sepsis	genus	Eubacterium ventriosum group	rs12964517	18	22460785	G	A	G	A	0.0587198	0.0123453	2.08e-06	-0.0296789	0.0146274	0.042459
sepsis	genus	Eubacterium ventriosum group	rs13082419	3	107736434	C	T	C	T	-0.0715522	0.016137	9.56e-06	0.0112153	0.018855	0.551963
sepsis	genus	Eubacterium ventriosum group	rs16884680	8	114445055	G	T	G	T	-0.0906428	0.0191909	1.74e-06	0.0197446	0.0234186	0.399164
sepsis	genus	Eubacterium ventriosum group	rs35179274	14	51960625	C	T	C	T	-0.0627263	0.013786	5.76e-06	-0.00895781	0.0161731	0.579666
sepsis	genus	Eubacterium ventriosum group	rs3809430	14	44975510	T	C	T	C	-0.0548171	0.0118426	3.55e-06	-0.00816771	0.0140731	0.561661
sepsis	genus	Eubacterium ventriosum group	rs66746423	1	109398264	C	T	C	T	0.0751501	0.0164978	6.11e-06	0.0213612	0.0194763	0.272738
sepsis	genus	Eubacterium ventriosum group	rs6704822	2	203661779	G	A	G	A	-0.0739179	0.0166705	6.62e-06	0.0253689	0.019752	0.199012
sepsis	genus	Eubacterium ventriosum group	rs72783037	16	60348381	C	A	C	A	0.0658926	0.0143747	6.55e-06	-0.032997	0.0170691	0.0532182
[truncated: 6,038 more rows]
