# Supplementary material for: The causality of gut microbiota on onset and progression of sepsis: a bi-directional Mendelian randomization analysis
Source: Front Immunol. 2024 Apr 18;15:1266579. doi: 10.3389/fimmu.2024.1266579 (PMC11063379; doi:10.3389/fimmu.2024.1266579)
Supplement: Supplementary file 3 [file DataSheet_3.xlsx]

## Sheet: OR_combined
Supplementary Table S3: Casual effects of MR Analysis between gut microbiota and sepsis and sepsis-related outcomes (locus-wide significance, P<1E-05)
outcome	level	exposure	method	nsnp	b	se	pval	lo_ci	up_ci	or	or_lci95	or_uci95
sepsis	class	Actinobacteria	MR Egger	15	0.089277	0.200179	0.662945	-0.303074	0.481627	1.09338	0.738545	1.61871
sepsis	class	Actinobacteria	Weighted median	15	-0.0102889	0.0915889	0.910555	-0.189803	0.169225	0.989764	0.827122	1.18439
sepsis	class	Actinobacteria	Inverse variance weighted	15	-0.021901	0.0676251	0.746044	-0.154446	0.110644	0.978337	0.85689	1.117
sepsis	class	Actinobacteria	Simple mode	15	0.111686	0.183568	0.552657	-0.248108	0.471479	1.11816	0.780276	1.60236
sepsis	class	Actinobacteria	Weighted mode	15	0.0712451	0.165964	0.674252	-0.254045	0.396535	1.07384	0.775657	1.48666
sepsis	class	Gammaproteobacteria	MR Egger	6	0.324797	0.42491	0.487239	-0.508028	1.15762	1.38375	0.601681	3.18235
sepsis	class	Gammaproteobacteria	Weighted median	6	0.334378	0.142637	0.0190645	0.0548106	0.613946	1.39707	1.05634	1.84771
sepsis	class	Gammaproteobacteria	Inverse variance weighted	6	0.313327	0.121064	0.00965036	0.0760417	0.550612	1.36797	1.07901	1.73431
sepsis	class	Gammaproteobacteria	Simple mode	6	0.55077	0.251302	0.0799284	0.0582187	1.04332	1.73459	1.05995	2.83863
sepsis	class	Gammaproteobacteria	Weighted mode	6	0.517644	0.211885	0.0584341	0.10235	0.932938	1.67807	1.10777	2.54197
sepsis	genus	Faecalibacterium	MR Egger	10	-0.0848794	0.140979	0.563796	-0.361198	0.191439	0.918623	0.696841	1.21099
sepsis	genus	Faecalibacterium	Weighted median	10	-0.0276736	0.0918186	0.763114	-0.207638	0.152291	0.972706	0.812501	1.1645
sepsis	genus	Faecalibacterium	Inverse variance weighted	10	-0.0399889	0.0701772	0.568795	-0.177536	0.0975584	0.9608	0.837331	1.10248
sepsis	genus	Faecalibacterium	Simple mode	10	-0.118546	0.136972	0.409254	-0.38701	0.149919	0.888211	0.679084	1.16174
sepsis	genus	Faecalibacterium	Weighted mode	10	-0.0482156	0.117169	0.690328	-0.277866	0.181435	0.952928	0.757398	1.19894
sepsis	genus	Family XIII AD3011 group	MR Egger	12	0.109941	0.320037	0.738316	-0.517332	0.737214	1.11621	0.596109	2.0901
sepsis	genus	Family XIII AD3011 group	Weighted median	12	-0.105179	0.095757	0.272034	-0.292862	0.0825052	0.900164	0.746125	1.086
sepsis	genus	Family XIII AD3011 group	Inverse variance weighted	12	-0.107024	0.0705985	0.12953	-0.245397	0.0313486	0.898504	0.782393	1.03185
sepsis	genus	Family XIII AD3011 group	Simple mode	12	-0.106466	0.160465	0.520683	-0.420977	0.208045	0.899006	0.656405	1.23127
sepsis	genus	Family XIII AD3011 group	Weighted mode	12	-0.120933	0.144248	0.419666	-0.403659	0.161792	0.886093	0.667872	1.17562
sepsis	genus	Family XIII UCG001	MR Egger	8	0.162497	0.218855	0.485833	-0.266459	0.591453	1.17644	0.766088	1.80661
sepsis	genus	Family XIII UCG001	Weighted median	8	-0.0096074	0.107416	0.928731	-0.220143	0.200928	0.990439	0.802404	1.22254
sepsis	genus	Family XIII UCG001	Inverse variance weighted	8	0.0135086	0.0778353	0.862216	-0.139049	0.166066	1.0136	0.870186	1.18065
sepsis	genus	Family XIII UCG001	Simple mode	8	0.00870433	0.152446	0.956063	-0.290091	0.307499	1.00874	0.748196	1.36002
sepsis	genus	Family XIII UCG001	Weighted mode	8	0.00127895	0.141709	0.993051	-0.27647	0.279028	1.00128	0.758456	1.32184
sepsis	genus	Flavonifractor	MR Egger	5	-0.708626	0.374592	0.15489	-1.44283	0.0255742	0.49232	0.236259	1.0259
sepsis	genus	Flavonifractor	Weighted median	5	-0.0450416	0.126075	0.720896	-0.292148	0.202065	0.955958	0.746658	1.22393
sepsis	genus	Flavonifractor	Inverse variance weighted	5	-0.0536466	0.104732	0.608491	-0.25892	0.151627	0.947767	0.771884	1.16373
sepsis	genus	Flavonifractor	Simple mode	5	-0.0716294	0.177863	0.707748	-0.420241	0.276982	0.930876	0.656888	1.31914
sepsis	genus	Flavonifractor	Weighted mode	5	-0.0389007	0.18428	0.843131	-0.400089	0.322288	0.961846	0.67026	1.38028
sepsis	genus	Fusicatenibacter	MR Egger	18	0.188829	0.326565	0.57116	-0.451239	0.828897	1.20783	0.636839	2.29079
sepsis	genus	Fusicatenibacter	Weighted median	18	-0.125383	0.0979626	0.200576	-0.31739	0.0666233	0.882159	0.728047	1.06889
sepsis	genus	Fusicatenibacter	Inverse variance weighted	18	-0.0937062	0.0812953	0.249048	-0.253045	0.0656326	0.91055	0.776433	1.06783
sepsis	genus	Fusicatenibacter	Simple mode	18	-0.258818	0.20034	0.213681	-0.651485	0.133848	0.771963	0.521271	1.14322
sepsis	genus	Fusicatenibacter	Weighted mode	18	-0.184588	0.186592	0.336409	-0.550309	0.181133	0.831447	0.576772	1.19857
sepsis	genus	Gordonibacter	MR Egger	11	-0.0856261	0.173643	0.633739	-0.425967	0.254715	0.917937	0.653138	1.29009
sepsis	genus	Gordonibacter	Weighted median	11	0.0700908	0.0546598	0.199734	-0.0370424	0.177224	1.07261	0.963635	1.1939
sepsis	genus	Gordonibacter	Inverse variance weighted	11	0.0874074	0.0416191	0.0357132	0.00583408	0.168981	1.09134	1.00585	1.1841
sepsis	genus	Gordonibacter	Simple mode	11	-0.01428	0.11322	0.902132	-0.236192	0.207632	0.985821	0.789629	1.23076
sepsis	genus	Gordonibacter	Weighted mode	11	-0.0126797	0.102742	0.904225	-0.214054	0.188694	0.9874	0.807305	1.20767
sepsis	genus	Haemophilus	MR Egger	9	-0.0444644	0.128374	0.739245	-0.296077	0.207148	0.95651	0.74373	1.23016
sepsis	genus	Haemophilus	Weighted median	9	-0.0453058	0.0682109	0.506562	-0.178999	0.0883877	0.955705	0.836107	1.09241
sepsis	genus	Haemophilus	Inverse variance weighted	9	-0.0239752	0.0549938	0.662864	-0.131763	0.0838125	0.97631	0.876549	1.08742
sepsis	genus	Haemophilus	Simple mode	9	-0.054899	0.10749	0.623327	-0.265579	0.155781	0.946581	0.766762	1.16857
sepsis	genus	Haemophilus	Weighted mode	9	-0.0526575	0.105881	0.632337	-0.260184	0.154869	0.948705	0.77091	1.1675
sepsis	genus	Holdemanella	MR Egger	10	-0.0138268	0.145011	0.926382	-0.298048	0.270394	0.986268	0.742266	1.31048
sepsis	genus	Holdemanella	Weighted median	10	-0.000865417	0.0691847	0.99002	-0.136467	0.134737	0.999135	0.872435	1.14424
sepsis	genus	Holdemanella	Inverse variance weighted	10	0.0220602	0.0526209	0.675049	-0.0810767	0.125197	1.02231	0.922123	1.13337
sepsis	genus	Holdemanella	Simple mode	10	-0.0340856	0.102195	0.74637	-0.234388	0.166217	0.966489	0.791055	1.18083
sepsis	genus	Holdemanella	Weighted mode	10	-0.0178546	0.0956913	0.856124	-0.20541	0.1697	0.982304	0.814314	1.18495
sepsis	genus	Holdemania	MR Egger	14	-0.0376326	0.14041	0.793237	-0.312837	0.237572	0.963067	0.731369	1.26817
sepsis	genus	Holdemania	Weighted median	14	0.0353985	0.0679852	0.60259	-0.0978524	0.168649	1.03603	0.906783	1.18371
sepsis	genus	Holdemania	Inverse variance weighted	14	0.0734534	0.0491796	0.135287	-0.0229387	0.169845	1.07622	0.977322	1.18512
sepsis	genus	Holdemania	Simple mode	14	-0.010491	0.110764	0.925986	-0.227589	0.206607	0.989564	0.796451	1.2295
sepsis	genus	Holdemania	Weighted mode	14	-0.00176725	0.100534	0.986242	-0.198814	0.195279	0.998234	0.819703	1.21565
sepsis	genus	Howardella	MR Egger	9	0.0598321	0.184627	0.755353	-0.302036	0.4217	1.06166	0.739312	1.52455
sepsis	genus	Howardella	Weighted median	9	-0.0343194	0.0623722	0.582157	-0.156569	0.08793	0.966263	0.855073	1.09191
sepsis	genus	Howardella	Inverse variance weighted	9	0.0332415	0.0431109	0.440665	-0.0512558	0.117739	1.0338	0.950036	1.12495
sepsis	genus	Howardella	Simple mode	9	-0.0534991	0.100453	0.608795	-0.250386	0.143388	0.947907	0.7785	1.15418
sepsis	genus	Howardella	Weighted mode	9	-0.0546622	0.102201	0.607296	-0.254977	0.145652	0.946805	0.774935	1.15679
sepsis	class	Lentisphaeria	MR Egger	8	-0.233765	0.167077	0.211284	-0.561236	0.0937058	0.791548	0.570503	1.09824
sepsis	class	Lentisphaeria	Weighted median	8	-0.158017	0.0683633	0.020809	-0.292009	-0.024025	0.853835	0.746762	0.976261
sepsis	class	Lentisphaeria	Inverse variance weighted	8	-0.152181	0.0483693	0.00165386	-0.246985	-0.0573775	0.858833	0.781152	0.944238
sepsis	class	Lentisphaeria	Simple mode	8	-0.136988	0.106759	0.240286	-0.346235	0.07226	0.871981	0.707346	1.07493
sepsis	class	Lentisphaeria	Weighted mode	8	-0.121282	0.102231	0.274183	-0.321654	0.0790903	0.885784	0.724949	1.0823
sepsis	genus	Hungatella	MR Egger	4	-1.62285	0.855171	0.198168	-3.29898	0.0532864	0.197336	0.0369207	1.05473
sepsis	genus	Hungatella	Weighted median	4	-0.119942	0.0808083	0.137734	-0.278327	0.0384421	0.886972	0.75705	1.03919
sepsis	genus	Hungatella	Inverse variance weighted	4	-0.08839	0.0689823	0.200074	-0.223595	0.0468154	0.915404	0.799639	1.04793
sepsis	genus	Hungatella	Simple mode	4	-0.180306	0.130266	0.260313	-0.435627	0.0750162	0.835015	0.646859	1.0779
sepsis	genus	Hungatella	Weighted mode	4	-0.180306	0.137606	0.281385	-0.450013	0.0894016	0.835015	0.63762	1.09352
sepsis	genus	Intestinibacter	MR Egger	13	-0.0746277	0.22892	0.750542	-0.52331	0.374055	0.928089	0.592556	1.45362
sepsis	genus	Intestinibacter	Weighted median	13	0.0663658	0.0928897	0.474944	-0.115698	0.24843	1.06862	0.890744	1.28201
sepsis	genus	Intestinibacter	Inverse variance weighted	13	0.0936847	0.0684534	0.171127	-0.0404839	0.227853	1.09821	0.960325	1.2559
sepsis	genus	Intestinibacter	Simple mode	13	0.0788091	0.169865	0.650986	-0.254126	0.411744	1.082	0.775594	1.50945
sepsis	genus	Intestinibacter	Weighted mode	13	0.0693611	0.15043	0.652982	-0.225481	0.364203	1.07182	0.798132	1.43937
sepsis	genus	Intestinimonas	MR Egger	16	-0.0554187	0.161948	0.737283	-0.372837	0.261999	0.946089	0.688778	1.29953
sepsis	genus	Intestinimonas	Weighted median	16	-0.0859293	0.0738633	0.244685	-0.230701	0.0588427	0.917659	0.793977	1.06061
sepsis	genus	Intestinimonas	Inverse variance weighted	16	-0.0304749	0.0609271	0.616944	-0.149892	0.0889422	0.969985	0.860801	1.09302
sepsis	genus	Intestinimonas	Simple mode	16	-0.0924797	0.146096	0.536261	-0.378828	0.193868	0.911668	0.684664	1.21394
sepsis	genus	Intestinimonas	Weighted mode	16	-0.0991927	0.124608	0.438428	-0.343425	0.14504	0.905568	0.709337	1.15609
sepsis	genus	Lachnoclostridium	MR Egger	13	-0.120913	0.31211	0.705848	-0.732649	0.490824	0.886111	0.480634	1.63366
sepsis	genus	Lachnoclostridium	Weighted median	13	-0.0187323	0.10975	0.864474	-0.233842	0.196377	0.981442	0.791487	1.21699
sepsis	genus	Lachnoclostridium	Inverse variance weighted	13	-0.0778385	0.0833623	0.35044	-0.241229	0.0855517	0.925114	0.785662	1.08932
sepsis	genus	Lachnoclostridium	Simple mode	13	0.0379802	0.200508	0.85293	-0.355015	0.430975	1.03871	0.701163	1.53876
sepsis	genus	Lachnoclostridium	Weighted mode	13	0.0567569	0.194646	0.775579	-0.324748	0.438262	1.0584	0.722709	1.55001
sepsis	genus	Lachnospiraceae FCS020 group	MR Egger	12	-0.148788	0.166495	0.392511	-0.475119	0.177543	0.861752	0.621811	1.19428
sepsis	genus	Lachnospiraceae FCS020 group	Weighted median	12	-0.0473442	0.0936557	0.613199	-0.230909	0.136221	0.953759	0.793811	1.14594
sepsis	genus	Lachnospiraceae FCS020 group	Inverse variance weighted	12	-0.0147204	0.067274	0.826796	-0.146577	0.117137	0.985387	0.863659	1.12427
sepsis	genus	Lachnospiraceae FCS020 group	Simple mode	12	-0.158953	0.163358	0.351449	-0.479135	0.16123	0.853037	0.619319	1.17495
sepsis	genus	Lachnospiraceae FCS020 group	Weighted mode	12	-0.126958	0.153787	0.426603	-0.428381	0.174464	0.88077	0.651563	1.19061
sepsis	genus	Lachnospiraceae NC2004 group	MR Egger	8	0.481579	0.226643	0.0777623	0.0373585	0.925799	1.61863	1.03807	2.52388
sepsis	genus	Lachnospiraceae NC2004 group	Weighted median	8	0.05037	0.07669	0.51131	-0.0999425	0.200682	1.05166	0.904889	1.22224
sepsis	genus	Lachnospiraceae NC2004 group	Inverse variance weighted	8	0.103352	0.0586582	0.0780804	-0.0116182	0.218322	1.10888	0.988449	1.24399
sepsis	genus	Lachnospiraceae NC2004 group	Simple mode	8	0.0193315	0.111956	0.867797	-0.200102	0.238765	1.01952	0.818648	1.26968
sepsis	genus	Lachnospiraceae NC2004 group	Weighted mode	8	0.0210074	0.105598	0.847966	-0.185964	0.227979	1.02123	0.830303	1.25606
sepsis	genus	Lachnospiraceae ND3007 group	MR Egger	3	-0.0570493	2.54666	0.985741	-5.0485	4.93441	0.944547	0.00641893	138.99
sepsis	genus	Lachnospiraceae ND3007 group	Weighted median	3	0.303055	0.186809	0.104744	-0.0630893	0.6692	1.35399	0.93886	1.95268
sepsis	genus	Lachnospiraceae ND3007 group	Inverse variance weighted	3	0.336384	0.151369	0.0262645	0.0397009	0.633067	1.39988	1.0405	1.88338
sepsis	genus	Lachnospiraceae ND3007 group	Simple mode	3	0.296089	0.21303	0.299052	-0.121449	0.713628	1.34459	0.885636	2.04138
sepsis	genus	Lachnospiraceae ND3007 group	Weighted mode	3	0.29691	0.208429	0.290331	-0.11161	0.70543	1.34569	0.894393	2.02472
sepsis	genus	Lachnospiraceae NK4A136 group	MR Egger	15	0.167587	0.123732	0.198672	-0.074928	0.410103	1.18245	0.92781	1.50697
sepsis	genus	Lachnospiraceae NK4A136 group	Weighted median	15	-0.0164215	0.0847412	0.846345	-0.182514	0.149671	0.983713	0.833173	1.16145
sepsis	genus	Lachnospiraceae NK4A136 group	Inverse variance weighted	15	-0.0517638	0.0636095	0.415774	-0.176438	0.0729108	0.949553	0.83825	1.07563
sepsis	genus	Lachnospiraceae NK4A136 group	Simple mode	15	0.02094	0.145144	0.887343	-0.263541	0.305421	1.02116	0.768326	1.3572
sepsis	genus	Lachnospiraceae NK4A136 group	Weighted mode	15	0.02094	0.10509	0.844927	-0.185037	0.226917	1.02116	0.831074	1.25473
sepsis	genus	Lachnospiraceae UCG001	MR Egger	12	-0.133899	0.321078	0.685467	-0.763213	0.495414	0.874678	0.466166	1.64118
sepsis	genus	Lachnospiraceae UCG001	Weighted median	12	0.0977163	0.0873333	0.263188	-0.073457	0.26889	1.10265	0.929176	1.30851
sepsis	genus	Lachnospiraceae UCG001	Inverse variance weighted	12	0.133379	0.0725988	0.0661787	-0.0089143	0.275673	1.14268	0.991125	1.31742
sepsis	genus	Lachnospiraceae UCG001	Simple mode	12	0.19889	0.157078	0.231604	-0.108983	0.506763	1.22005	0.896746	1.65991
sepsis	genus	Lachnospiraceae UCG001	Weighted mode	12	0.0356905	0.135662	0.797348	-0.230206	0.301587	1.03634	0.79437	1.352
sepsis	genus	Lachnospiraceae UCG004	MR Egger	12	-0.514181	0.265831	0.0818582	-1.03521	0.00684831	0.59799	0.355151	1.00687
sepsis	genus	Lachnospiraceae UCG004	Weighted median	12	-0.0233703	0.0924221	0.800372	-0.204518	0.157777	0.976901	0.81504	1.17091
sepsis	genus	Lachnospiraceae UCG004	Inverse variance weighted	12	-0.124971	0.0714659	0.0803471	-0.265044	0.0151025	0.882523	0.767172	1.01522
sepsis	genus	Lachnospiraceae UCG004	Simple mode	12	0.018516	0.157975	0.908808	-0.291115	0.328147	1.01869	0.747429	1.38839
sepsis	genus	Lachnospiraceae UCG004	Weighted mode	12	0.018516	0.154837	0.906969	-0.284964	0.321996	1.01869	0.752041	1.37988
sepsis	class	Melainabacteria	MR Egger	10	0.135109	0.189558	0.496255	-0.236424	0.506642	1.14466	0.789446	1.65971
sepsis	class	Melainabacteria	Weighted median	10	-0.0157293	0.069573	0.821137	-0.152092	0.120634	0.984394	0.858909	1.12821
sepsis	class	Melainabacteria	Inverse variance weighted	10	-0.0168959	0.0662117	0.798584	-0.146671	0.112879	0.983246	0.863578	1.1195
sepsis	class	Melainabacteria	Simple mode	10	-0.0378637	0.107244	0.732172	-0.248062	0.172335	0.962844	0.780311	1.18808
sepsis	class	Melainabacteria	Weighted mode	10	-0.0247862	0.10159	0.812716	-0.223903	0.174331	0.975518	0.799393	1.19045
sepsis	genus	Lachnospiraceae UCG008	MR Egger	11	0.186426	0.344871	0.601925	-0.489521	0.862374	1.20494	0.61292	2.36878
sepsis	genus	Lachnospiraceae UCG008	Weighted median	11	0.0269389	0.0781726	0.730389	-0.126279	0.180157	1.02731	0.881369	1.19741
sepsis	genus	Lachnospiraceae UCG008	Inverse variance weighted	11	-0.0496508	0.0662147	0.453348	-0.179432	0.08013	0.951562	0.835745	1.08343
sepsis	genus	Lachnospiraceae UCG008	Simple mode	11	0.0718326	0.139823	0.618594	-0.202221	0.345886	1.07448	0.816915	1.41324
sepsis	genus	Lachnospiraceae UCG008	Weighted mode	11	0.0664444	0.120432	0.593255	-0.169602	0.30249	1.0687	0.844001	1.35322
sepsis	genus	Lachnospiraceae UCG010	MR Egger	9	-0.0392123	0.219268	0.863135	-0.468978	0.390553	0.961547	0.625642	1.4778
sepsis	genus	Lachnospiraceae UCG010	Weighted median	9	-0.165336	0.104744	0.114456	-0.370635	0.0399624	0.847609	0.690296	1.04077
sepsis	genus	Lachnospiraceae UCG010	Inverse variance weighted	9	-0.0993472	0.0780785	0.20323	-0.252381	0.0536867	0.905428	0.776949	1.05515
sepsis	genus	Lachnospiraceae UCG010	Simple mode	9	-0.222106	0.177733	0.246743	-0.570463	0.126251	0.80083	0.565264	1.13457
sepsis	genus	Lachnospiraceae UCG010	Weighted mode	9	-0.230434	0.151343	0.16636	-0.527067	0.0661986	0.794189	0.590334	1.06844
sepsis	genus	Lachnospira	Wald ratio	1	0.163357	0.263887	0.535889	-0.353861	0.680575	1.17746	0.701973	1.97501
sepsis	genus	Lactobacillus	MR Egger	10	-0.233953	0.147749	0.151976	-0.523541	0.0556341	0.791399	0.592419	1.05721
sepsis	genus	Lactobacillus	Weighted median	10	-0.0848685	0.0679395	0.2116	-0.21803	0.0482929	0.918633	0.804101	1.04948
sepsis	genus	Lactobacillus	Inverse variance weighted	10	-0.0420618	0.0510788	0.410241	-0.142176	0.0580526	0.958811	0.867468	1.05977
sepsis	genus	Lactobacillus	Simple mode	10	-0.0964287	0.11449	0.421466	-0.320828	0.127971	0.908075	0.725548	1.13652
sepsis	genus	Lactobacillus	Weighted mode	10	-0.0998347	0.103378	0.359412	-0.302455	0.102786	0.904987	0.739002	1.10825
sepsis	genus	Lactococcus	MR Egger	8	-0.189021	0.238554	0.458325	-0.656587	0.278545	0.827769	0.518619	1.32121
sepsis	genus	Lactococcus	Weighted median	8	0.0659465	0.0621055	0.288305	-0.0557802	0.187673	1.06817	0.945747	1.20644
sepsis	genus	Lactococcus	Inverse variance weighted	8	0.0571805	0.0528235	0.279039	-0.0463536	0.160715	1.05885	0.954704	1.17435
sepsis	genus	Lactococcus	Simple mode	8	0.0546332	0.104152	0.61609	-0.149504	0.258771	1.05615	0.861135	1.29534
sepsis	genus	Lactococcus	Weighted mode	8	0.0618456	0.0939123	0.531243	-0.122223	0.245914	1.0638	0.884951	1.27879
sepsis	genus	Marvinbryantia	MR Egger	8	0.114547	0.334971	0.74404	-0.541996	0.77109	1.12137	0.581586	2.16212
sepsis	genus	Marvinbryantia	Weighted median	8	0.0268934	0.0996131	0.787177	-0.168348	0.222135	1.02726	0.84506	1.24874
sepsis	genus	Marvinbryantia	Inverse variance weighted	8	0.0332143	0.078627	0.672712	-0.120895	0.187323	1.03377	0.886127	1.20602
sepsis	genus	Marvinbryantia	Simple mode	8	-0.00209969	0.153726	0.989483	-0.303403	0.299204	0.997903	0.738301	1.34878
sepsis	genus	Marvinbryantia	Weighted mode	8	-0.00209969	0.160062	0.9899	-0.315821	0.311621	0.997903	0.72919	1.36564
sepsis	genus	Methanobrevibacter	MR Egger	6	0.0790933	0.241752	0.759947	-0.394741	0.552927	1.08231	0.673855	1.73833
sepsis	genus	Methanobrevibacter	Weighted median	6	0.0574798	0.068291	0.399962	-0.0763705	0.19133	1.05916	0.926473	1.21086
sepsis	genus	Methanobrevibacter	Inverse variance weighted	6	0.0648233	0.0593524	0.274755	-0.0515073	0.181154	1.06697	0.949797	1.1986
sepsis	genus	Methanobrevibacter	Simple mode	6	0.0693478	0.0987441	0.513832	-0.124191	0.262886	1.07181	0.883211	1.30068
sepsis	genus	Methanobrevibacter	Weighted mode	6	0.0709653	0.103809	0.524606	-0.132501	0.274431	1.07354	0.875902	1.31578
sepsis	genus	Odoribacter	MR Egger	7	-0.0846705	0.333815	0.809869	-0.738947	0.569606	0.918815	0.477617	1.76757
sepsis	genus	Odoribacter	Weighted median	7	0.196791	0.132043	0.136132	-0.0620141	0.455595	1.21749	0.93987	1.57711
sepsis	genus	Odoribacter	Inverse variance weighted	7	0.165902	0.100123	0.0975247	-0.0303399	0.362143	1.18046	0.970116	1.4364
sepsis	genus	Odoribacter	Simple mode	7	0.334087	0.227362	0.192114	-0.111542	0.779716	1.39666	0.894454	2.18085
sepsis	genus	Odoribacter	Weighted mode	7	0.334087	0.231892	0.199743	-0.12042	0.788595	1.39666	0.886548	2.2003
sepsis	genus	Olsenella	MR Egger	10	-0.225227	0.146877	0.163711	-0.513106	0.0626527	0.798335	0.598633	1.06466
sepsis	genus	Olsenella	Weighted median	10	-0.0150796	0.0544856	0.781961	-0.121871	0.0917121	0.985033	0.885262	1.09605
sepsis	genus	Olsenella	Inverse variance weighted	10	-0.00615539	0.0407076	0.87981	-0.0859422	0.0736315	0.993864	0.917647	1.07641
sepsis	genus	Olsenella	Simple mode	10	-0.0219978	0.0931944	0.818684	-0.204659	0.160663	0.978242	0.814925	1.17429
sepsis	genus	Olsenella	Weighted mode	10	-0.0219978	0.0887958	0.809899	-0.196038	0.152042	0.978242	0.821981	1.16421
sepsis	genus	Oscillibacter	MR Egger	12	0.207446	0.189515	0.299349	-0.164003	0.578894	1.23053	0.84874	1.78406
sepsis	genus	Oscillibacter	Weighted median	12	0.00169697	0.0739923	0.981703	-0.143328	0.146722	1.0017	0.86647	1.15803
sepsis	genus	Oscillibacter	Inverse variance weighted	12	0.00105736	0.053564	0.984251	-0.103928	0.106043	1.00106	0.90129	1.11187
sepsis	genus	Oscillibacter	Simple mode	12	-0.0355293	0.125518	0.782386	-0.281544	0.210486	0.965094	0.754618	1.23428
sepsis	genus	Oscillibacter	Weighted mode	12	-0.0201215	0.127478	0.877441	-0.269979	0.229736	0.98008	0.763395	1.25827
sepsis	class	Methanobacteria	MR Egger	10	0.166639	0.193977	0.415302	-0.213556	0.546835	1.18133	0.807707	1.72778
sepsis	class	Methanobacteria	Weighted median	10	0.0607001	0.0563887	0.281722	-0.0498218	0.171222	1.06258	0.951399	1.18675
sepsis	class	Methanobacteria	Inverse variance weighted	10	0.0684704	0.0444391	0.123373	-0.0186303	0.155571	1.07087	0.981542	1.16833
sepsis	class	Methanobacteria	Simple mode	10	0.154608	0.100855	0.159648	-0.0430677	0.352284	1.1672	0.957847	1.42231
sepsis	class	Methanobacteria	Weighted mode	10	0.078547	0.0968411	0.438235	-0.111261	0.268355	1.08171	0.894705	1.30781
sepsis	genus	Oscillospira	MR Egger	7	0.265325	0.464873	0.592864	-0.645826	1.17648	1.30385	0.524229	3.24292
sepsis	genus	Oscillospira	Weighted median	7	0.0997481	0.107034	0.351373	-0.110038	0.309535	1.10489	0.8958	1.36279
sepsis	genus	Oscillospira	Inverse variance weighted	7	0.0633162	0.0974706	0.515955	-0.127726	0.254359	1.06536	0.880094	1.28963
sepsis	genus	Oscillospira	Simple mode	7	0.134068	0.169036	0.457908	-0.197242	0.465377	1.14347	0.820992	1.59262
sepsis	genus	Oscillospira	Weighted mode	7	0.121724	0.168032	0.496078	-0.207618	0.451066	1.12944	0.812517	1.56998
sepsis	genus	Oxalobacter	MR Egger	10	-0.276573	0.191626	0.186926	-0.652161	0.0990139	0.758378	0.520919	1.10408
sepsis	genus	Oxalobacter	Weighted median	10	0.0467681	0.0536242	0.383129	-0.0583353	0.151872	1.04788	0.943334	1.16401
sepsis	genus	Oxalobacter	Inverse variance weighted	10	0.0214479	0.0424006	0.61297	-0.0616574	0.104553	1.02168	0.940205	1.11021
sepsis	genus	Oxalobacter	Simple mode	10	0.068943	0.089482	0.460768	-0.106442	0.244328	1.07138	0.899028	1.27676
sepsis	genus	Oxalobacter	Weighted mode	10	0.0676929	0.0869854	0.456416	-0.102799	0.238184	1.07004	0.902309	1.26894
sepsis	genus	Parabacteroides	MR Egger	6	-0.0712328	0.302006	0.825122	-0.663164	0.520698	0.931245	0.515219	1.6832
sepsis	genus	Parabacteroides	Weighted median	6	-0.119289	0.130398	0.36029	-0.374869	0.13629	0.887551	0.687379	1.14601
sepsis	genus	Parabacteroides	Inverse variance weighted	6	-0.108908	0.0995074	0.273749	-0.303942	0.0861267	0.896813	0.737904	1.08994
sepsis	genus	Parabacteroides	Simple mode	6	-0.127798	0.167648	0.480275	-0.456389	0.200792	0.880031	0.633568	1.22237
sepsis	genus	Parabacteroides	Weighted mode	6	-0.118924	0.152594	0.471033	-0.418007	0.180159	0.887875	0.658357	1.19741
sepsis	genus	Paraprevotella	MR Egger	11	-0.0322616	0.198479	0.874469	-0.421281	0.356758	0.968253	0.656206	1.42869
sepsis	genus	Paraprevotella	Weighted median	11	-0.0788844	0.0686665	0.250636	-0.213471	0.0557019	0.924147	0.807776	1.05728
sepsis	genus	Paraprevotella	Inverse variance weighted	11	-0.0644441	0.0588387	0.273399	-0.179768	0.0508797	0.937589	0.835464	1.0522
sepsis	genus	Paraprevotella	Simple mode	11	-0.0144428	0.109158	0.897363	-0.228393	0.199507	0.985661	0.795812	1.2208
sepsis	genus	Paraprevotella	Weighted mode	11	-0.0820104	0.0936588	0.401774	-0.265582	0.101561	0.921262	0.76676	1.1069
sepsis	genus	Parasutterella	MR Egger	13	0.243625	0.162781	0.162618	-0.0754261	0.562676	1.27587	0.927348	1.75536
sepsis	genus	Parasutterella	Weighted median	13	0.0724454	0.0792679	0.360753	-0.0829198	0.227811	1.07513	0.920425	1.25585
sepsis	genus	Parasutterella	Inverse variance weighted	13	0.070454	0.0568429	0.215179	-0.0409582	0.181866	1.073	0.959869	1.19945
sepsis	genus	Parasutterella	Simple mode	13	0.186479	0.121687	0.151341	-0.0520269	0.424985	1.205	0.949303	1.52957
sepsis	genus	Parasutterella	Weighted mode	13	0.114301	0.127508	0.387658	-0.135615	0.364216	1.12109	0.873179	1.43939
sepsis	genus	Peptococcus	MR Egger	12	-0.185642	0.175149	0.314115	-0.528935	0.15765	0.83057	0.589232	1.17076
sepsis	genus	Peptococcus	Weighted median	12	-0.0205362	0.0575874	0.721384	-0.133408	0.0923352	0.979673	0.875108	1.09673
sepsis	genus	Peptococcus	Inverse variance weighted	12	-0.0295528	0.0441544	0.503299	-0.116095	0.0569897	0.97088	0.89039	1.05864
sepsis	genus	Peptococcus	Simple mode	12	-0.00269135	0.0881257	0.976184	-0.175418	0.170035	0.997312	0.839106	1.18535
sepsis	genus	Peptococcus	Weighted mode	12	-0.00135044	0.090821	0.988403	-0.17936	0.176659	0.99865	0.835805	1.19322
sepsis	genus	Phascolarctobacterium	MR Egger	8	0.42234	0.356539	0.280985	-0.276478	1.12116	1.52553	0.758451	3.0684
sepsis	genus	Phascolarctobacterium	Weighted median	8	-0.00952882	0.104608	0.927421	-0.214561	0.195503	0.990516	0.806896	1.21592
sepsis	genus	Phascolarctobacterium	Inverse variance weighted	8	-0.0491904	0.0751326	0.512651	-0.19645	0.0980695	0.952	0.821642	1.10304
sepsis	genus	Phascolarctobacterium	Simple mode	8	-0.0458848	0.15841	0.780469	-0.356369	0.264599	0.955152	0.700215	1.30291
sepsis	genus	Phascolarctobacterium	Weighted mode	8	-0.0116879	0.154716	0.941895	-0.314932	0.291556	0.98838	0.729839	1.33851
sepsis	genus	Prevotella7	MR Egger	10	-0.187729	0.230036	0.438073	-0.6386	0.263141	0.828839	0.528031	1.30101
sepsis	genus	Prevotella7	Weighted median	10	-0.0287125	0.0521385	0.581842	-0.130904	0.0734789	0.971696	0.877302	1.07625
sepsis	genus	Prevotella7	Inverse variance weighted	10	-0.0219107	0.0393055	0.577223	-0.0989494	0.0551281	0.978328	0.905788	1.05668
sepsis	genus	Prevotella7	Simple mode	10	-0.031918	0.0829897	0.709462	-0.194578	0.130742	0.968586	0.823182	1.13967
sepsis	genus	Prevotella7	Weighted mode	10	-0.0135789	0.0850411	0.876663	-0.18026	0.153102	0.986513	0.835053	1.16544
sepsis	genus	Prevotella9	MR Egger	14	-0.0229048	0.146845	0.878643	-0.310721	0.264912	0.977356	0.732918	1.30332
sepsis	genus	Prevotella9	Weighted median	14	-0.0618529	0.0717983	0.388973	-0.202578	0.0788718	0.940021	0.816623	1.08207
sepsis	genus	Prevotella9	Inverse variance weighted	14	-0.0424979	0.0516273	0.410413	-0.143687	0.0586916	0.958392	0.866158	1.06045
sepsis	genus	Prevotella9	Simple mode	14	-0.0614031	0.117021	0.608611	-0.290765	0.167958	0.940444	0.747692	1.18289
sepsis	genus	Prevotella9	Weighted mode	14	-0.0696736	0.116157	0.558936	-0.297342	0.157995	0.932698	0.74279	1.17116
sepsis	genus	Rikenellaceae RC9 gut group	MR Egger	10	0.0537526	0.228874	0.82022	-0.394841	0.502346	1.05522	0.673787	1.65259
sepsis	genus	Rikenellaceae RC9 gut group	Weighted median	10	-0.0229592	0.0505096	0.649432	-0.121958	0.0760396	0.977302	0.885186	1.07901
sepsis	genus	Rikenellaceae RC9 gut group	Inverse variance weighted	10	-0.0412426	0.0382577	0.281025	-0.116228	0.0337425	0.959596	0.890273	1.03432
sepsis	genus	Rikenellaceae RC9 gut group	Simple mode	10	-0.0171465	0.081007	0.837083	-0.17592	0.141627	0.983	0.838685	1.15215
sepsis	genus	Rikenellaceae RC9 gut group	Weighted mode	10	-0.0171465	0.0825172	0.840017	-0.17888	0.144587	0.983	0.836206	1.15556
sepsis	class	Mollicutes	MR Egger	12	-0.23029	0.199899	0.276105	-0.622091	0.161512	0.794303	0.536821	1.17529
sepsis	class	Mollicutes	Weighted median	12	0.0876257	0.087432	0.316239	-0.083741	0.258992	1.09158	0.919669	1.29562
sepsis	class	Mollicutes	Inverse variance weighted	12	0.0928114	0.0661415	0.16055	-0.036826	0.222449	1.09725	0.963844	1.24913
sepsis	class	Mollicutes	Simple mode	12	0.125359	0.163168	0.458499	-0.194451	0.445168	1.13355	0.823286	1.56075
sepsis	class	Mollicutes	Weighted mode	12	0.11732	0.1481	0.445012	-0.172956	0.407596	1.12448	0.841174	1.5032
sepsis	genus	Romboutsia	MR Egger	13	0.0287133	0.154704	0.856136	-0.274507	0.331934	1.02913	0.759946	1.39366
sepsis	genus	Romboutsia	Weighted median	13	0.0280319	0.0801545	0.726547	-0.129071	0.185135	1.02843	0.878912	1.20338
sepsis	genus	Romboutsia	Inverse variance weighted	13	0.0449413	0.0612591	0.463177	-0.0751265	0.165009	1.04597	0.927626	1.1794
sepsis	genus	Romboutsia	Simple mode	13	0.0473584	0.124372	0.710022	-0.196411	0.291128	1.0485	0.821674	1.33794
sepsis	genus	Romboutsia	Weighted mode	13	0.0473584	0.119611	0.6991	-0.187079	0.281795	1.0485	0.829379	1.32551
sepsis	genus	Roseburia	MR Egger	13	-0.0310724	0.206557	0.883148	-0.435924	0.373779	0.969405	0.646667	1.45322
sepsis	genus	Roseburia	Weighted median	13	-0.187505	0.10041	0.0618485	-0.384309	0.00929998	0.829025	0.680921	1.00934
sepsis	genus	Roseburia	Inverse variance weighted	13	-0.134458	0.0730273	0.0655924	-0.277591	0.00867574	0.87419	0.757606	1.00871
sepsis	genus	Roseburia	Simple mode	13	-0.253876	0.157452	0.132847	-0.562482	0.0547296	0.775788	0.569793	1.05625
sepsis	genus	Roseburia	Weighted mode	13	-0.229246	0.146553	0.143735	-0.516491	0.0579987	0.795133	0.59661	1.05971
sepsis	genus	Ruminiclostridium5	MR Egger	11	0.11228	0.347687	0.754121	-0.569187	0.793748	1.11883	0.565986	2.21167
sepsis	genus	Ruminiclostridium5	Weighted median	11	0.0183394	0.115069	0.873371	-0.207196	0.243875	1.01851	0.81286	1.27618
sepsis	genus	Ruminiclostridium5	Inverse variance weighted	11	-0.00328105	0.0844339	0.969002	-0.168772	0.162209	0.996724	0.844702	1.17611
sepsis	genus	Ruminiclostridium5	Simple mode	11	0.0166439	0.155602	0.916933	-0.288336	0.321624	1.01678	0.749509	1.37937
sepsis	genus	Ruminiclostridium5	Weighted mode	11	0.0139373	0.156641	0.930858	-0.293079	0.320953	1.01403	0.745963	1.37844
sepsis	genus	Ruminiclostridium6	MR Egger	14	0.147585	0.138728	0.308339	-0.124322	0.419492	1.15903	0.883095	1.52119
sepsis	genus	Ruminiclostridium6	Weighted median	14	0.0827754	0.0808437	0.305885	-0.0756783	0.241229	1.0863	0.927114	1.27281
sepsis	genus	Ruminiclostridium6	Inverse variance weighted	14	0.0285385	0.0580303	0.622871	-0.0852009	0.142278	1.02895	0.918328	1.1529
sepsis	genus	Ruminiclostridium6	Simple mode	14	0.133187	0.157497	0.413046	-0.175508	0.441881	1.14246	0.839031	1.55563
sepsis	genus	Ruminiclostridium6	Weighted mode	14	0.147131	0.128058	0.271282	-0.103863	0.398125	1.15851	0.901349	1.48903
sepsis	genus	Ruminiclostridium9	MR Egger	8	-0.0827314	0.498895	0.873738	-1.06057	0.895103	0.920598	0.34626	2.44759
sepsis	genus	Ruminiclostridium9	Weighted median	8	0.0715549	0.126549	0.571778	-0.17648	0.31959	1.07418	0.838215	1.37656
sepsis	genus	Ruminiclostridium9	Inverse variance weighted	8	-0.0735008	0.103081	0.475821	-0.275539	0.128538	0.929135	0.759163	1.13716
sepsis	genus	Ruminiclostridium9	Simple mode	8	0.108726	0.192454	0.589748	-0.268483	0.485935	1.11486	0.764538	1.62569
sepsis	genus	Ruminiclostridium9	Weighted mode	8	0.111231	0.196956	0.589875	-0.274802	0.497264	1.11765	0.759722	1.64422
sepsis	genus	Ruminococcaceae NK4A214 group	MR Egger	12	0.118755	0.287114	0.687885	-0.443988	0.681499	1.12609	0.641473	1.97684
sepsis	genus	Ruminococcaceae NK4A214 group	Weighted median	12	0.00647502	0.103861	0.950289	-0.197092	0.210042	1.0065	0.821115	1.23373
sepsis	genus	Ruminococcaceae NK4A214 group	Inverse variance weighted	12	0.0223846	0.0807748	0.781685	-0.135934	0.180703	1.02264	0.8729	1.19806
sepsis	genus	Ruminococcaceae NK4A214 group	Simple mode	12	-0.0908658	0.196419	0.652659	-0.475846	0.294115	0.91314	0.621359	1.34194
sepsis	genus	Ruminococcaceae NK4A214 group	Weighted mode	12	-0.0839093	0.195637	0.676273	-0.467358	0.299539	0.919515	0.626656	1.34924
sepsis	genus	Ruminococcaceae UCG002	MR Egger	22	-0.152189	0.141767	0.29582	-0.430052	0.125673	0.858826	0.650475	1.13391
sepsis	genus	Ruminococcaceae UCG002	Weighted median	22	-0.113951	0.0688896	0.098104	-0.248975	0.0210723	0.892301	0.779599	1.0213
sepsis	genus	Ruminococcaceae UCG002	Inverse variance weighted	22	-0.0637603	0.0528747	0.227866	-0.167395	0.0398742	0.93823	0.845866	1.04068
sepsis	genus	Ruminococcaceae UCG002	Simple mode	22	-0.149635	0.126119	0.24869	-0.396827	0.0975575	0.861022	0.67245	1.10247
sepsis	genus	Ruminococcaceae UCG002	Weighted mode	22	-0.137999	0.10879	0.218504	-0.351228	0.0752292	0.871099	0.703824	1.07813
sepsis	genus	Ruminococcaceae UCG003	MR Egger	11	0.122983	0.253573	0.639262	-0.374019	0.619985	1.13087	0.687964	1.8589
sepsis	genus	Ruminococcaceae UCG003	Weighted median	11	0.101143	0.0976608	0.300362	-0.090272	0.292558	1.10644	0.913683	1.33985
sepsis	genus	Ruminococcaceae UCG003	Inverse variance weighted	11	0.092727	0.0733211	0.205989	-0.0509822	0.236436	1.09716	0.950296	1.26673
sepsis	genus	Ruminococcaceae UCG003	Simple mode	11	0.0817769	0.181636	0.662152	-0.27423	0.437784	1.08521	0.760157	1.54927
sepsis	genus	Ruminococcaceae UCG003	Weighted mode	11	0.104703	0.162786	0.534569	-0.214357	0.423762	1.11038	0.80706	1.5277
sepsis	genus	Ruminococcaceae UCG004	MR Egger	8	-0.871298	0.339324	0.0424635	-1.53637	-0.206223	0.418408	0.21516	0.813651
sepsis	genus	Ruminococcaceae UCG004	Weighted median	8	0.0580098	0.101349	0.567066	-0.140634	0.256654	1.05973	0.868807	1.2926
sepsis	genus	Ruminococcaceae UCG004	Inverse variance weighted	8	0.0483073	0.090136	0.592001	-0.128359	0.224974	1.04949	0.879537	1.25229
sepsis	genus	Ruminococcaceae UCG004	Simple mode	8	0.2141	0.20209	0.324586	-0.181997	0.610197	1.23875	0.833604	1.84079
sepsis	genus	Ruminococcaceae UCG004	Weighted mode	8	0.207988	0.20375	0.341325	-0.191361	0.607338	1.2312	0.825834	1.83554
sepsis	genus	Ruminococcaceae UCG005	MR Egger	14	-0.215481	0.181541	0.258212	-0.571302	0.14034	0.806154	0.56479	1.15066
sepsis	genus	Ruminococcaceae UCG005	Weighted median	14	-0.128868	0.0829778	0.120412	-0.291505	0.0337681	0.87909	0.747138	1.03434
sepsis	genus	Ruminococcaceae UCG005	Inverse variance weighted	14	-0.103102	0.0640222	0.107308	-0.228586	0.0223813	0.902035	0.795658	1.02263
sepsis	genus	Ruminococcaceae UCG005	Simple mode	14	-0.126271	0.133676	0.362087	-0.388275	0.135734	0.881376	0.678225	1.14538
sepsis	genus	Ruminococcaceae UCG005	Weighted mode	14	-0.137604	0.123178	0.284166	-0.379033	0.103825	0.871444	0.684523	1.10941
sepsis	class	Negativicutes	MR Egger	11	0.159416	0.243821	0.529575	-0.318473	0.637304	1.17283	0.727259	1.89137
sepsis	class	Negativicutes	Weighted median	11	0.0868796	0.102922	0.398595	-0.114847	0.288606	1.09077	0.891503	1.33457
sepsis	class	Negativicutes	Inverse variance weighted	11	0.0682564	0.0798446	0.392626	-0.088239	0.224752	1.07064	0.915542	1.25201
sepsis	class	Negativicutes	Simple mode	11	0.0727001	0.169003	0.676194	-0.258545	0.403945	1.07541	0.772174	1.49772
sepsis	class	Negativicutes	Weighted mode	11	0.106623	0.15908	0.517876	-0.205173	0.41842	1.11252	0.814507	1.51956
sepsis	genus	Ruminococcaceae UCG009	MR Egger	12	0.17295	0.231537	0.472284	-0.280864	0.626763	1.18881	0.755131	1.87154
sepsis	genus	Ruminococcaceae UCG009	Weighted median	12	0.0705247	0.0685085	0.303278	-0.063752	0.204801	1.07307	0.938238	1.22728
sepsis	genus	Ruminococcaceae UCG009	Inverse variance weighted	12	0.0238428	0.0529812	0.652693	-0.0800003	0.127686	1.02413	0.923116	1.1362
sepsis	genus	Ruminococcaceae UCG009	Simple mode	12	0.0876911	0.120818	0.483113	-0.149113	0.324495	1.09165	0.861472	1.38333
sepsis	genus	Ruminococcaceae UCG009	Weighted mode	12	0.0876911	0.122805	0.490061	-0.153007	0.328389	1.09165	0.858123	1.38873
sepsis	genus	Ruminococcaceae UCG010	MR Egger	5	-0.0497745	0.303186	0.880034	-0.644019	0.54447	0.951444	0.525178	1.72369
sepsis	genus	Ruminococcaceae UCG010	Weighted median	5	-0.0285696	0.122755	0.815966	-0.269169	0.21203	0.971835	0.764014	1.23619
sepsis	genus	Ruminococcaceae UCG010	Inverse variance weighted	5	-0.00860021	0.0989664	0.930751	-0.202574	0.185374	0.991437	0.816626	1.20367
sepsis	genus	Ruminococcaceae UCG010	Simple mode	5	-0.0760342	0.158068	0.655629	-0.385847	0.233779	0.926784	0.679874	1.26337
sepsis	genus	Ruminococcaceae UCG010	Weighted mode	5	-0.0619737	0.163509	0.723931	-0.382451	0.258503	0.939908	0.682188	1.29499
sepsis	genus	Ruminococcaceae UCG011	MR Egger	8	0.125295	0.228459	0.603184	-0.322484	0.573074	1.13348	0.724348	1.77371
sepsis	genus	Ruminococcaceae UCG011	Weighted median	8	0.0841062	0.0579901	0.146959	-0.0295543	0.197767	1.08774	0.970878	1.21868
sepsis	genus	Ruminococcaceae UCG011	Inverse variance weighted	8	0.0985472	0.0435773	0.0237325	0.0131356	0.183959	1.10357	1.01322	1.20197
sepsis	genus	Ruminococcaceae UCG011	Simple mode	8	0.0635693	0.0969828	0.533107	-0.126517	0.253655	1.06563	0.881159	1.28873
sepsis	genus	Ruminococcaceae UCG011	Weighted mode	8	0.0565899	0.0864899	0.533821	-0.11293	0.22611	1.05822	0.893213	1.25371
sepsis	genus	Ruminococcaceae UCG013	MR Egger	11	0.184104	0.28066	0.528255	-0.365989	0.734197	1.20214	0.693511	2.08381
sepsis	genus	Ruminococcaceae UCG013	Weighted median	11	0.119993	0.104033	0.24874	-0.0839118	0.323899	1.12749	0.919512	1.38251
sepsis	genus	Ruminococcaceae UCG013	Inverse variance weighted	11	0.0152491	0.10267	0.881928	-0.185985	0.216483	1.01537	0.830286	1.2417
sepsis	genus	Ruminococcaceae UCG013	Simple mode	11	0.163738	0.16658	0.348822	-0.162759	0.490235	1.17791	0.849796	1.6327
sepsis	genus	Ruminococcaceae UCG013	Weighted mode	11	0.141644	0.135067	0.319	-0.123086	0.406375	1.15217	0.884188	1.50137
sepsis	genus	Ruminococcaceae UCG014	MR Egger	11	0.117017	0.210576	0.591958	-0.295711	0.529746	1.12414	0.744002	1.6985
sepsis	genus	Ruminococcaceae UCG014	Weighted median	11	-0.0948496	0.0941724	0.313843	-0.279427	0.0897283	0.90951	0.756217	1.09388
sepsis	genus	Ruminococcaceae UCG014	Inverse variance weighted	11	-0.0787585	0.0768493	0.305437	-0.229383	0.0718662	0.924263	0.795024	1.07451
sepsis	genus	Ruminococcaceae UCG014	Simple mode	11	-0.0897365	0.159657	0.586454	-0.402665	0.223192	0.914172	0.668536	1.25006
sepsis	genus	Ruminococcaceae UCG014	Weighted mode	11	-0.0864413	0.133512	0.531926	-0.348124	0.175242	0.917189	0.706011	1.19153
sepsis	genus	Ruminococcus1	MR Egger	10	-0.315109	0.269035	0.275197	-0.842417	0.2122	0.72971	0.430668	1.23639
sepsis	genus	Ruminococcus1	Weighted median	10	0.00411028	0.117956	0.972203	-0.227084	0.235305	1.00412	0.796854	1.26529
sepsis	genus	Ruminococcus1	Inverse variance weighted	10	-0.00277139	0.10365	0.978669	-0.205926	0.200383	0.997232	0.813893	1.22187
sepsis	genus	Ruminococcus1	Simple mode	10	0.0302729	0.189668	0.876713	-0.341476	0.402022	1.03074	0.710721	1.49484
sepsis	genus	Ruminococcus1	Weighted mode	10	0.0233434	0.188214	0.90402	-0.345555	0.392242	1.02362	0.707827	1.4803
sepsis	genus	Ruminococcus2	MR Egger	14	-0.286439	0.183225	0.143954	-0.64556	0.0726828	0.750933	0.524369	1.07539
sepsis	genus	Ruminococcus2	Weighted median	14	-0.137585	0.0919508	0.134579	-0.317808	0.0426387	0.87146	0.727742	1.04356
sepsis	genus	Ruminococcus2	Inverse variance weighted	14	-0.116248	0.0690179	0.0921209	-0.251523	0.0190272	0.890255	0.777616	1.01921
sepsis	genus	Ruminococcus2	Simple mode	14	-0.147317	0.161832	0.379228	-0.464508	0.169873	0.86302	0.628444	1.18515
sepsis	genus	Ruminococcus2	Weighted mode	14	-0.165912	0.136883	0.247054	-0.434203	0.102379	0.84712	0.64778	1.1078
sepsis	genus	Ruminococcus gauvreauii group	MR Egger	11	-0.163299	0.319002	0.621041	-0.788542	0.461945	0.849337	0.454507	1.58716
sepsis	genus	Ruminococcus gauvreauii group	Weighted median	11	0.0267302	0.099006	0.787171	-0.167322	0.220782	1.02709	0.845928	1.24705
sepsis	genus	Ruminococcus gauvreauii group	Inverse variance weighted	11	0.0326921	0.0729629	0.654106	-0.110315	0.175699	1.03323	0.895552	1.19208
sepsis	genus	Ruminococcus gauvreauii group	Simple mode	11	0.042617	0.175975	0.813538	-0.302294	0.387528	1.04354	0.73912	1.47333
sepsis	genus	Ruminococcus gauvreauii group	Weighted mode	11	0.0212831	0.165083	0.899975	-0.30228	0.344846	1.02151	0.739131	1.41177
sepsis	genus	Ruminococcus gnavus group	MR Egger	12	0.181047	0.266359	0.512114	-0.341017	0.703111	1.19847	0.711047	2.02003
sepsis	genus	Ruminococcus gnavus group	Weighted median	12	-0.042376	0.0711486	0.551444	-0.181827	0.0970753	0.958509	0.833745	1.10194
sepsis	genus	Ruminococcus gnavus group	Inverse variance weighted	12	-0.000229545	0.0581753	0.996852	-0.114253	0.113794	0.99977	0.892032	1.12052
sepsis	genus	Ruminococcus gnavus group	Simple mode	12	-0.0582471	0.111044	0.61031	-0.275893	0.159399	0.943417	0.758894	1.17281
sepsis	genus	Ruminococcus gnavus group	Weighted mode	12	-0.0564428	0.118154	0.642212	-0.288025	0.175139	0.945121	0.749743	1.19141
sepsis	genus	Ruminococcus torques group	MR Egger	8	0.0934545	0.225368	0.692799	-0.348268	0.535177	1.09796	0.70591	1.70775
sepsis	genus	Ruminococcus torques group	Weighted median	8	0.0907005	0.116644	0.436814	-0.137922	0.319323	1.09494	0.871167	1.3762
sepsis	genus	Ruminococcus torques group	Inverse variance weighted	8	0.098077	0.0890093	0.270517	-0.0763812	0.272535	1.10305	0.926463	1.31329
sepsis	genus	Ruminococcus torques group	Simple mode	8	0.118025	0.178628	0.529922	-0.232087	0.468137	1.12527	0.792877	1.59702
sepsis	genus	Ruminococcus torques group	Weighted mode	8	0.0366855	0.179039	0.843479	-0.314231	0.387602	1.03737	0.73035	1.47344
sepsis	class	Verrucomicrobiae	MR Egger	11	-0.126934	0.288966	0.670823	-0.693307	0.439439	0.880792	0.49992	1.55184
sepsis	class	Verrucomicrobiae	Weighted median	11	0.0444218	0.0867896	0.608768	-0.125686	0.214529	1.04542	0.881892	1.23928
sepsis	class	Verrucomicrobiae	Inverse variance weighted	11	-0.0160363	0.0790396	0.839221	-0.170954	0.138881	0.984092	0.84286	1.14899
sepsis	class	Verrucomicrobiae	Simple mode	11	0.00484241	0.123051	0.969384	-0.236337	0.246021	1.00485	0.789515	1.27893
sepsis	class	Verrucomicrobiae	Weighted mode	11	0.0317023	0.137786	0.822665	-0.238358	0.301762	1.03221	0.787921	1.35224
sepsis	genus	Sellimonas	MR Egger	9	-0.174602	0.216084	0.445661	-0.598128	0.248923	0.839791	0.54984	1.28264
sepsis	genus	Sellimonas	Weighted median	9	0.0145413	0.0495354	0.769099	-0.0825481	0.111631	1.01465	0.920767	1.1181
sepsis	genus	Sellimonas	Inverse variance weighted	9	-0.00720617	0.0386896	0.852244	-0.0830377	0.0686254	0.99282	0.920316	1.07103
sepsis	genus	Sellimonas	Simple mode	9	0.0222993	0.0755265	0.775319	-0.125733	0.170331	1.02255	0.881851	1.1857
sepsis	genus	Sellimonas	Weighted mode	9	0.0222993	0.0686877	0.753774	-0.112329	0.156927	1.02255	0.893751	1.16991
sepsis	genus	Senegalimassilia	MR Egger	4	0.448671	0.266734	0.234577	-0.0741279	0.971469	1.56623	0.928553	2.64182
sepsis	genus	Senegalimassilia	Weighted median	4	0.135077	0.102643	0.188176	-0.0661027	0.336258	1.14463	0.936035	1.3997
sepsis	genus	Senegalimassilia	Inverse variance weighted	4	0.127126	0.0882491	0.149715	-0.0458419	0.300095	1.13556	0.955193	1.34999
sepsis	genus	Senegalimassilia	Simple mode	4	0.229797	0.175948	0.282654	-0.115062	0.574656	1.25834	0.891311	1.77652
sepsis	genus	Senegalimassilia	Weighted mode	4	0.240225	0.166554	0.244893	-0.0862203	0.566671	1.27154	0.917392	1.76239
sepsis	genus	Slackia	MR Egger	6	-0.29391	0.402091	0.505321	-1.08201	0.494189	0.745344	0.338914	1.63917
sepsis	genus	Slackia	Weighted median	6	-0.0453268	0.0868538	0.601757	-0.21556	0.124907	0.955685	0.80609	1.13304
sepsis	genus	Slackia	Inverse variance weighted	6	-0.0943091	0.0669173	0.158736	-0.225467	0.0368489	0.910001	0.798143	1.03754
sepsis	genus	Slackia	Simple mode	6	-0.0171857	0.131491	0.901109	-0.274908	0.240536	0.982961	0.759642	1.27193
sepsis	genus	Slackia	Weighted mode	6	-0.0171857	0.124356	0.895478	-0.260923	0.226552	0.982961	0.77034	1.25427
sepsis	genus	Streptococcus	MR Egger	14	0.159725	0.249487	0.534066	-0.329268	0.648719	1.17319	0.71945	1.91309
sepsis	genus	Streptococcus	Weighted median	14	0.0265609	0.0916633	0.771995	-0.153099	0.206221	1.02692	0.858045	1.22902
sepsis	genus	Streptococcus	Inverse variance weighted	14	0.00164627	0.0688608	0.980927	-0.133321	0.136613	1.00165	0.875184	1.14638
sepsis	genus	Streptococcus	Simple mode	14	0.0603786	0.149934	0.693711	-0.233491	0.354249	1.06224	0.791764	1.42511
sepsis	genus	Streptococcus	Weighted mode	14	0.0658632	0.135516	0.635045	-0.199749	0.331475	1.06808	0.818936	1.39302
sepsis	genus	Subdoligranulum	MR Egger	10	0.208682	0.210998	0.351618	-0.204875	0.622239	1.23205	0.814749	1.86309
sepsis	genus	Subdoligranulum	Weighted median	10	0.0865348	0.108881	0.426752	-0.126872	0.299942	1.09039	0.880846	1.34978
sepsis	genus	Subdoligranulum	Inverse variance weighted	10	0.0408459	0.0825798	0.620866	-0.12101	0.202702	1.04169	0.886025	1.22471
sepsis	genus	Subdoligranulum	Simple mode	10	0.136465	0.166367	0.433253	-0.189615	0.462545	1.14621	0.827278	1.58811
sepsis	genus	Subdoligranulum	Weighted mode	10	0.152982	0.165849	0.380373	-0.172081	0.478046	1.1653	0.841911	1.61292
sepsis	genus	Sutterella	MR Egger	12	0.135134	0.322198	0.683781	-0.496374	0.766643	1.14469	0.608734	2.15253
sepsis	genus	Sutterella	Weighted median	12	0.0774059	0.0886637	0.382648	-0.0963749	0.251187	1.08048	0.908123	1.28555
sepsis	genus	Sutterella	Inverse variance weighted	12	0.110107	0.0684889	0.10791	-0.0241313	0.244345	1.1164	0.976157	1.27678
sepsis	genus	Sutterella	Simple mode	12	0.0765047	0.146817	0.612634	-0.211257	0.364267	1.07951	0.809566	1.43946
sepsis	genus	Sutterella	Weighted mode	12	0.0800956	0.143031	0.58671	-0.200245	0.360436	1.08339	0.81853	1.43396
sepsis	genus	Terrisporobacter	MR Egger	5	-0.0401624	0.279519	0.894859	-0.588019	0.507695	0.960633	0.555426	1.66146
sepsis	genus	Terrisporobacter	Weighted median	5	-0.0474163	0.0986812	0.630872	-0.240831	0.145999	0.95369	0.785974	1.15719
sepsis	genus	Terrisporobacter	Inverse variance weighted	5	0.0366118	0.08965	0.68299	-0.139102	0.212326	1.03729	0.870139	1.23655
sepsis	genus	Terrisporobacter	Simple mode	5	-0.0505709	0.135582	0.728079	-0.316312	0.21517	0.950687	0.728832	1.24007
sepsis	genus	Terrisporobacter	Weighted mode	5	-0.0452026	0.114641	0.713481	-0.269899	0.179494	0.955804	0.763456	1.19661
sepsis	genus	Turicibacter	MR Egger	9	0.3259	0.308485	0.325851	-0.27873	0.93053	1.38528	0.756744	2.53585
sepsis	genus	Turicibacter	Weighted median	9	0.0370438	0.0827238	0.654296	-0.125095	0.199182	1.03774	0.882413	1.2204
sepsis	genus	Turicibacter	Inverse variance weighted	9	-0.000942597	0.0644845	0.988337	-0.127332	0.125447	0.999058	0.880441	1.13366
sepsis	genus	Turicibacter	Simple mode	9	0.0426245	0.140166	0.768812	-0.232102	0.317351	1.04355	0.792865	1.37348
sepsis	genus	Turicibacter	Weighted mode	9	0.0530011	0.133764	0.702296	-0.209177	0.31518	1.05443	0.811251	1.37051
sepsis	genus	Tyzzerella3	MR Egger	12	-0.0672489	0.245165	0.789437	-0.547773	0.413275	0.934962	0.578236	1.51176
sepsis	genus	Tyzzerella3	Weighted median	12	-0.0326936	0.0580388	0.573227	-0.14645	0.0810624	0.967835	0.863769	1.08444
sepsis	genus	Tyzzerella3	Inverse variance weighted	12	-0.016995	0.0433082	0.694749	-0.101879	0.0678891	0.983149	0.903139	1.07025
sepsis	genus	Tyzzerella3	Simple mode	12	-0.0422116	0.0988973	0.677742	-0.23605	0.151627	0.958667	0.789741	1.16373
sepsis	genus	Tyzzerella3	Weighted mode	12	-0.0379611	0.0867478	0.670142	-0.207987	0.132065	0.96275	0.812218	1.14118
sepsis	family	Acidaminococcaceae	MR Egger	7	0.125042	0.252498	0.641438	-0.369855	0.619939	1.1332	0.690835	1.85881
sepsis	family	Acidaminococcaceae	Weighted median	7	0.0948471	0.102706	0.355757	-0.106457	0.296151	1.09949	0.899014	1.34467
sepsis	family	Acidaminococcaceae	Inverse variance weighted	7	0.104218	0.0825256	0.206641	-0.0575323	0.265968	1.10984	0.944091	1.30469
sepsis	family	Acidaminococcaceae	Simple mode	7	0.02653	0.14937	0.864872	-0.266234	0.319294	1.02689	0.766259	1.37616
sepsis	family	Acidaminococcaceae	Weighted mode	7	0.0410344	0.151333	0.795361	-0.255578	0.337647	1.04189	0.774468	1.40165
sepsis	family	Actinomycetaceae	MR Egger	5	0.0169573	0.314715	0.960417	-0.599884	0.633799	1.0171	0.548875	1.88476
sepsis	family	Actinomycetaceae	Weighted median	5	0.185939	0.103455	0.0722888	-0.0168327	0.388711	1.20435	0.983308	1.47508
sepsis	family	Actinomycetaceae	Inverse variance weighted	5	0.164612	0.111015	0.138132	-0.0529785	0.382202	1.17894	0.9484	1.46551
sepsis	family	Actinomycetaceae	Simple mode	5	0.15788	0.148893	0.348764	-0.133951	0.449711	1.17103	0.874633	1.56786
sepsis	family	Actinomycetaceae	Weighted mode	5	0.168561	0.12708	0.255366	-0.0805165	0.417638	1.1836	0.92264	1.51837
sepsis	genus	Veillonella	MR Egger	7	0.0705731	0.329485	0.838858	-0.575218	0.716364	1.07312	0.562582	2.04698
sepsis	genus	Veillonella	Weighted median	7	-0.0682452	0.0900532	0.448551	-0.24475	0.108259	0.934031	0.782901	1.11434
sepsis	genus	Veillonella	Inverse variance weighted	7	-0.0905826	0.0729657	0.214443	-0.233595	0.0524302	0.913399	0.791682	1.05383
sepsis	genus	Veillonella	Simple mode	7	-0.0498899	0.126499	0.70693	-0.297828	0.198048	0.951334	0.742429	1.21902
sepsis	genus	Veillonella	Weighted mode	7	-0.0527959	0.13145	0.701862	-0.310438	0.204846	0.948574	0.733126	1.22734
sepsis	genus	Victivallis	MR Egger	9	-0.117923	0.400503	0.776965	-0.902909	0.667064	0.888765	0.405389	1.94851
sepsis	genus	Victivallis	Weighted median	9	0.0633387	0.0633794	0.317621	-0.0608848	0.187562	1.06539	0.940932	1.20631
sepsis	genus	Victivallis	Inverse variance weighted	9	-0.00954157	0.0527468	0.856451	-0.112925	0.0938422	0.990504	0.893217	1.09839
sepsis	genus	Victivallis	Simple mode	9	0.111493	0.124337	0.396061	-0.132208	0.355194	1.11795	0.876159	1.42646
sepsis	genus	Victivallis	Weighted mode	9	0.107772	0.124504	0.411908	-0.136256	0.3518	1.11379	0.87262	1.42162
sepsis	order	Actinomycetales	MR Egger	5	0.0186779	0.31505	0.956453	-0.598821	0.636177	1.01885	0.549459	1.88924
sepsis	order	Actinomycetales	Weighted median	5	0.186628	0.10492	0.0752769	-0.0190142	0.392271	1.20518	0.981165	1.48034
sepsis	order	Actinomycetales	Inverse variance weighted	5	0.165086	0.111068	0.137187	-0.0526076	0.38278	1.17949	0.948752	1.46635
sepsis	order	Actinomycetales	Simple mode	5	0.159664	0.16034	0.375715	-0.154602	0.473931	1.17312	0.856756	1.6063
sepsis	order	Actinomycetales	Weighted mode	5	0.170352	0.133769	0.271819	-0.0918347	0.432538	1.18572	0.912256	1.54116
sepsis	order	Bacillales	MR Egger	9	0.30477	0.1874	0.14791	-0.0625328	0.672073	1.35631	0.939382	1.95829
sepsis	order	Bacillales	Weighted median	9	0.0225825	0.0551514	0.6822	-0.0855142	0.130679	1.02284	0.91804	1.1396
sepsis	order	Bacillales	Inverse variance weighted	9	0.0470775	0.0421344	0.263858	-0.0355059	0.129661	1.0482	0.965117	1.13844
sepsis	order	Bacillales	Simple mode	9	0.026854	0.0846562	0.759203	-0.139072	0.19278	1.02722	0.870165	1.21262
sepsis	order	Bacillales	Weighted mode	9	0.0254565	0.0924187	0.789954	-0.155684	0.206597	1.02578	0.855829	1.22949
sepsis	order	Bacteroidales	MR Egger	13	0.0747415	0.166855	0.662888	-0.252294	0.401777	1.07761	0.777016	1.49448
sepsis	order	Bacteroidales	Weighted median	13	-0.0141879	0.10281	0.89024	-0.215696	0.187321	0.985912	0.80598	1.20601
sepsis	order	Bacteroidales	Inverse variance weighted	13	0.0706448	0.0746243	0.343806	-0.0756188	0.216908	1.0732	0.92717	1.24223
sepsis	order	Bacteroidales	Simple mode	13	-0.0925326	0.179373	0.61532	-0.444104	0.259039	0.911619	0.641399	1.29568
sepsis	order	Bacteroidales	Weighted mode	13	-0.0286548	0.128927	0.827852	-0.281351	0.224041	0.971752	0.754763	1.25112
sepsis	order	Bifidobacteriales	MR Egger	12	-0.2376	0.235452	0.336708	-0.699086	0.223885	0.788518	0.49704	1.25093
sepsis	order	Bifidobacteriales	Weighted median	12	-0.0135922	0.0971088	0.888685	-0.203925	0.176741	0.9865	0.815523	1.19332
sepsis	order	Bifidobacteriales	Inverse variance weighted	12	-0.0211816	0.0688109	0.758216	-0.156051	0.113688	0.979041	0.855516	1.1204
sepsis	order	Bifidobacteriales	Simple mode	12	0.127291	0.169407	0.468191	-0.204748	0.459329	1.13575	0.814853	1.58301
sepsis	order	Bifidobacteriales	Weighted mode	12	-0.188496	0.143125	0.214612	-0.469021	0.0920281	0.828204	0.625615	1.0964
sepsis	order	Burkholderiales	MR Egger	11	0.153574	0.307084	0.629	-0.448311	0.75546	1.16599	0.638706	2.12859
sepsis	order	Burkholderiales	Weighted median	11	0.0445688	0.114665	0.697509	-0.180175	0.269313	1.04558	0.835124	1.30906
sepsis	order	Burkholderiales	Inverse variance weighted	11	0.0272538	0.0884373	0.757952	-0.146083	0.200591	1.02763	0.864086	1.22212
sepsis	order	Burkholderiales	Simple mode	11	0.0212631	0.196485	0.915964	-0.363848	0.406374	1.02149	0.694997	1.50136
sepsis	order	Burkholderiales	Weighted mode	11	0.029544	0.178613	0.871919	-0.320537	0.379625	1.02998	0.725759	1.46174
sepsis	order	Clostridiales	MR Egger	13	0.0971687	0.151918	0.535518	-0.200591	0.394928	1.10205	0.818247	1.48428
sepsis	order	Clostridiales	Weighted median	13	0.0314365	0.0961933	0.743815	-0.157102	0.219975	1.03194	0.854617	1.24605
sepsis	order	Clostridiales	Inverse variance weighted	13	0.0102982	0.068328	0.880199	-0.123625	0.144221	1.01035	0.883711	1.15514
sepsis	order	Clostridiales	Simple mode	13	0.0978443	0.143	0.506833	-0.182437	0.378125	1.10279	0.833237	1.45955
sepsis	order	Clostridiales	Weighted mode	13	0.0429463	0.11035	0.70396	-0.17334	0.259233	1.04388	0.840851	1.29594
sepsis	order	Coriobacteriales	MR Egger	13	0.163778	0.308017	0.605494	-0.439936	0.767492	1.17795	0.644077	2.15436
sepsis	order	Coriobacteriales	Weighted median	13	0.0312909	0.109523	0.775106	-0.183374	0.245955	1.03179	0.832457	1.27884
sepsis	order	Coriobacteriales	Inverse variance weighted	13	-0.00336345	0.0775996	0.965428	-0.155459	0.148732	0.996642	0.856022	1.16036
sepsis	order	Coriobacteriales	Simple mode	13	0.142754	0.192913	0.473534	-0.235355	0.520863	1.15345	0.79029	1.68348
sepsis	order	Coriobacteriales	Weighted mode	13	0.142754	0.177553	0.43703	-0.205249	0.490757	1.15345	0.814444	1.63355
sepsis	family	Alcaligenaceae	MR Egger	10	0.53774	0.384494	0.199494	-0.215868	1.29135	1.71213	0.805842	3.63769
sepsis	family	Alcaligenaceae	Weighted median	10	-0.102645	0.109369	0.347977	-0.317007	0.111718	0.902448	0.728325	1.1182
sepsis	family	Alcaligenaceae	Inverse variance weighted	10	0.00539305	0.084321	0.949003	-0.159876	0.170662	1.00541	0.852249	1.18609
sepsis	family	Alcaligenaceae	Simple mode	10	-0.169807	0.198579	0.414674	-0.559021	0.219408	0.843828	0.571768	1.24534
sepsis	family	Alcaligenaceae	Weighted mode	10	-0.169807	0.197088	0.411287	-0.556099	0.216486	0.843828	0.573442	1.24171
sepsis	order	Desulfovibrionales	MR Egger	12	-0.0754913	0.182497	0.687857	-0.433186	0.282203	0.927288	0.64844	1.32605
sepsis	order	Desulfovibrionales	Weighted median	12	-0.0793204	0.093184	0.394645	-0.261961	0.10332	0.923744	0.769541	1.10885
sepsis	order	Desulfovibrionales	Inverse variance weighted	12	-0.0856138	0.0685838	0.211918	-0.220038	0.0488104	0.917949	0.802488	1.05002
sepsis	order	Desulfovibrionales	Simple mode	12	-0.109815	0.141705	0.454702	-0.387557	0.167927	0.896	0.678713	1.18285
sepsis	order	Desulfovibrionales	Weighted mode	12	-0.0909822	0.130841	0.501251	-0.34743	0.165465	0.913034	0.706502	1.17994
sepsis	order	Enterobacteriales	MR Egger	6	-0.856437	0.605167	0.229929	-2.04256	0.329691	0.424673	0.129696	1.39054
sepsis	order	Enterobacteriales	Weighted median	6	0.162931	0.135398	0.228843	-0.102449	0.42831	1.17695	0.902624	1.53466
sepsis	order	Enterobacteriales	Inverse variance weighted	6	0.191604	0.120815	0.112754	-0.0451926	0.428401	1.21119	0.955813	1.5348
sepsis	order	Enterobacteriales	Simple mode	6	0.163223	0.203546	0.459012	-0.235728	0.562174	1.1773	0.789996	1.75448
sepsis	order	Enterobacteriales	Weighted mode	6	0.160008	0.19306	0.444968	-0.21839	0.538406	1.17352	0.803812	1.71327
sepsis	order	Erysipelotrichales	MR Egger	13	-0.514969	0.325654	0.142107	-1.15325	0.123313	0.597519	0.315609	1.13124
sepsis	order	Erysipelotrichales	Weighted median	13	-0.022663	0.10239	0.824827	-0.223346	0.17802	0.977592	0.799838	1.19485
sepsis	order	Erysipelotrichales	Inverse variance weighted	13	-0.0917342	0.076561	0.230845	-0.241794	0.0583254	0.912348	0.785218	1.06006
sepsis	order	Erysipelotrichales	Simple mode	13	0.0659849	0.183737	0.725741	-0.294141	0.42611	1.06821	0.745172	1.53129
sepsis	order	Erysipelotrichales	Weighted mode	13	0.0468222	0.175892	0.794605	-0.297926	0.391571	1.04794	0.742356	1.4793
sepsis	order	Gastranaerophilales	MR Egger	9	0.173317	0.184549	0.378926	-0.188399	0.535033	1.18924	0.828284	1.70751
sepsis	order	Gastranaerophilales	Weighted median	9	-0.0105332	0.0691598	0.878948	-0.146086	0.12502	0.989522	0.864083	1.13317
sepsis	order	Gastranaerophilales	Inverse variance weighted	9	-0.0308389	0.0679199	0.649794	-0.163962	0.102284	0.969632	0.848774	1.1077
sepsis	order	Gastranaerophilales	Simple mode	9	-0.0234097	0.104825	0.828883	-0.228867	0.182048	0.976862	0.795434	1.19967
sepsis	order	Gastranaerophilales	Weighted mode	9	-0.0234097	0.0933991	0.808409	-0.206472	0.159653	0.976862	0.813449	1.1731
sepsis	order	Lactobacillales	MR Egger	13	0.146566	0.167379	0.399937	-0.181498	0.47463	1.15785	0.83402	1.60742
sepsis	order	Lactobacillales	Weighted median	13	0.0374133	0.0928236	0.686905	-0.144521	0.219348	1.03812	0.865437	1.24526
sepsis	order	Lactobacillales	Inverse variance weighted	13	0.0245316	0.0689796	0.722114	-0.110668	0.159732	1.02483	0.895236	1.1732
sepsis	order	Lactobacillales	Simple mode	13	0.154987	0.142652	0.298612	-0.12461	0.434585	1.16764	0.882841	1.54432
sepsis	order	Lactobacillales	Weighted mode	13	0.0989779	0.128228	0.455113	-0.152349	0.350305	1.10404	0.858689	1.4195
sepsis	order	Methanobacteriales	MR Egger	10	0.166639	0.193977	0.415302	-0.213556	0.546835	1.18133	0.807707	1.72778
sepsis	order	Methanobacteriales	Weighted median	10	0.0607001	0.0545131	0.265495	-0.0461455	0.167546	1.06258	0.954903	1.1824
sepsis	order	Methanobacteriales	Inverse variance weighted	10	0.0684704	0.0444391	0.123373	-0.0186303	0.155571	1.07087	0.981542	1.16833
sepsis	order	Methanobacteriales	Simple mode	10	0.154608	0.0948134	0.1374	-0.0312261	0.340443	1.1672	0.969256	1.40557
sepsis	order	Methanobacteriales	Weighted mode	10	0.078547	0.0952818	0.431037	-0.108205	0.265299	1.08171	0.897443	1.30382
sepsis	order	Mollicutes RF9	MR Egger	11	-0.08977	0.188506	0.645266	-0.459241	0.279701	0.914141	0.631763	1.32273
sepsis	order	Mollicutes RF9	Weighted median	11	-0.100385	0.0810305	0.215401	-0.259204	0.0584351	0.904489	0.771665	1.06018
sepsis	order	Mollicutes RF9	Inverse variance weighted	11	-0.101128	0.0627272	0.106921	-0.224073	0.0218174	0.903817	0.799256	1.02206
sepsis	order	Mollicutes RF9	Simple mode	11	-0.0405373	0.126805	0.755788	-0.289075	0.208001	0.960273	0.748956	1.23121
sepsis	order	Mollicutes RF9	Weighted mode	11	-0.0900753	0.12509	0.487962	-0.335251	0.155101	0.913862	0.715158	1.16778
sepsis	order	NB1n	MR Egger	13	-0.137084	0.219368	0.544777	-0.567046	0.292877	0.871897	0.567199	1.34028
sepsis	order	NB1n	Weighted median	13	0.0194268	0.0600608	0.746353	-0.0982924	0.137146	1.01962	0.906384	1.147
sepsis	order	NB1n	Inverse variance weighted	13	-0.00851292	0.051995	0.869947	-0.110423	0.0933973	0.991523	0.895455	1.0979
sepsis	order	NB1n	Simple mode	13	0.0287396	0.11733	0.810637	-0.201228	0.258707	1.02916	0.817726	1.29525
sepsis	order	NB1n	Weighted mode	13	0.0171492	0.112008	0.880858	-0.202386	0.236684	1.0173	0.81678	1.26704
sepsis	order	Pasteurellales	MR Egger	14	0.00223458	0.107141	0.983703	-0.207762	0.212232	1.00224	0.8124	1.23643
sepsis	order	Pasteurellales	Weighted median	14	0.0209126	0.0612654	0.732844	-0.0991675	0.140993	1.02113	0.905591	1.15142
sepsis	order	Pasteurellales	Inverse variance weighted	14	-0.00944133	0.0469023	0.840466	-0.10137	0.0824872	0.990603	0.903599	1.08598
sepsis	order	Pasteurellales	Simple mode	14	0.0760978	0.100713	0.463365	-0.121299	0.273495	1.07907	0.885769	1.31455
sepsis	order	Pasteurellales	Weighted mode	14	0.077791	0.0997877	0.449607	-0.117793	0.273375	1.0809	0.88888	1.31439
sepsis	order	Rhodospirillales	MR Egger	14	0.182779	0.25429	0.486038	-0.31563	0.681187	1.20055	0.729329	1.97622
sepsis	order	Rhodospirillales	Weighted median	14	0.104199	0.0739509	0.158825	-0.0407443	0.249143	1.10982	0.960075	1.28293
sepsis	order	Rhodospirillales	Inverse variance weighted	14	0.053135	0.0541611	0.326566	-0.0530208	0.159291	1.05457	0.94836	1.17268
sepsis	order	Rhodospirillales	Simple mode	14	0.147437	0.12748	0.268269	-0.102424	0.397297	1.15886	0.902647	1.4878
sepsis	order	Rhodospirillales	Weighted mode	14	0.149917	0.114603	0.213482	-0.0747039	0.374538	1.16174	0.928018	1.45432
sepsis	class	Alphaproteobacteria	MR Egger	7	-0.120598	0.292571	0.69727	-0.694038	0.452842	0.88639	0.499555	1.57278
sepsis	class	Alphaproteobacteria	Weighted median	7	0.0434309	0.0967611	0.653542	-0.146221	0.233083	1.04439	0.863967	1.26249
sepsis	class	Alphaproteobacteria	Inverse variance weighted	7	-0.00851887	0.0767451	0.911615	-0.158939	0.141902	0.991517	0.853048	1.15246
sepsis	class	Alphaproteobacteria	Simple mode	7	0.0686861	0.140709	0.642774	-0.207104	0.344476	1.0711	0.812935	1.41125
sepsis	class	Alphaproteobacteria	Weighted mode	7	0.0733926	0.13247	0.599581	-0.186248	0.333033	1.07615	0.830068	1.39519
sepsis	family	Bacteroidaceae	MR Egger	8	-0.323289	0.531527	0.565335	-1.36508	0.718504	0.723765	0.25536	2.05136
sepsis	family	Bacteroidaceae	Weighted median	8	0.05671	0.12162	0.64101	-0.181666	0.295086	1.05835	0.83388	1.34324
sepsis	family	Bacteroidaceae	Inverse variance weighted	8	0.101061	0.0971683	0.298311	-0.0893888	0.291511	1.10634	0.91449	1.33845
sepsis	family	Bacteroidaceae	Simple mode	8	-0.0392926	0.19403	0.84528	-0.419592	0.341006	0.961469	0.657315	1.40636
sepsis	family	Bacteroidaceae	Weighted mode	8	-0.0321415	0.194506	0.873421	-0.413373	0.34909	0.96837	0.661416	1.41778
sepsis	order	Selenomonadales	MR Egger	11	0.159416	0.243821	0.529575	-0.318473	0.637304	1.17283	0.727259	1.89137
sepsis	order	Selenomonadales	Weighted median	11	0.0868796	0.104276	0.40475	-0.117502	0.291261	1.09077	0.889139	1.33811
sepsis	order	Selenomonadales	Inverse variance weighted	11	0.0682564	0.0798446	0.392626	-0.088239	0.224752	1.07064	0.915542	1.25201
sepsis	order	Selenomonadales	Simple mode	11	0.0727001	0.166348	0.671371	-0.253342	0.398742	1.07541	0.776203	1.48995
sepsis	order	Selenomonadales	Weighted mode	11	0.106623	0.170471	0.545674	-0.227499	0.440746	1.11252	0.796523	1.55387
sepsis	order	Verrucomicrobiales	MR Egger	11	-0.126934	0.288966	0.670823	-0.693307	0.439439	0.880792	0.49992	1.55184
sepsis	order	Verrucomicrobiales	Weighted median	11	0.0444218	0.0895842	0.619989	-0.131163	0.220007	1.04542	0.877075	1.24609
sepsis	order	Verrucomicrobiales	Inverse variance weighted	11	-0.0160363	0.0790396	0.839221	-0.170954	0.138881	0.984092	0.84286	1.14899
sepsis	order	Verrucomicrobiales	Simple mode	11	0.00484241	0.134481	0.971985	-0.258741	0.268426	1.00485	0.772023	1.3079
sepsis	order	Verrucomicrobiales	Weighted mode	11	0.0317023	0.129983	0.812243	-0.223064	0.286469	1.03221	0.800063	1.33172
sepsis	order	Victivallales	MR Egger	8	-0.233765	0.167077	0.211284	-0.561236	0.0937058	0.791548	0.570503	1.09824
sepsis	order	Victivallales	Weighted median	8	-0.158017	0.0667951	0.017996	-0.288936	-0.0270987	0.853835	0.74906	0.973265
sepsis	order	Victivallales	Inverse variance weighted	8	-0.152181	0.0483693	0.00165386	-0.246985	-0.0573775	0.858833	0.781152	0.944238
sepsis	order	Victivallales	Simple mode	8	-0.136988	0.101941	0.220938	-0.336792	0.0628166	0.871981	0.714058	1.06483
sepsis	order	Victivallales	Weighted mode	8	-0.121282	0.0991935	0.261016	-0.315701	0.0731377	0.885784	0.729277	1.07588
sepsis	phylum	Actinobacteria	MR Egger	13	-0.736917	0.299371	0.0315918	-1.32368	-0.150149	0.478587	0.266153	0.860579
sepsis	phylum	Actinobacteria	Weighted median	13	0.00448183	0.107365	0.966703	-0.205954	0.214917	1.00449	0.813871	1.23976
sepsis	phylum	Actinobacteria	Inverse variance weighted	13	-0.0211402	0.0898315	0.813951	-0.19721	0.154929	0.979082	0.821018	1.16758
sepsis	phylum	Actinobacteria	Simple mode	13	0.127267	0.200363	0.537233	-0.265444	0.519978	1.13572	0.766865	1.68199
sepsis	phylum	Actinobacteria	Weighted mode	13	0.0644057	0.191678	0.742666	-0.311283	0.440095	1.06652	0.732506	1.55285
sepsis	phylum	Bacteroidetes	MR Egger	12	0.0523957	0.175195	0.771009	-0.290987	0.395778	1.05379	0.747526	1.48554
sepsis	phylum	Bacteroidetes	Weighted median	12	-0.0123157	0.107603	0.908877	-0.223218	0.198586	0.98776	0.799941	1.21968
sepsis	phylum	Bacteroidetes	Inverse variance weighted	12	0.0827221	0.0803747	0.303383	-0.0748123	0.240257	1.08624	0.927918	1.27158
sepsis	phylum	Bacteroidetes	Simple mode	12	-0.134502	0.18468	0.48165	-0.496475	0.227472	0.874151	0.608672	1.25542
sepsis	phylum	Bacteroidetes	Weighted mode	12	-0.0491826	0.131839	0.7162	-0.307588	0.209222	0.952007	0.735219	1.23272
sepsis	phylum	Cyanobacteria	MR Egger	7	-0.00752031	0.203719	0.971981	-0.406809	0.391768	0.992508	0.665771	1.47959
sepsis	phylum	Cyanobacteria	Weighted median	7	0.0828813	0.0857655	0.333858	-0.085219	0.250982	1.08641	0.918311	1.28529
sepsis	phylum	Cyanobacteria	Inverse variance weighted	7	0.109721	0.0628659	0.0809283	-0.0134957	0.232938	1.11597	0.986595	1.2623
sepsis	phylum	Cyanobacteria	Simple mode	7	-0.00429648	0.13958	0.976442	-0.277873	0.26928	0.995713	0.757393	1.30902
sepsis	phylum	Cyanobacteria	Weighted mode	7	-0.00605247	0.133485	0.965306	-0.267684	0.255579	0.993966	0.76515	1.29121
sepsis	phylum	Euryarchaeota	MR Egger	12	0.246226	0.182799	0.207718	-0.11206	0.604513	1.27919	0.893991	1.83036
sepsis	phylum	Euryarchaeota	Weighted median	12	0.0368647	0.0508994	0.468903	-0.0628982	0.136627	1.03755	0.939039	1.1464
sepsis	phylum	Euryarchaeota	Inverse variance weighted	12	0.0251909	0.0428092	0.556233	-0.0587151	0.109097	1.02551	0.942975	1.11527
sepsis	phylum	Euryarchaeota	Simple mode	12	0.0403184	0.0923781	0.670954	-0.140743	0.22138	1.04114	0.868713	1.2478
sepsis	phylum	Euryarchaeota	Weighted mode	12	0.042107	0.0878072	0.640947	-0.129995	0.214209	1.04301	0.8781	1.23888
sepsis	phylum	Firmicutes	MR Egger	16	0.0761752	0.128796	0.563655	-0.176266	0.328616	1.07915	0.838395	1.38904
sepsis	phylum	Firmicutes	Weighted median	16	0.0450864	0.0831082	0.587472	-0.117806	0.207979	1.04612	0.888869	1.23119
sepsis	phylum	Firmicutes	Inverse variance weighted	16	0.0310965	0.0605974	0.607835	-0.0876744	0.149867	1.03159	0.916059	1.16168
sepsis	phylum	Firmicutes	Simple mode	16	0.0799852	0.125421	0.533262	-0.16584	0.32581	1.08327	0.847182	1.38515
sepsis	phylum	Firmicutes	Weighted mode	16	0.0744456	0.108906	0.504665	-0.13901	0.287901	1.07729	0.870219	1.33363
sepsis	phylum	Lentisphaerae	MR Egger	9	-0.17479	0.213503	0.439947	-0.593256	0.243675	0.839633	0.552525	1.27593
sepsis	phylum	Lentisphaerae	Weighted median	9	-0.135959	0.0636878	0.032779	-0.260787	-0.0111313	0.872878	0.770445	0.98893
sepsis	phylum	Lentisphaerae	Inverse variance weighted	9	-0.115444	0.0548801	0.0354171	-0.223009	-0.00787846	0.890971	0.800108	0.992152
sepsis	phylum	Lentisphaerae	Simple mode	9	-0.128244	0.105526	0.258903	-0.335075	0.0785867	0.879639	0.715284	1.08176
sepsis	phylum	Lentisphaerae	Weighted mode	9	-0.114161	0.105558	0.310998	-0.321055	0.0927339	0.892115	0.725383	1.09717
sepsis	phylum	Proteobacteria	MR Egger	12	0.0772701	0.319314	0.81368	-0.548586	0.703126	1.08033	0.577766	2.02006
sepsis	phylum	Proteobacteria	Weighted median	12	0.0341977	0.110319	0.756569	-0.182027	0.250423	1.03479	0.833579	1.28457
sepsis	phylum	Proteobacteria	Inverse variance weighted	12	0.00506382	0.0994032	0.959372	-0.189766	0.199894	1.00508	0.827152	1.22127
sepsis	phylum	Proteobacteria	Simple mode	12	0.213897	0.180759	0.261623	-0.140391	0.568185	1.2385	0.869019	1.76506
sepsis	phylum	Proteobacteria	Weighted mode	12	0.182908	0.183473	0.340229	-0.176699	0.542515	1.2007	0.838032	1.72033
sepsis	family	Bacteroidales S24 7group	MR Egger	6	0.216254	0.306117	0.518889	-0.383735	0.816243	1.24142	0.681312	2.26199
sepsis	family	Bacteroidales S24 7group	Weighted median	6	0.00771047	0.0918485	0.933098	-0.172313	0.187734	1.00774	0.841716	1.20651
sepsis	family	Bacteroidales S24 7group	Inverse variance weighted	6	0.00782458	0.0752763	0.917213	-0.139717	0.155366	1.00786	0.869604	1.16809
sepsis	family	Bacteroidales S24 7group	Simple mode	6	0.00477512	0.126454	0.971339	-0.243074	0.252624	1.00479	0.784213	1.2874
sepsis	family	Bacteroidales S24 7group	Weighted mode	6	0.00677981	0.126002	0.959173	-0.240185	0.253745	1.0068	0.786482	1.28884
sepsis	phylum	Tenericutes	MR Egger	12	-0.23029	0.199899	0.276105	-0.622091	0.161512	0.794303	0.536821	1.17529
sepsis	phylum	Tenericutes	Weighted median	12	0.0876257	0.0901564	0.331085	-0.0890809	0.264332	1.09158	0.914772	1.30256
sepsis	phylum	Tenericutes	Inverse variance weighted	12	0.0928114	0.0661415	0.16055	-0.036826	0.222449	1.09725	0.963844	1.24913
sepsis	phylum	Tenericutes	Simple mode	12	0.125359	0.153348	0.431005	-0.175203	0.42592	1.13355	0.839287	1.531
sepsis	phylum	Tenericutes	Weighted mode	12	0.11732	0.16223	0.484669	-0.200651	0.43529	1.12448	0.818198	1.54541
sepsis	phylum	Verrucomicrobia	MR Egger	12	0.192839	0.172786	0.290499	-0.145822	0.531499	1.21269	0.864311	1.70148
sepsis	phylum	Verrucomicrobia	Weighted median	12	0.0176184	0.0787571	0.822986	-0.136746	0.171982	1.01777	0.872192	1.18766
sepsis	phylum	Verrucomicrobia	Inverse variance weighted	12	0.063239	0.0624428	0.311179	-0.0591489	0.185627	1.06528	0.942566	1.20397
sepsis	phylum	Verrucomicrobia	Simple mode	12	-0.0599585	0.135714	0.667194	-0.325959	0.206042	0.941804	0.721835	1.2288
sepsis	phylum	Verrucomicrobia	Weighted mode	12	-0.0535895	0.124931	0.676238	-0.298455	0.191276	0.947821	0.741964	1.21079
sepsis	family	Bifidobacteriaceae	MR Egger	12	-0.2376	0.235452	0.336708	-0.699086	0.223885	0.788518	0.49704	1.25093
sepsis	family	Bifidobacteriaceae	Weighted median	12	-0.0135922	0.0903577	0.880428	-0.190693	0.163509	0.9865	0.826386	1.17764
sepsis	family	Bifidobacteriaceae	Inverse variance weighted	12	-0.0211816	0.0688109	0.758216	-0.156051	0.113688	0.979041	0.855516	1.1204
sepsis	family	Bifidobacteriaceae	Simple mode	12	0.127291	0.176282	0.48531	-0.218223	0.472804	1.13575	0.803946	1.60449
sepsis	family	Bifidobacteriaceae	Weighted mode	12	-0.188496	0.137498	0.197728	-0.457993	0.0810002	0.828204	0.632552	1.08437
sepsis	family	Clostridiaceae1	MR Egger	10	0.495867	0.214599	0.0496378	0.0752519	0.916481	1.64192	1.07816	2.50048
sepsis	family	Clostridiaceae1	Weighted median	10	0.172626	0.104645	0.0990169	-0.0324776	0.377729	1.18842	0.968044	1.45897
sepsis	family	Clostridiaceae1	Inverse variance weighted	10	0.191645	0.0754684	0.011104	0.0437271	0.339563	1.21124	1.0447	1.40433
sepsis	family	Clostridiaceae1	Simple mode	10	0.119151	0.175826	0.515027	-0.225468	0.46377	1.12654	0.798142	1.59006
sepsis	family	Clostridiaceae1	Weighted mode	10	0.121255	0.173622	0.502582	-0.219044	0.461554	1.12891	0.803286	1.58654
sepsis	family	Clostridiales vadin BB60 group	MR Egger	15	0.234429	0.149192	0.140119	-0.0579871	0.526844	1.26419	0.943662	1.69358
sepsis	family	Clostridiales vadin BB60 group	Weighted median	15	0.0085763	0.0732039	0.906736	-0.134903	0.152056	1.00861	0.8738	1.16423
sepsis	family	Clostridiales vadin BB60 group	Inverse variance weighted	15	0.0190658	0.052998	0.719037	-0.0848103	0.122942	1.01925	0.918687	1.13082
sepsis	family	Clostridiales vadin BB60 group	Simple mode	15	-0.0899523	0.122619	0.475305	-0.330286	0.150382	0.913975	0.718718	1.16228
sepsis	family	Clostridiales vadin BB60 group	Weighted mode	15	-0.0877015	0.112565	0.448881	-0.30833	0.132926	0.916034	0.734673	1.14217
sepsis	family	Coriobacteriaceae	MR Egger	13	0.163778	0.308017	0.605494	-0.439936	0.767492	1.17795	0.644077	2.15436
sepsis	family	Coriobacteriaceae	Weighted median	13	0.0312909	0.103936	0.763369	-0.172424	0.235006	1.03179	0.841622	1.26492
sepsis	family	Coriobacteriaceae	Inverse variance weighted	13	-0.00336345	0.0775996	0.965428	-0.155459	0.148732	0.996642	0.856022	1.16036
sepsis	family	Coriobacteriaceae	Simple mode	13	0.142754	0.193699	0.475293	-0.236896	0.522404	1.15345	0.789073	1.68608
sepsis	family	Coriobacteriaceae	Weighted mode	13	0.142754	0.196936	0.482426	-0.243242	0.528749	1.15345	0.784082	1.69681
sepsis	family	Defluviitaleaceae	MR Egger	9	-0.138629	0.199314	0.509149	-0.529284	0.252027	0.870551	0.589027	1.28663
sepsis	family	Defluviitaleaceae	Weighted median	9	-0.126926	0.0787506	0.107018	-0.281277	0.0274254	0.880799	0.754819	1.0278
sepsis	family	Defluviitaleaceae	Inverse variance weighted	9	-0.0878967	0.0600778	0.143454	-0.205649	0.0298558	0.915855	0.814119	1.03031
sepsis	family	Defluviitaleaceae	Simple mode	9	-0.160203	0.128673	0.248351	-0.412402	0.0919966	0.851971	0.662058	1.09636
sepsis	family	Defluviitaleaceae	Weighted mode	9	-0.154553	0.114691	0.21472	-0.379348	0.0702424	0.856798	0.684308	1.07277
sepsis	family	Desulfovibrionaceae	MR Egger	10	-0.0687255	0.186174	0.721598	-0.433626	0.296176	0.933583	0.648154	1.34471
sepsis	family	Desulfovibrionaceae	Weighted median	10	-0.0850771	0.101387	0.401395	-0.283796	0.113641	0.918441	0.752921	1.12035
sepsis	family	Desulfovibrionaceae	Inverse variance weighted	10	-0.0872464	0.0735028	0.235236	-0.231312	0.0568192	0.916451	0.793492	1.05846
sepsis	family	Desulfovibrionaceae	Simple mode	10	-0.17091	0.156453	0.303033	-0.477559	0.135738	0.842897	0.620296	1.14538
sepsis	family	Desulfovibrionaceae	Weighted mode	10	-0.104631	0.137136	0.465008	-0.373417	0.164155	0.900657	0.688378	1.1784
sepsis	family	Enterobacteriaceae	MR Egger	6	-0.856437	0.605167	0.229929	-2.04256	0.329691	0.424673	0.129696	1.39054
sepsis	family	Enterobacteriaceae	Weighted median	6	0.162931	0.139375	0.242401	-0.110245	0.436106	1.17695	0.895615	1.54667
sepsis	family	Enterobacteriaceae	Inverse variance weighted	6	0.191604	0.120815	0.112754	-0.0451926	0.428401	1.21119	0.955813	1.5348
sepsis	family	Enterobacteriaceae	Simple mode	6	0.163223	0.21322	0.478523	-0.254688	0.581134	1.1773	0.775159	1.78806
sepsis	family	Enterobacteriaceae	Weighted mode	6	0.160008	0.194151	0.447377	-0.220529	0.540545	1.17352	0.802094	1.71694
sepsis	class	Bacilli	MR Egger	16	0.140618	0.165296	0.409247	-0.183362	0.464599	1.15099	0.832467	1.59138
sepsis	class	Bacilli	Weighted median	16	0.0298004	0.0853804	0.727067	-0.137545	0.197146	1.03025	0.871495	1.21792
sepsis	class	Bacilli	Inverse variance weighted	16	-0.00550576	0.0635174	0.930925	-0.13	0.118988	0.994509	0.878096	1.12636
sepsis	class	Bacilli	Simple mode	16	0.0908498	0.133817	0.507535	-0.171432	0.353131	1.0951	0.842458	1.42352
sepsis	class	Bacilli	Weighted mode	16	0.0596705	0.122368	0.63286	-0.18017	0.299511	1.06149	0.835128	1.3492
sepsis	family	Erysipelotrichaceae	MR Egger	13	-0.514969	0.325654	0.142107	-1.15325	0.123313	0.597519	0.315609	1.13124
sepsis	family	Erysipelotrichaceae	Weighted median	13	-0.022663	0.101591	0.823472	-0.22178	0.176454	0.977592	0.801091	1.19298
sepsis	family	Erysipelotrichaceae	Inverse variance weighted	13	-0.0917342	0.076561	0.230845	-0.241794	0.0583254	0.912348	0.785218	1.06006
sepsis	family	Erysipelotrichaceae	Simple mode	13	0.0659849	0.184899	0.727386	-0.296418	0.428387	1.06821	0.743477	1.53478
sepsis	family	Erysipelotrichaceae	Weighted mode	13	0.0468222	0.179663	0.798811	-0.305317	0.398962	1.04794	0.73689	1.49028
sepsis	family	Family XI	MR Egger	8	0.235143	0.261451	0.4031	-0.2773	0.747587	1.26509	0.757827	2.1119
sepsis	family	Family XI	Weighted median	8	0.0250435	0.0532988	0.638448	-0.0794221	0.129509	1.02536	0.92365	1.13827
sepsis	family	Family XI	Inverse variance weighted	8	0.0281235	0.0408864	0.491551	-0.0520139	0.108261	1.02852	0.949316	1.11434
sepsis	family	Family XI	Simple mode	8	0.0278179	0.075753	0.724307	-0.120658	0.176294	1.02821	0.886337	1.19279
sepsis	family	Family XI	Weighted mode	8	0.0278179	0.0769012	0.728223	-0.122908	0.178544	1.02821	0.884345	1.19548
sepsis	family	Family XIII	MR Egger	9	0.492503	0.297526	0.141832	-0.0906493	1.07565	1.63641	0.913338	2.93191
sepsis	family	Family XIII	Weighted median	9	-0.0164507	0.112867	0.884116	-0.23767	0.204768	0.983684	0.788463	1.22724
sepsis	family	Family XIII	Inverse variance weighted	9	0.03379	0.0857601	0.693576	-0.1343	0.20188	1.03437	0.874328	1.2237
sepsis	family	Family XIII	Simple mode	9	-0.113106	0.204606	0.595504	-0.514133	0.287921	0.893056	0.598019	1.33365
sepsis	family	Family XIII	Weighted mode	9	-0.0965319	0.197967	0.638904	-0.484548	0.291484	0.907981	0.615976	1.33841
sepsis	family	Lachnospiraceae	MR Egger	14	-0.0948069	0.161083	0.567071	-0.41053	0.220916	0.909549	0.663299	1.24722
sepsis	family	Lachnospiraceae	Weighted median	14	0.0719479	0.0971188	0.4588	-0.118405	0.262301	1.0746	0.888336	1.29992
sepsis	family	Lachnospiraceae	Inverse variance weighted	14	0.033121	0.0684855	0.628655	-0.101111	0.167353	1.03368	0.903833	1.18217
sepsis	family	Lachnospiraceae	Simple mode	14	0.101833	0.151971	0.514533	-0.19603	0.399696	1.1072	0.821988	1.49137
sepsis	family	Lachnospiraceae	Weighted mode	14	0.0807255	0.128677	0.541292	-0.171481	0.332932	1.08407	0.842416	1.39505
sepsis	family	Lactobacillaceae	MR Egger	9	-0.166323	0.139787	0.272897	-0.440305	0.107659	0.846773	0.64384	1.11367
sepsis	family	Lactobacillaceae	Weighted median	9	-0.088815	0.0711282	0.211789	-0.228226	0.0505962	0.915015	0.795944	1.0519
sepsis	family	Lactobacillaceae	Inverse variance weighted	9	-0.016345	0.0535144	0.760037	-0.121233	0.0885432	0.983788	0.885827	1.09258
sepsis	family	Lactobacillaceae	Simple mode	9	-0.105138	0.119056	0.402943	-0.338488	0.128213	0.900201	0.712847	1.1368
sepsis	family	Lactobacillaceae	Weighted mode	9	-0.105138	0.107973	0.358703	-0.316764	0.106489	0.900201	0.728502	1.11237
sepsis	family	Methanobacteriaceae	MR Egger	10	0.166639	0.193977	0.415302	-0.213556	0.546835	1.18133	0.807707	1.72778
sepsis	family	Methanobacteriaceae	Weighted median	10	0.0607001	0.0544648	0.265072	-0.0460509	0.167451	1.06258	0.954993	1.18229
sepsis	family	Methanobacteriaceae	Inverse variance weighted	10	0.0684704	0.0444391	0.123373	-0.0186303	0.155571	1.07087	0.981542	1.16833
sepsis	family	Methanobacteriaceae	Simple mode	10	0.154608	0.103255	0.168529	-0.0477723	0.356989	1.1672	0.953351	1.42902
sepsis	family	Methanobacteriaceae	Weighted mode	10	0.078547	0.0908742	0.409841	-0.0995664	0.25666	1.08171	0.90523	1.29261
sepsis	family	Oxalobacteraceae	MR Egger	14	-0.173347	0.154644	0.284246	-0.476449	0.129756	0.840846	0.620985	1.13855
sepsis	family	Oxalobacteraceae	Weighted median	14	-0.0237229	0.0512585	0.643501	-0.12419	0.0767437	0.976556	0.883212	1.07977
sepsis	family	Oxalobacteraceae	Inverse variance weighted	14	-0.0150837	0.0389119	0.698285	-0.0913511	0.0611836	0.985029	0.912697	1.06309
sepsis	family	Oxalobacteraceae	Simple mode	14	-0.0772021	0.0857151	0.384139	-0.245204	0.0907995	0.925703	0.782545	1.09505
sepsis	family	Oxalobacteraceae	Weighted mode	14	0.0258686	0.0960158	0.791835	-0.162322	0.21406	1.02621	0.850167	1.2387
sepsis	family	Pasteurellaceae	MR Egger	14	0.00223458	0.107141	0.983703	-0.207762	0.212232	1.00224	0.8124	1.23643
sepsis	family	Pasteurellaceae	Weighted median	14	0.0209126	0.0611903	0.732528	-0.0990203	0.140846	1.02113	0.905724	1.15125
sepsis	family	Pasteurellaceae	Inverse variance weighted	14	-0.00944133	0.0469023	0.840466	-0.10137	0.0824872	0.990603	0.903599	1.08598
sepsis	family	Pasteurellaceae	Simple mode	14	0.0760978	0.0976555	0.449787	-0.115307	0.267502	1.07907	0.891093	1.3067
sepsis	family	Pasteurellaceae	Weighted mode	14	0.077791	0.0981735	0.442358	-0.114629	0.270211	1.0809	0.891697	1.31024
sepsis	family	Peptococcaceae	MR Egger	8	0.0560296	0.270705	0.842874	-0.474553	0.586612	1.05763	0.622163	1.79789
sepsis	family	Peptococcaceae	Weighted median	8	0.00493326	0.0933499	0.957854	-0.178033	0.187899	1.00495	0.836915	1.20671
sepsis	family	Peptococcaceae	Inverse variance weighted	8	-0.0461226	0.109624	0.67395	-0.260986	0.168741	0.954925	0.770291	1.18381
sepsis	family	Peptococcaceae	Simple mode	8	-0.123811	0.140508	0.407463	-0.399207	0.151585	0.883547	0.670852	1.16368
sepsis	family	Peptococcaceae	Weighted mode	8	0.00366873	0.103564	0.97273	-0.199318	0.206655	1.00368	0.81929	1.22956
sepsis	family	Peptostreptococcaceae	MR Egger	13	-0.106843	0.14964	0.490101	-0.400138	0.186452	0.898667	0.670227	1.20497
sepsis	family	Peptostreptococcaceae	Weighted median	13	-0.0872861	0.0882135	0.322425	-0.260185	0.0856123	0.916415	0.770909	1.08938
sepsis	family	Peptostreptococcaceae	Inverse variance weighted	13	-0.025067	0.0671773	0.709039	-0.156734	0.1066	0.975245	0.854931	1.11249
sepsis	family	Peptostreptococcaceae	Simple mode	13	0.179808	0.170006	0.311039	-0.153404	0.513021	1.19699	0.857783	1.67033
sepsis	family	Peptostreptococcaceae	Weighted mode	13	-0.135659	0.108887	0.236587	-0.349077	0.0777589	0.87314	0.705339	1.08086
sepsis	class	Bacteroidia	MR Egger	13	0.0747415	0.166855	0.662888	-0.252294	0.401777	1.07761	0.777016	1.49448
sepsis	class	Bacteroidia	Weighted median	13	-0.0141879	0.107117	0.894627	-0.224138	0.195762	0.985912	0.799205	1.21624
sepsis	class	Bacteroidia	Inverse variance weighted	13	0.0706448	0.0746243	0.343806	-0.0756188	0.216908	1.0732	0.92717	1.24223
sepsis	class	Bacteroidia	Simple mode	13	-0.0925326	0.18249	0.621305	-0.450213	0.265148	0.911619	0.637492	1.30362
sepsis	class	Bacteroidia	Weighted mode	13	-0.0286548	0.128461	0.827238	-0.280438	0.223128	0.971752	0.755453	1.24998
sepsis	family	Porphyromonadaceae	MR Egger	8	0.101396	0.541577	0.857656	-0.960095	1.16289	1.10671	0.382857	3.19916
sepsis	family	Porphyromonadaceae	Weighted median	8	-0.0648601	0.136805	0.635425	-0.332999	0.203278	0.937199	0.716771	1.22541
sepsis	family	Porphyromonadaceae	Inverse variance weighted	8	0.0550116	0.126228	0.662973	-0.192395	0.302418	1.05655	0.824981	1.35313
sepsis	family	Porphyromonadaceae	Simple mode	8	-0.125599	0.230481	0.602715	-0.577342	0.326145	0.881969	0.561388	1.38562
sepsis	family	Porphyromonadaceae	Weighted mode	8	-0.129037	0.19918	0.53775	-0.51943	0.261356	0.878942	0.59486	1.29869
sepsis	family	Prevotellaceae	MR Egger	15	0.0150719	0.271836	0.956627	-0.517728	0.547871	1.01519	0.595873	1.72957
sepsis	family	Prevotellaceae	Weighted median	15	0.0457292	0.0869537	0.598955	-0.1247	0.216158	1.04679	0.882762	1.2413
sepsis	family	Prevotellaceae	Inverse variance weighted	15	-0.0316631	0.075305	0.674146	-0.179261	0.115935	0.968833	0.835888	1.12292
sepsis	family	Prevotellaceae	Simple mode	15	0.0506546	0.140825	0.72444	-0.225362	0.326672	1.05196	0.798227	1.38635
sepsis	family	Prevotellaceae	Weighted mode	15	0.062613	0.138234	0.657527	-0.208326	0.333552	1.06461	0.811942	1.39592
sepsis	family	Rhodospirillaceae	MR Egger	15	0.0535341	0.237931	0.825479	-0.412811	0.51988	1.05499	0.661787	1.68183
sepsis	family	Rhodospirillaceae	Weighted median	15	0.0866529	0.0676402	0.200163	-0.0459219	0.219228	1.09052	0.955117	1.24511
sepsis	family	Rhodospirillaceae	Inverse variance weighted	15	0.0400231	0.0496637	0.420311	-0.0573178	0.137364	1.04083	0.944294	1.14725
sepsis	family	Rhodospirillaceae	Simple mode	15	0.146776	0.123308	0.253716	-0.0949087	0.38846	1.15809	0.909456	1.47471
sepsis	family	Rhodospirillaceae	Weighted mode	15	0.146776	0.117483	0.232026	-0.0834904	0.377042	1.15809	0.9199	1.45797
sepsis	family	Rikenellaceae	MR Egger	19	-0.089808	0.18596	0.635297	-0.454289	0.274673	0.914107	0.634899	1.3161
sepsis	family	Rikenellaceae	Weighted median	19	-0.0734265	0.0795363	0.355913	-0.229318	0.0824648	0.929204	0.795076	1.08596
sepsis	family	Rikenellaceae	Inverse variance weighted	19	-0.0222051	0.060868	0.715255	-0.141506	0.0970962	0.97804	0.86805	1.10197
sepsis	family	Rikenellaceae	Simple mode	19	-0.0865339	0.135468	0.531013	-0.352052	0.178984	0.917104	0.703244	1.196
sepsis	family	Rikenellaceae	Weighted mode	19	-0.082126	0.121309	0.507014	-0.319891	0.155639	0.921156	0.726228	1.1684
sepsis	family	Ruminococcaceae	MR Egger	10	0.173268	0.238593	0.488411	-0.294374	0.640909	1.18918	0.744998	1.89821
sepsis	family	Ruminococcaceae	Weighted median	10	0.119703	0.108985	0.272056	-0.0939082	0.333314	1.12716	0.910366	1.39559
sepsis	family	Ruminococcaceae	Inverse variance weighted	10	0.102325	0.105449	0.33186	-0.104355	0.309005	1.10774	0.900905	1.36207
sepsis	family	Ruminococcaceae	Simple mode	10	0.102676	0.167732	0.55559	-0.226078	0.43143	1.10813	0.797656	1.53946
sepsis	family	Ruminococcaceae	Weighted mode	10	0.130473	0.132722	0.351266	-0.129662	0.390608	1.13937	0.878393	1.47788
sepsis	family	Streptococcaceae	MR Egger	10	0.249998	0.311975	0.446081	-0.361473	0.86147	1.28402	0.696649	2.36664
sepsis	family	Streptococcaceae	Weighted median	10	0.0570651	0.110421	0.605298	-0.15936	0.27349	1.05872	0.85269	1.31454
sepsis	family	Streptococcaceae	Inverse variance weighted	10	0.0456097	0.0838441	0.586453	-0.118725	0.209944	1.04667	0.888052	1.23361
sepsis	family	Streptococcaceae	Simple mode	10	0.0809151	0.171051	0.647443	-0.254346	0.416176	1.08428	0.775424	1.51615
sepsis	family	Streptococcaceae	Weighted mode	10	0.0893003	0.150954	0.568696	-0.20657	0.38517	1.09341	0.81337	1.46986
sepsis	family	Veillonellaceae	MR Egger	17	0.111747	0.117107	0.355093	-0.117783	0.341277	1.11823	0.888889	1.40674
sepsis	family	Veillonellaceae	Weighted median	17	0.00543619	0.0750235	0.942236	-0.14161	0.152482	1.00545	0.86796	1.16472
sepsis	family	Veillonellaceae	Inverse variance weighted	17	-0.040449	0.0551131	0.462992	-0.148471	0.0675725	0.960358	0.862025	1.06991
sepsis	family	Veillonellaceae	Simple mode	17	0.0240663	0.123715	0.84821	-0.218416	0.266548	1.02436	0.803791	1.30545
sepsis	family	Veillonellaceae	Weighted mode	17	0.018459	0.100264	0.856245	-0.178059	0.214977	1.01863	0.836893	1.23983
sepsis	class	Betaproteobacteria	MR Egger	12	0.21117	0.321242	0.525793	-0.418465	0.840805	1.23512	0.658056	2.31823
sepsis	class	Betaproteobacteria	Weighted median	12	0.0347587	0.113596	0.759616	-0.187889	0.257406	1.03537	0.828707	1.29357
sepsis	class	Betaproteobacteria	Inverse variance weighted	12	-0.000717144	0.0892576	0.993589	-0.175662	0.174228	0.999283	0.838901	1.19033
sepsis	class	Betaproteobacteria	Simple mode	12	0.060993	0.186241	0.749442	-0.30404	0.426026	1.06289	0.737831	1.53116
sepsis	class	Betaproteobacteria	Weighted mode	12	0.0692402	0.17825	0.705101	-0.280131	0.418611	1.07169	0.755685	1.51985
sepsis	family	Verrucomicrobiaceae	MR Egger	11	-0.127596	0.288936	0.669194	-0.693909	0.438718	0.880209	0.499619	1.55072
sepsis	family	Verrucomicrobiaceae	Weighted median	11	0.0444466	0.0899092	0.621059	-0.131775	0.220669	1.04545	0.876538	1.24691
sepsis	family	Verrucomicrobiaceae	Inverse variance weighted	11	-0.016096	0.0790562	0.838664	-0.171046	0.138854	0.984033	0.842783	1.14896
sepsis	family	Verrucomicrobiaceae	Simple mode	11	0.00525727	0.126959	0.967785	-0.243583	0.254098	1.00527	0.783814	1.2893
sepsis	family	Verrucomicrobiaceae	Weighted mode	11	0.0321308	0.119803	0.793998	-0.202682	0.266944	1.03265	0.816538	1.30597
sepsis	family	Victivallaceae	MR Egger	12	-0.0551092	0.159977	0.737618	-0.368663	0.258445	0.946382	0.691658	1.29491
sepsis	family	Victivallaceae	Weighted median	12	0.00503437	0.0463837	0.913569	-0.0858777	0.0959464	1.00505	0.917706	1.1007
sepsis	family	Victivallaceae	Inverse variance weighted	12	0.0158229	0.0352983	0.653964	-0.0533618	0.0850076	1.01595	0.948037	1.08873
sepsis	family	Victivallaceae	Simple mode	12	0.0275026	0.0785094	0.732723	-0.126376	0.181381	1.02788	0.881284	1.19887
sepsis	family	Victivallaceae	Weighted mode	12	0.0259348	0.0677681	0.709235	-0.106891	0.15876	1.02627	0.898624	1.17206
sepsis	genus	Actinomyces	MR Egger	5	-0.129418	0.283029	0.678565	-0.684155	0.425319	0.878607	0.504516	1.53008
sepsis	genus	Actinomyces	Weighted median	5	0.143241	0.105064	0.172769	-0.0626856	0.349167	1.15401	0.939239	1.41789
sepsis	genus	Actinomyces	Inverse variance weighted	5	0.136349	0.113403	0.229232	-0.0859207	0.358618	1.14608	0.917667	1.43135
sepsis	genus	Actinomyces	Simple mode	5	0.11129	0.141454	0.475419	-0.165959	0.388539	1.11772	0.847081	1.47482
sepsis	genus	Actinomyces	Weighted mode	5	0.11129	0.135401	0.457286	-0.154096	0.376676	1.11772	0.85719	1.45743
sepsis	genus	Adlercreutzia	MR Egger	8	0.159626	0.444927	0.732054	-0.712431	1.03168	1.17307	0.49045	2.80579
sepsis	genus	Adlercreutzia	Weighted median	8	-0.00871986	0.0963703	0.927904	-0.197606	0.180166	0.991318	0.820693	1.19742
sepsis	genus	Adlercreutzia	Inverse variance weighted	8	0.0534178	0.0917347	0.560359	-0.126382	0.233218	1.05487	0.881278	1.26266
sepsis	genus	Adlercreutzia	Simple mode	8	-0.0226143	0.138957	0.875319	-0.29497	0.249742	0.977639	0.744554	1.28369
sepsis	genus	Adlercreutzia	Weighted mode	8	-0.0226143	0.142891	0.878718	-0.30268	0.257452	0.977639	0.738835	1.29363
sepsis	genus	Akkermansia	MR Egger	11	-0.131339	0.28826	0.659452	-0.696329	0.433651	0.876921	0.498411	1.54288
sepsis	genus	Akkermansia	Weighted median	11	0.0442258	0.0911182	0.627416	-0.134366	0.222817	1.04522	0.87427	1.24959
sepsis	genus	Akkermansia	Inverse variance weighted	11	-0.0164213	0.079004	0.835342	-0.171269	0.138426	0.983713	0.842595	1.14847
sepsis	genus	Akkermansia	Simple mode	11	0.00419544	0.136288	0.976048	-0.262928	0.271319	1.0042	0.768797	1.31169
sepsis	genus	Akkermansia	Weighted mode	11	0.0310498	0.129098	0.814791	-0.221982	0.284081	1.03154	0.80093	1.32854
sepsis	genus	Alistipes	MR Egger	12	-0.100527	0.407239	0.810018	-0.898717	0.697662	0.90436	0.407092	2.00905
sepsis	genus	Alistipes	Weighted median	12	0.0762276	0.110893	0.491832	-0.141122	0.293577	1.07921	0.868383	1.34122
sepsis	genus	Alistipes	Inverse variance weighted	12	0.0357102	0.0840998	0.671116	-0.129125	0.200546	1.03636	0.878864	1.22207
sepsis	genus	Alistipes	Simple mode	12	-0.115808	0.20547	0.584315	-0.518529	0.286912	0.890646	0.595396	1.33231
sepsis	genus	Alistipes	Weighted mode	12	-0.137201	0.213544	0.533716	-0.555747	0.281346	0.871795	0.573643	1.32491
sepsis	genus	Allisonella	MR Egger	6	-0.607188	0.281655	0.0973481	-1.15923	-0.0551435	0.544881	0.313727	0.946349
sepsis	genus	Allisonella	Weighted median	6	-0.0369669	0.0678439	0.585835	-0.169941	0.0960071	0.963708	0.843715	1.10077
sepsis	genus	Allisonella	Inverse variance weighted	6	-0.0330126	0.0599096	0.581606	-0.150435	0.0844102	0.967526	0.860333	1.08808
sepsis	genus	Allisonella	Simple mode	6	-0.0156171	0.113381	0.895821	-0.237844	0.20661	0.984504	0.788325	1.2295
sepsis	genus	Allisonella	Weighted mode	6	-0.0755294	0.0888539	0.434109	-0.249683	0.0986243	0.927253	0.779048	1.10365
sepsis	genus	Alloprevotella	MR Egger	6	-0.382634	0.444604	0.437977	-1.25406	0.488791	0.682063	0.285344	1.63034
sepsis	genus	Alloprevotella	Weighted median	6	0.0563462	0.059484	0.343512	-0.0602425	0.172935	1.05796	0.941536	1.18879
sepsis	genus	Alloprevotella	Inverse variance weighted	6	0.0125243	0.0477974	0.793299	-0.0811586	0.106207	1.0126	0.922047	1.11205
sepsis	genus	Alloprevotella	Simple mode	6	0.0662442	0.0867464	0.479537	-0.103779	0.236267	1.06849	0.901425	1.26651
sepsis	genus	Alloprevotella	Weighted mode	6	0.0662442	0.0940938	0.512845	-0.11818	0.250668	1.06849	0.888536	1.28488
sepsis	genus	Anaerofilum	MR Egger	8	-0.448583	0.242656	0.114006	-0.924189	0.0270236	0.638532	0.396853	1.02739
sepsis	genus	Anaerofilum	Weighted median	8	-0.00989561	0.0645835	0.878223	-0.136479	0.116688	0.990153	0.872424	1.12377
sepsis	genus	Anaerofilum	Inverse variance weighted	8	-0.0537366	0.0510847	0.29284	-0.153863	0.0463894	0.947682	0.85739	1.04748
sepsis	genus	Anaerofilum	Simple mode	8	0.025282	0.101901	0.811175	-0.174444	0.225008	1.0256	0.839924	1.25233
sepsis	genus	Anaerofilum	Weighted mode	8	0.0236256	0.105441	0.829105	-0.183038	0.230289	1.02391	0.832736	1.25896
sepsis	genus	Anaerostipes	MR Egger	11	-0.27921	0.248898	0.290989	-0.767049	0.208629	0.756381	0.464381	1.23199
sepsis	genus	Anaerostipes	Weighted median	11	-0.10705	0.103359	0.300333	-0.309633	0.0955323	0.89848	0.733716	1.10024
sepsis	genus	Anaerostipes	Inverse variance weighted	11	-0.0919602	0.0788947	0.243774	-0.246594	0.0626735	0.912141	0.781458	1.06468
sepsis	genus	Anaerostipes	Simple mode	11	-0.0944397	0.170527	0.591876	-0.428673	0.239794	0.909883	0.651373	1.27099
sepsis	genus	Anaerostipes	Weighted mode	11	-0.100472	0.160842	0.546179	-0.415723	0.214778	0.90441	0.659863	1.23959
sepsis	class	Clostridia	MR Egger	12	0.123168	0.153529	0.44106	-0.177749	0.424085	1.13107	0.837153	1.52819
sepsis	class	Clostridia	Weighted median	12	0.0279535	0.0965571	0.772197	-0.161298	0.217205	1.02835	0.851038	1.2426
sepsis	class	Clostridia	Inverse variance weighted	12	-0.0105586	0.0702073	0.880456	-0.148165	0.127048	0.989497	0.862289	1.13547
sepsis	class	Clostridia	Simple mode	12	-0.175324	0.153976	0.279042	-0.477117	0.126469	0.839185	0.62057	1.13481
sepsis	class	Clostridia	Weighted mode	12	0.0458715	0.114452	0.696248	-0.178455	0.270198	1.04694	0.836562	1.31022
sepsis	genus	Anaerotruncus	MR Egger	12	-0.000740377	0.23167	0.997513	-0.454813	0.453333	0.99926	0.634566	1.57355
sepsis	genus	Anaerotruncus	Weighted median	12	0.00573603	0.0983535	0.953493	-0.187037	0.198509	1.00575	0.829413	1.21958
sepsis	genus	Anaerotruncus	Inverse variance weighted	12	0.0711895	0.0755636	0.346134	-0.0769151	0.219294	1.07378	0.925968	1.2452
sepsis	genus	Anaerotruncus	Simple mode	12	-0.0283938	0.144548	0.847854	-0.311708	0.25492	0.972005	0.732195	1.29036
sepsis	genus	Anaerotruncus	Weighted mode	12	-0.0256158	0.146732	0.864585	-0.31321	0.261978	0.97471	0.731096	1.2995
sepsis	genus	Bacteroides	MR Egger	8	-0.323289	0.531527	0.565335	-1.36508	0.718504	0.723765	0.25536	2.05136
sepsis	genus	Bacteroides	Weighted median	8	0.05671	0.11923	0.634336	-0.176982	0.290402	1.05835	0.837795	1.33696
sepsis	genus	Bacteroides	Inverse variance weighted	8	0.101061	0.0971683	0.298311	-0.0893888	0.291511	1.10634	0.91449	1.33845
sepsis	genus	Bacteroides	Simple mode	8	-0.0392926	0.200666	0.850321	-0.432598	0.354013	0.961469	0.648821	1.42477
sepsis	genus	Bacteroides	Weighted mode	8	-0.0321415	0.189958	0.870422	-0.404458	0.340175	0.96837	0.667338	1.40519
sepsis	genus	Barnesiella	MR Egger	12	0.205701	0.270518	0.464568	-0.324514	0.735917	1.22839	0.722878	2.0874
sepsis	genus	Barnesiella	Weighted median	12	0.117135	0.0986731	0.235187	-0.0762641	0.310534	1.12427	0.926571	1.36415
sepsis	genus	Barnesiella	Inverse variance weighted	12	0.0512569	0.0817306	0.530564	-0.108935	0.211449	1.05259	0.896789	1.23547
sepsis	genus	Barnesiella	Simple mode	12	0.131317	0.173346	0.464645	-0.208442	0.471076	1.14033	0.811848	1.60172
sepsis	genus	Barnesiella	Weighted mode	12	0.141741	0.176392	0.438673	-0.203987	0.487469	1.15228	0.815473	1.62819
sepsis	genus	Bifidobacterium	MR Egger	11	-0.223309	0.159306	0.194519	-0.53555	0.0889309	0.799867	0.585347	1.09301
sepsis	genus	Bifidobacterium	Weighted median	11	-0.115229	0.0868537	0.184607	-0.285462	0.0550041	0.891162	0.751667	1.05654
sepsis	genus	Bifidobacterium	Inverse variance weighted	11	-0.054691	0.0660364	0.407561	-0.184122	0.0747405	0.946778	0.831834	1.0776
sepsis	genus	Bifidobacterium	Simple mode	11	0.115602	0.150296	0.459579	-0.178979	0.410182	1.12255	0.836124	1.50709
sepsis	genus	Bifidobacterium	Weighted mode	11	-0.170359	0.121406	0.19083	-0.408314	0.0675956	0.843362	0.66477	1.06993
sepsis	genus	Bilophila	MR Egger	13	0.220425	0.303085	0.482251	-0.373621	0.814471	1.24661	0.688238	2.25798
sepsis	genus	Bilophila	Weighted median	13	-0.0735706	0.0936411	0.432063	-0.257107	0.109966	0.929071	0.773285	1.11624
sepsis	genus	Bilophila	Inverse variance weighted	13	-0.0228765	0.0664731	0.730736	-0.153164	0.107411	0.977383	0.857989	1.11339
sepsis	genus	Bilophila	Simple mode	13	-0.0589561	0.166118	0.72882	-0.384548	0.266635	0.942748	0.680759	1.30556
sepsis	genus	Bilophila	Weighted mode	13	-0.0673672	0.158426	0.678195	-0.377881	0.243147	0.934852	0.685312	1.27526
sepsis	genus	Blautia	Inverse variance weighted	2	0.0149979	0.142565	0.916217	-0.264429	0.294425	1.01511	0.767644	1.34235
sepsis	genus	Butyricicoccus	MR Egger	7	0.0915777	0.166362	0.605684	-0.234492	0.417648	1.0959	0.790972	1.51839
sepsis	genus	Butyricicoccus	Weighted median	7	0.0873286	0.111854	0.434957	-0.131905	0.306563	1.09126	0.876424	1.35875
sepsis	genus	Butyricicoccus	Inverse variance weighted	7	-0.00598932	0.0844668	0.943471	-0.171544	0.159566	0.994029	0.842363	1.173
sepsis	genus	Butyricicoccus	Simple mode	7	-0.192402	0.186566	0.342176	-0.558071	0.173268	0.824975	0.572312	1.18918
sepsis	genus	Butyricicoccus	Weighted mode	7	0.0715884	0.127637	0.595192	-0.17858	0.321757	1.07421	0.836457	1.37955
sepsis	genus	Butyricimonas	MR Egger	13	0.15305	0.195225	0.449611	-0.229591	0.535691	1.16538	0.794859	1.70863
sepsis	genus	Butyricimonas	Weighted median	13	0.021073	0.076099	0.781845	-0.128081	0.170227	1.0213	0.879782	1.18557
sepsis	genus	Butyricimonas	Inverse variance weighted	13	-0.0195323	0.0583443	0.737794	-0.133887	0.0948225	0.980657	0.874689	1.09946
sepsis	genus	Butyricimonas	Simple mode	13	0.0250685	0.122175	0.840867	-0.214395	0.264532	1.02539	0.80703	1.30282
sepsis	genus	Butyricimonas	Weighted mode	13	0.0236367	0.117616	0.844092	-0.206891	0.254164	1.02392	0.813108	1.28938
sepsis	genus	Butyrivibrio	MR Egger	13	0.0742068	0.193366	0.708468	-0.304791	0.453204	1.07703	0.737278	1.57335
sepsis	genus	Butyrivibrio	Weighted median	13	0.0116019	0.0502631	0.817452	-0.0869138	0.110118	1.01167	0.916756	1.11641
sepsis	genus	Butyrivibrio	Inverse variance weighted	13	0.0215105	0.0439509	0.624543	-0.0646332	0.107654	1.02174	0.937411	1.11366
sepsis	genus	Butyrivibrio	Simple mode	13	-0.0866398	0.0963112	0.386039	-0.27541	0.10213	0.917007	0.759261	1.10753
sepsis	genus	Butyrivibrio	Weighted mode	13	-0.0766179	0.0864815	0.393055	-0.246122	0.0928859	0.926244	0.781827	1.09734
sepsis	genus	Candidatus Soleaferrea	MR Egger	10	-1.0358	0.552902	0.0978962	-2.11949	0.0478893	0.354943	0.120093	1.04905
sepsis	genus	Candidatus Soleaferrea	Weighted median	10	-0.0598956	0.0718227	0.404317	-0.200668	0.080877	0.941863	0.818184	1.08424
sepsis	genus	Candidatus Soleaferrea	Inverse variance weighted	10	-0.0325756	0.0534758	0.542414	-0.137388	0.0722369	0.967949	0.871632	1.07491
sepsis	genus	Candidatus Soleaferrea	Simple mode	10	-0.0513042	0.121507	0.682763	-0.289458	0.186849	0.94999	0.748669	1.20545
sepsis	genus	Candidatus Soleaferrea	Weighted mode	10	-0.0447106	0.126865	0.732631	-0.293367	0.203945	0.956274	0.745749	1.22623
sepsis	class	Coriobacteriia	MR Egger	13	0.163778	0.308017	0.605494	-0.439936	0.767492	1.17795	0.644077	2.15436
sepsis	class	Coriobacteriia	Weighted median	13	0.0312909	0.109321	0.774703	-0.182979	0.24556	1.03179	0.832786	1.27834
sepsis	class	Coriobacteriia	Inverse variance weighted	13	-0.00336345	0.0775996	0.965428	-0.155459	0.148732	0.996642	0.856022	1.16036
sepsis	class	Coriobacteriia	Simple mode	13	0.142754	0.194945	0.478057	-0.239337	0.524845	1.15345	0.787149	1.6902
sepsis	class	Coriobacteriia	Weighted mode	13	0.142754	0.185771	0.457083	-0.221358	0.506865	1.15345	0.80143	1.66008
sepsis	genus	Catenibacterium	MR Egger	5	-0.290492	0.473078	0.582611	-1.21773	0.636741	0.747895	0.295903	1.89031
sepsis	genus	Catenibacterium	Weighted median	5	-0.06191	0.0692517	0.37133	-0.197643	0.0738234	0.939967	0.820662	1.07662
sepsis	genus	Catenibacterium	Inverse variance weighted	5	-0.0488046	0.0524954	0.35253	-0.151696	0.0540864	0.952367	0.85925	1.05558
sepsis	genus	Catenibacterium	Simple mode	5	-0.0511634	0.0916411	0.606412	-0.23078	0.128453	0.950123	0.793914	1.13707
sepsis	genus	Catenibacterium	Weighted mode	5	-0.0511634	0.0839619	0.575197	-0.215729	0.113402	0.950123	0.805954	1.12008
sepsis	genus	Christensenellaceae R 7group	MR Egger	8	-0.422958	0.303904	0.213402	-1.01861	0.172694	0.655106	0.361097	1.1885
sepsis	genus	Christensenellaceae R 7group	Weighted median	8	-0.133202	0.124508	0.284698	-0.377239	0.110834	0.875288	0.685752	1.11721
sepsis	genus	Christensenellaceae R 7group	Inverse variance weighted	8	-0.168526	0.0948779	0.0756939	-0.354486	0.0174351	0.84491	0.701534	1.01759
sepsis	genus	Christensenellaceae R 7group	Simple mode	8	-0.159763	0.207913	0.467369	-0.567274	0.247747	0.852346	0.567069	1.28114
sepsis	genus	Christensenellaceae R 7group	Weighted mode	8	-0.149899	0.197279	0.472163	-0.536566	0.236767	0.860795	0.584753	1.26715
sepsis	genus	Clostridium innocuum group	MR Egger	8	0.300147	0.235253	0.249174	-0.160949	0.761242	1.35006	0.851335	2.14093
sepsis	genus	Clostridium innocuum group	Weighted median	8	-0.0493124	0.0633917	0.436628	-0.17356	0.0749353	0.951884	0.840667	1.07781
sepsis	genus	Clostridium innocuum group	Inverse variance weighted	8	-0.0366184	0.0520448	0.481686	-0.138626	0.0653894	0.964044	0.870553	1.06757
sepsis	genus	Clostridium innocuum group	Simple mode	8	-0.0600162	0.115757	0.620113	-0.2869	0.166867	0.941749	0.750587	1.1816
sepsis	genus	Clostridium innocuum group	Weighted mode	8	-0.0545025	0.107172	0.626697	-0.264559	0.155554	0.946956	0.767545	1.1683
sepsis	genus	Clostridium sensustricto1	MR Egger	7	0.130853	0.202832	0.547274	-0.266698	0.528404	1.1398	0.765904	1.69622
sepsis	genus	Clostridium sensustricto1	Weighted median	7	0.00648231	0.110015	0.953014	-0.209146	0.222111	1.0065	0.811277	1.24871
sepsis	genus	Clostridium sensustricto1	Inverse variance weighted	7	0.0911495	0.0857613	0.28786	-0.0769427	0.259242	1.09543	0.925943	1.29595
sepsis	genus	Clostridium sensustricto1	Simple mode	7	-0.0513887	0.158562	0.756868	-0.362169	0.259392	0.949909	0.696164	1.29614
sepsis	genus	Clostridium sensustricto1	Weighted mode	7	-0.024616	0.150591	0.875521	-0.319774	0.270542	0.975684	0.726313	1.31067
sepsis	genus	Collinsella	MR Egger	8	0.323807	0.346606	0.386243	-0.35554	1.00315	1.38238	0.700795	2.72687
sepsis	genus	Collinsella	Weighted median	8	-0.0501009	0.118005	0.671153	-0.28139	0.181189	0.951133	0.754734	1.19864
sepsis	genus	Collinsella	Inverse variance weighted	8	-0.0644589	0.097674	0.509293	-0.2559	0.126982	0.937575	0.774219	1.1354
sepsis	genus	Collinsella	Simple mode	8	-0.0254446	0.196343	0.900534	-0.410277	0.359387	0.974876	0.663467	1.43245
sepsis	genus	Collinsella	Weighted mode	8	-0.06542	0.2041	0.757923	-0.465455	0.334615	0.936674	0.627849	1.3974
sepsis	genus	Coprobacter	MR Egger	11	-0.161417	0.163925	0.3505	-0.482709	0.159875	0.850937	0.617109	1.17336
sepsis	genus	Coprobacter	Weighted median	11	-0.00183557	0.065329	0.977584	-0.12988	0.126209	0.998166	0.8782	1.13452
sepsis	genus	Coprobacter	Inverse variance weighted	11	0.0103142	0.0491305	0.833719	-0.0859815	0.10661	1.01037	0.917611	1.1125
sepsis	genus	Coprobacter	Simple mode	11	-0.118888	0.122001	0.352802	-0.35801	0.120235	0.887908	0.699066	1.12776
sepsis	genus	Coprobacter	Weighted mode	11	-0.0929622	0.10753	0.407562	-0.303722	0.117797	0.911228	0.738066	1.12502
sepsis	genus	Coprococcus1	MR Egger	11	-0.327904	0.17703	0.0970036	-0.674884	0.0190757	0.720432	0.509216	1.01926
sepsis	genus	Coprococcus1	Weighted median	11	-0.190511	0.0992306	0.0548727	-0.385003	0.00398087	0.826537	0.680449	1.00399
sepsis	genus	Coprococcus1	Inverse variance weighted	11	-0.143104	0.0770201	0.0631685	-0.294063	0.00785575	0.866664	0.745229	1.00789
sepsis	genus	Coprococcus1	Simple mode	11	-0.252092	0.174164	0.178386	-0.593453	0.0892693	0.777173	0.552416	1.09338
sepsis	genus	Coprococcus1	Weighted mode	11	-0.278597	0.153861	0.100286	-0.580165	0.0229703	0.756845	0.559806	1.02324
sepsis	genus	Coprococcus2	MR Egger	8	-0.516396	0.624986	0.440273	-1.74137	0.708577	0.596667	0.17528	2.0311
sepsis	genus	Coprococcus2	Weighted median	8	-0.127664	0.105446	0.226009	-0.334339	0.0790106	0.880149	0.715811	1.08222
sepsis	genus	Coprococcus2	Inverse variance weighted	8	-0.216208	0.0795865	0.00659475	-0.372198	-0.0602186	0.805568	0.689218	0.941559
sepsis	genus	Coprococcus2	Simple mode	8	-0.0934088	0.164405	0.587677	-0.415642	0.228824	0.910821	0.659917	1.25712
sepsis	genus	Coprococcus2	Weighted mode	8	-0.0934088	0.148204	0.54853	-0.383888	0.19707	0.910821	0.681208	1.21783
sepsis	genus	Coprococcus3	MR Egger	7	-0.00336431	0.352004	0.992744	-0.693292	0.686563	0.996641	0.499928	1.98687
sepsis	genus	Coprococcus3	Weighted median	7	-0.0109567	0.126468	0.93096	-0.258834	0.23692	0.989103	0.771951	1.26734
sepsis	genus	Coprococcus3	Inverse variance weighted	7	-0.0556644	0.093453	0.551415	-0.238832	0.127503	0.945856	0.787547	1.13599
sepsis	genus	Coprococcus3	Simple mode	7	-0.00458371	0.180152	0.980526	-0.357682	0.348515	0.995427	0.699295	1.41696
sepsis	genus	Coprococcus3	Weighted mode	7	0.01709	0.175146	0.925447	-0.326197	0.360377	1.01724	0.721663	1.43387
sepsis	genus	Defluviitaleaceae UCG011	MR Egger	8	-0.346307	0.209897	0.150059	-0.757705	0.0650919	0.707296	0.468741	1.06726
sepsis	genus	Defluviitaleaceae UCG011	Weighted median	8	-0.0881037	0.0872424	0.312556	-0.259099	0.0828914	0.915666	0.771747	1.08642
sepsis	genus	Defluviitaleaceae UCG011	Inverse variance weighted	8	-0.0261145	0.0624234	0.675695	-0.148464	0.0962354	0.974224	0.862031	1.10102
sepsis	genus	Defluviitaleaceae UCG011	Simple mode	8	-0.123542	0.133588	0.385841	-0.385375	0.13829	0.883784	0.680196	1.14831
sepsis	genus	Defluviitaleaceae UCG011	Weighted mode	8	-0.12762	0.125222	0.342054	-0.373055	0.117814	0.880187	0.688627	1.12504
sepsis	class	Deltaproteobacteria	MR Egger	13	-0.0789761	0.187063	0.68102	-0.445619	0.287667	0.924062	0.640428	1.33331
sepsis	class	Deltaproteobacteria	Weighted median	13	-0.0734205	0.0942666	0.436062	-0.258183	0.111342	0.92921	0.772454	1.11778
sepsis	class	Deltaproteobacteria	Inverse variance weighted	13	-0.0566579	0.0667134	0.395729	-0.187416	0.0741004	0.944917	0.829099	1.07691
sepsis	class	Deltaproteobacteria	Simple mode	13	-0.111489	0.148632	0.467644	-0.402808	0.179829	0.894501	0.668441	1.19701
sepsis	class	Deltaproteobacteria	Weighted mode	13	-0.0858923	0.129576	0.519943	-0.339862	0.168077	0.917693	0.711868	1.18303
sepsis	genus	Desulfovibrio	MR Egger	9	-0.259487	0.191324	0.217131	-0.634481	0.115508	0.771447	0.53021	1.12244
sepsis	genus	Desulfovibrio	Weighted median	9	-0.0991339	0.0813745	0.223132	-0.258628	0.0603602	0.905621	0.77211	1.06222
sepsis	genus	Desulfovibrio	Inverse variance weighted	9	-0.041419	0.0646995	0.522059	-0.16823	0.0853921	0.959427	0.845159	1.08914
sepsis	genus	Desulfovibrio	Simple mode	9	-0.101863	0.12031	0.421779	-0.33767	0.133944	0.903153	0.713431	1.14333
sepsis	genus	Desulfovibrio	Weighted mode	9	-0.10085	0.113102	0.398591	-0.32253	0.12083	0.904068	0.724314	1.12843
sepsis	genus	Dialister	MR Egger	11	-0.0438281	0.273441	0.876197	-0.579772	0.492116	0.957118	0.560026	1.63577
sepsis	genus	Dialister	Weighted median	11	-0.181622	0.0909291	0.0457815	-0.359843	-0.00340097	0.833917	0.697786	0.996605
sepsis	genus	Dialister	Inverse variance weighted	11	-0.164931	0.0683475	0.0158167	-0.298892	-0.0309695	0.847953	0.74164	0.969505
sepsis	genus	Dialister	Simple mode	11	-0.27324	0.138847	0.0774117	-0.54538	-0.00109938	0.76091	0.579621	0.998901
sepsis	genus	Dialister	Weighted mode	11	-0.269258	0.146741	0.0963975	-0.55687	0.018355	0.763946	0.573	1.01852
sepsis	genus	Dorea	MR Egger	9	0.186922	0.251755	0.481965	-0.306517	0.680361	1.20553	0.736006	1.97459
sepsis	genus	Dorea	Weighted median	9	0.00618687	0.119832	0.958824	-0.228683	0.241057	1.00621	0.79558	1.27259
sepsis	genus	Dorea	Inverse variance weighted	9	-0.0370312	0.0922954	0.688254	-0.21793	0.143868	0.963646	0.804182	1.15473
sepsis	genus	Dorea	Simple mode	9	-0.00834078	0.19699	0.967264	-0.394442	0.37776	0.991694	0.674056	1.45901
sepsis	genus	Dorea	Weighted mode	9	-0.000914073	0.184455	0.996167	-0.362446	0.360617	0.999086	0.695972	1.43421
sepsis	genus	Eggerthella	MR Egger	9	-0.142325	0.269466	0.613702	-0.670478	0.385828	0.867339	0.511464	1.47083
sepsis	genus	Eggerthella	Weighted median	9	0.0420694	0.0713294	0.555331	-0.0977362	0.181875	1.04297	0.906888	1.19946
sepsis	genus	Eggerthella	Inverse variance weighted	9	0.0565197	0.0605857	0.350878	-0.0622282	0.175268	1.05815	0.939668	1.19156
sepsis	genus	Eggerthella	Simple mode	9	0.040414	0.12159	0.748144	-0.197902	0.27873	1.04124	0.82045	1.32145
sepsis	genus	Eggerthella	Weighted mode	9	0.0332599	0.110681	0.771455	-0.183675	0.250195	1.03382	0.832206	1.28428
sepsis	genus	Eisenbergiella	MR Egger	10	0.51731	0.382307	0.213008	-0.232012	1.26663	1.67751	0.792937	3.54888
sepsis	genus	Eisenbergiella	Weighted median	10	0.0374702	0.0655637	0.567655	-0.0910346	0.165975	1.03818	0.912986	1.18054
sepsis	genus	Eisenbergiella	Inverse variance weighted	10	0.0748533	0.0502965	0.136687	-0.0237278	0.173434	1.07773	0.976552	1.18938
sepsis	genus	Eisenbergiella	Simple mode	10	-0.0418898	0.131646	0.757593	-0.299916	0.216136	0.958975	0.740881	1.24127
sepsis	genus	Eisenbergiella	Weighted mode	10	-0.0437454	0.12983	0.743884	-0.298212	0.210721	0.957198	0.742144	1.23457
sepsis	genus	Enterorhabdus	MR Egger	6	-0.24876	0.180401	0.240005	-0.602346	0.104826	0.779767	0.547525	1.11052
sepsis	genus	Enterorhabdus	Weighted median	6	0.0706954	0.0899658	0.431983	-0.105638	0.247028	1.07325	0.899751	1.28022
sepsis	genus	Enterorhabdus	Inverse variance weighted	6	0.0492675	0.0676449	0.466414	-0.0833164	0.181852	1.0505	0.92006	1.19944
sepsis	genus	Enterorhabdus	Simple mode	6	0.16769	0.148362	0.309646	-0.1231	0.45848	1.18257	0.884175	1.58167
sepsis	genus	Enterorhabdus	Weighted mode	6	0.157198	0.142362	0.319783	-0.12183	0.436227	1.17023	0.885298	1.54686
sepsis	genus	Erysipelatoclostridium	MR Egger	15	0.0305457	0.226315	0.894703	-0.413032	0.474123	1.03102	0.661641	1.6066
sepsis	genus	Erysipelatoclostridium	Weighted median	15	-0.0319563	0.0761982	0.674936	-0.181305	0.117392	0.968549	0.834181	1.12456
sepsis	genus	Erysipelatoclostridium	Inverse variance weighted	15	-0.0841402	0.0564918	0.136376	-0.194864	0.0265837	0.919302	0.822947	1.02694
sepsis	genus	Erysipelatoclostridium	Simple mode	15	0.037378	0.138262	0.790842	-0.233616	0.308372	1.03809	0.791666	1.36121
sepsis	genus	Erysipelatoclostridium	Weighted mode	15	0.026588	0.132745	0.844131	-0.233592	0.286768	1.02694	0.791685	1.33212
sepsis	genus	Erysipelotrichaceae UCG003	Wald ratio	1	0.0948953	0.180463	0.598998	-0.258813	0.448604	1.09954	0.771967	1.56612
sepsis	genus	Escherichia Shigella	MR Egger	10	0.486851	0.208327	0.0476418	0.0785296	0.895173	1.62718	1.0817	2.44776
sepsis	genus	Escherichia Shigella	Weighted median	10	0.0488007	0.102007	0.632363	-0.151134	0.248735	1.05001	0.859733	1.2824
sepsis	genus	Escherichia Shigella	Inverse variance weighted	10	-0.00286419	0.0944447	0.975807	-0.187976	0.182247	0.99714	0.828635	1.19991
sepsis	genus	Escherichia Shigella	Simple mode	10	0.00522411	0.173352	0.976616	-0.334545	0.344993	1.00524	0.715663	1.41198
sepsis	genus	Escherichia Shigella	Weighted mode	10	0.0422646	0.162858	0.801074	-0.276936	0.361466	1.04317	0.758103	1.43543
sepsis	genus	Eubacterium brachy group	MR Egger	9	-0.00913439	0.16213	0.956645	-0.326909	0.30864	0.990907	0.721149	1.36157
sepsis	genus	Eubacterium brachy group	Weighted median	9	-0.0108879	0.0571785	0.848981	-0.122958	0.101182	0.989171	0.884301	1.10648
sepsis	genus	Eubacterium brachy group	Inverse variance weighted	9	-0.0333225	0.0438715	0.447525	-0.119311	0.0526656	0.967227	0.887532	1.05408
sepsis	genus	Eubacterium brachy group	Simple mode	9	0.0302671	0.0875664	0.738521	-0.141363	0.201897	1.03073	0.868174	1.22372
sepsis	genus	Eubacterium brachy group	Weighted mode	9	0.0341408	0.0915062	0.718767	-0.145211	0.213493	1.03473	0.864839	1.23799
sepsis	class	Erysipelotrichia	MR Egger	13	-0.514969	0.325654	0.142107	-1.15325	0.123313	0.597519	0.315609	1.13124
sepsis	class	Erysipelotrichia	Weighted median	13	-0.022663	0.104522	0.828345	-0.227527	0.182201	0.977592	0.796501	1.19986
sepsis	class	Erysipelotrichia	Inverse variance weighted	13	-0.0917342	0.076561	0.230845	-0.241794	0.0583254	0.912348	0.785218	1.06006
sepsis	class	Erysipelotrichia	Simple mode	13	0.0659849	0.180431	0.72095	-0.287661	0.41963	1.06821	0.750016	1.5214
sepsis	class	Erysipelotrichia	Weighted mode	13	0.0468222	0.187409	0.806937	-0.3205	0.414145	1.04794	0.725786	1.51308
sepsis	genus	Eubacterium coprostanoligenes group	MR Egger	13	0.237262	0.366396	0.530554	-0.480873	0.955397	1.26777	0.618243	2.5997
sepsis	genus	Eubacterium coprostanoligenes group	Weighted median	13	-0.0638887	0.104629	0.541451	-0.268962	0.141185	0.938109	0.764172	1.15164
sepsis	genus	Eubacterium coprostanoligenes group	Inverse variance weighted	13	-0.0710259	0.0902571	0.431324	-0.24793	0.105878	0.931438	0.780415	1.11169
sepsis	genus	Eubacterium coprostanoligenes group	Simple mode	13	-0.0839425	0.185416	0.658823	-0.447358	0.279473	0.919484	0.639315	1.32243
sepsis	genus	Eubacterium coprostanoligenes group	Weighted mode	13	-0.095087	0.180602	0.608136	-0.449068	0.258894	0.909294	0.638223	1.2955
sepsis	genus	Eubacterium eligens group	MR Egger	7	-0.0878841	0.398822	0.834307	-0.869576	0.693808	0.915867	0.419129	2.00132
sepsis	genus	Eubacterium eligens group	Weighted median	7	0.232006	0.12864	0.0713061	-0.0201292	0.484141	1.26113	0.980072	1.62278
sepsis	genus	Eubacterium eligens group	Inverse variance weighted	7	0.294816	0.0990743	0.00292314	0.10063	0.489002	1.34288	1.10587	1.63069
sepsis	genus	Eubacterium eligens group	Simple mode	7	0.166694	0.198072	0.432277	-0.221527	0.554914	1.18139	0.801295	1.74179
sepsis	genus	Eubacterium eligens group	Weighted mode	7	0.127993	0.185314	0.515584	-0.235224	0.491209	1.13654	0.790394	1.63429
sepsis	genus	Eubacterium fissicatena group	MR Egger	9	-0.068561	0.298116	0.824683	-0.652869	0.515747	0.933737	0.52055	1.67489
sepsis	genus	Eubacterium fissicatena group	Weighted median	9	-0.0127368	0.062491	0.838496	-0.135219	0.109746	0.987344	0.873524	1.11599
sepsis	genus	Eubacterium fissicatena group	Inverse variance weighted	9	-0.0023852	0.0527055	0.963904	-0.105688	0.100918	0.997618	0.899705	1.10619
sepsis	genus	Eubacterium fissicatena group	Simple mode	9	-0.0264495	0.0978677	0.793803	-0.21827	0.165371	0.973897	0.803908	1.17983
sepsis	genus	Eubacterium fissicatena group	Weighted mode	9	-0.0264495	0.0898452	0.775955	-0.202546	0.149647	0.973897	0.816649	1.16142
sepsis	genus	Eubacterium hallii group	MR Egger	15	-0.261528	0.215606	0.246715	-0.684117	0.16106	0.769874	0.504536	1.17476
sepsis	genus	Eubacterium hallii group	Weighted median	15	0.100312	0.103601	0.332918	-0.102746	0.303371	1.10552	0.902356	1.35442
sepsis	genus	Eubacterium hallii group	Inverse variance weighted	15	0.0740023	0.102083	0.468498	-0.12608	0.274084	1.07681	0.881545	1.31533
sepsis	genus	Eubacterium hallii group	Simple mode	15	0.219635	0.215423	0.325239	-0.202595	0.641865	1.24562	0.816609	1.90002
sepsis	genus	Eubacterium hallii group	Weighted mode	15	0.119217	0.205649	0.571323	-0.283856	0.522289	1.12661	0.752875	1.68588
sepsis	genus	Eubacterium nodatum group	MR Egger	10	-0.160848	0.168201	0.366929	-0.490522	0.168826	0.851421	0.612306	1.18391
sepsis	genus	Eubacterium nodatum group	Weighted median	10	-0.0268543	0.0509089	0.597849	-0.126636	0.0729272	0.973503	0.881055	1.07565
sepsis	genus	Eubacterium nodatum group	Inverse variance weighted	10	0.0112978	0.0382467	0.767694	-0.0636657	0.0862613	1.01136	0.938319	1.09009
sepsis	genus	Eubacterium nodatum group	Simple mode	10	-0.0745975	0.0886627	0.421936	-0.248376	0.0991813	0.928117	0.780066	1.10427
sepsis	genus	Eubacterium nodatum group	Weighted mode	10	-0.0745975	0.0894239	0.425754	-0.249868	0.100673	0.928117	0.778903	1.10592
sepsis	genus	Eubacterium oxidoreducens group	MR Egger	4	0.172852	0.287073	0.608266	-0.389812	0.735515	1.18869	0.677184	2.08656
sepsis	genus	Eubacterium oxidoreducens group	Weighted median	4	-0.00681315	0.0902739	0.939839	-0.18375	0.170124	0.99321	0.832144	1.18545
sepsis	genus	Eubacterium oxidoreducens group	Inverse variance weighted	4	0.0435573	0.0821375	0.595905	-0.117432	0.204547	1.04452	0.889201	1.22697
sepsis	genus	Eubacterium oxidoreducens group	Simple mode	4	-0.0172336	0.123455	0.897825	-0.259205	0.224738	0.982914	0.771665	1.25199
sepsis	genus	Eubacterium oxidoreducens group	Weighted mode	4	-0.0134695	0.115172	0.914289	-0.239206	0.212267	0.986621	0.787253	1.23648
sepsis	genus	Eubacterium rectale group	MR Egger	8	-0.510123	0.334652	0.178262	-1.16604	0.145794	0.600422	0.311598	1.15696
sepsis	genus	Eubacterium rectale group	Weighted median	8	0.130858	0.136405	0.337392	-0.136496	0.398212	1.13981	0.87241	1.48916
sepsis	genus	Eubacterium rectale group	Inverse variance weighted	8	0.181226	0.112944	0.10859	-0.0401445	0.402596	1.19869	0.960651	1.4957
sepsis	genus	Eubacterium rectale group	Simple mode	8	0.234958	0.241364	0.362755	-0.238116	0.708032	1.26486	0.788112	2.02999
sepsis	genus	Eubacterium rectale group	Weighted mode	8	0.16547	0.236652	0.506981	-0.298368	0.629308	1.17995	0.742028	1.87631
sepsis	genus	Eubacterium ruminantium group	MR Egger	15	-0.00789524	0.173774	0.964452	-0.348493	0.332702	0.992136	0.705751	1.39473
sepsis	genus	Eubacterium ruminantium group	Weighted median	15	-0.0863632	0.064001	0.177208	-0.211805	0.0390788	0.917261	0.809122	1.03985
sepsis	genus	Eubacterium ruminantium group	Inverse variance weighted	15	0.00562009	0.0480107	0.906813	-0.0884808	0.099721	1.00564	0.915321	1.10486
sepsis	genus	Eubacterium ruminantium group	Simple mode	15	-0.0976427	0.109206	0.386373	-0.311686	0.116401	0.906973	0.732211	1.12345
sepsis	genus	Eubacterium ruminantium group	Weighted mode	15	-0.0976427	0.106966	0.37678	-0.307296	0.112011	0.906973	0.735433	1.11852
sepsis	genus	Eubacterium ventriosum group	MR Egger	12	0.0977235	0.344395	0.782387	-0.57729	0.772737	1.10266	0.561418	2.16569
sepsis	genus	Eubacterium ventriosum group	Weighted median	12	0.0301235	0.105168	0.774546	-0.176005	0.236252	1.03058	0.838614	1.26649
sepsis	genus	Eubacterium ventriosum group	Inverse variance weighted	12	-0.0699659	0.0802073	0.383037	-0.227172	0.0872404	0.932426	0.796783	1.09116
sepsis	genus	Eubacterium ventriosum group	Simple mode	12	0.130306	0.195399	0.518596	-0.252675	0.513288	1.13918	0.77672	1.67078
sepsis	genus	Eubacterium ventriosum group	Weighted mode	12	0.130306	0.184742	0.495263	-0.231788	0.492401	1.13918	0.793114	1.63624
sepsis	genus	Eubacterium xylanophilum group	MR Egger	8	-0.0551891	0.251808	0.833782	-0.548733	0.438355	0.946306	0.577681	1.55016
sepsis	genus	Eubacterium xylanophilum group	Weighted median	8	-0.124213	0.109936	0.258532	-0.339688	0.0912614	0.883191	0.711992	1.09556
sepsis	genus	Eubacterium xylanophilum group	Inverse variance weighted	8	-0.0429776	0.082661	0.603115	-0.204993	0.119038	0.957933	0.814653	1.12641
sepsis	genus	Eubacterium xylanophilum group	Simple mode	8	-0.195226	0.191442	0.341785	-0.570453	0.180001	0.822649	0.56527	1.19722
sepsis	genus	Eubacterium xylanophilum group	Weighted mode	8	-0.190209	0.182413	0.331737	-0.547738	0.16732	0.826787	0.578257	1.18213
Sepsis (critical care)	class	Actinobacteria	MR Egger	15	0.906709	0.536319	0.114731	-0.14448	1.9579	2.47616	0.865475	7.0844
Sepsis (critical care)	class	Actinobacteria	Weighted median	15	0.185443	0.264289	0.482888	-0.33256	0.703449	1.20375	0.717083	2.02071
Sepsis (critical care)	class	Actinobacteria	Inverse variance weighted	15	0.047411	0.197927	0.81069	-0.34053	0.435347	1.04855	0.711396	1.5455
Sepsis (critical care)	class	Actinobacteria	Simple mode	15	0.536102	0.454209	0.257549	-0.35415	1.42635	1.70933	0.70177	4.16348
Sepsis (critical care)	class	Actinobacteria	Weighted mode	15	0.278919	0.383817	0.479387	-0.47336	1.0312	1.3217	0.622904	2.80443
Sepsis (critical care)	class	Gammaproteobacteria	MR Egger	6	0.920141	0.91601	0.371969	-0.87524	2.71552	2.50964	0.416763	15.1125
Sepsis (critical care)	class	Gammaproteobacteria	Weighted median	6	0.484105	0.362419	0.181627	-0.22624	1.19444	1.62272	0.79753	3.30172
Sepsis (critical care)	class	Gammaproteobacteria	Inverse variance weighted	6	0.38921	0.291138	0.18127	-0.18142	0.959841	1.47581	0.834084	2.61128
Sepsis (critical care)	class	Gammaproteobacteria	Simple mode	6	0.529988	0.55186	0.380977	-0.55166	1.61163	1.69891	0.575995	5.01099
Sepsis (critical care)	class	Gammaproteobacteria	Weighted mode	6	0.536632	0.531052	0.358625	-0.50423	1.57749	1.71024	0.603971	4.8428
Sepsis (critical care)	genus	Faecalibacterium	MR Egger	10	-0.00099	0.447548	0.99829	-0.87818	0.876204	0.999011	0.415537	2.40177
Sepsis (critical care)	genus	Faecalibacterium	Weighted median	10	-0.10987	0.280801	0.69559	-0.66024	0.440499	0.895949	0.516726	1.55348
Sepsis (critical care)	genus	Faecalibacterium	Inverse variance weighted	10	0.042049	0.213796	0.84408	-0.37699	0.461089	1.04295	0.685922	1.5858
Sepsis (critical care)	genus	Faecalibacterium	Simple mode	10	-0.2982	0.528741	0.586545	-1.33453	0.738133	0.742154	0.263282	2.09203
Sepsis (critical care)	genus	Faecalibacterium	Weighted mode	10	-0.34404	0.370614	0.377479	-1.07044	0.382364	0.708902	0.342857	1.46575
Sepsis (critical care)	genus	Family XIII AD3011 group	MR Egger	12	-1.33236	0.918272	0.177432	-3.13217	0.467457	0.263855	0.043623	1.59593
Sepsis (critical care)	genus	Family XIII AD3011 group	Weighted median	12	-0.19654	0.263637	0.455982	-0.71326	0.320192	0.821572	0.490042	1.37739
Sepsis (critical care)	genus	Family XIII AD3011 group	Inverse variance weighted	12	-0.04066	0.202603	0.840944	-0.43776	0.356442	0.960156	0.64548	1.42824
Sepsis (critical care)	genus	Family XIII AD3011 group	Simple mode	12	-0.2112	0.424772	0.628827	-1.04376	0.621351	0.80961	0.35213	1.86144
Sepsis (critical care)	genus	Family XIII AD3011 group	Weighted mode	12	-0.21602	0.430607	0.625792	-1.06001	0.62797	0.805719	0.346452	1.8738
Sepsis (critical care)	genus	Family XIII UCG001	MR Egger	8	0.008813	0.764407	0.991175	-1.48942	1.50705	1.00885	0.225502	4.5134
Sepsis (critical care)	genus	Family XIII UCG001	Weighted median	8	0.234662	0.3269	0.472856	-0.40606	0.875386	1.26448	0.666269	2.3998
Sepsis (critical care)	genus	Family XIII UCG001	Inverse variance weighted	8	-0.09111	0.259139	0.725148	-0.59902	0.416803	0.912917	0.549348	1.5171
Sepsis (critical care)	genus	Family XIII UCG001	Simple mode	8	0.415576	0.486443	0.421201	-0.53785	1.369	1.51524	0.584002	3.93143
Sepsis (critical care)	genus	Family XIII UCG001	Weighted mode	8	0.366112	0.40542	0.396513	-0.42851	1.16074	1.44212	0.651478	3.19228
Sepsis (critical care)	genus	Flavonifractor	MR Egger	5	-0.51766	1.71507	0.782493	-3.8792	2.84387	0.59591	0.020667	17.1821
Sepsis (critical care)	genus	Flavonifractor	Weighted median	5	0.624303	0.40546	0.123624	-0.1704	1.41901	1.86695	0.843329	4.13301
Sepsis (critical care)	genus	Flavonifractor	Inverse variance weighted	5	0.259055	0.375984	0.49082	-0.47787	0.995984	1.29571	0.620101	2.70739
Sepsis (critical care)	genus	Flavonifractor	Simple mode	5	0.858892	0.640355	0.250924	-0.3962	2.11399	2.36054	0.67287	8.2812
Sepsis (critical care)	genus	Flavonifractor	Weighted mode	5	0.858892	0.674976	0.27214	-0.46406	2.18185	2.36054	0.628725	8.86264
Sepsis (critical care)	genus	Fusicatenibacter	MR Egger	18	-0.16396	1.04422	0.877199	-2.21063	1.88272	0.848779	0.109631	6.57136
Sepsis (critical care)	genus	Fusicatenibacter	Weighted median	18	-0.22589	0.27491	0.411245	-0.76472	0.312929	0.797802	0.465465	1.36742
Sepsis (critical care)	genus	Fusicatenibacter	Inverse variance weighted	18	-0.16409	0.253659	0.517709	-0.66126	0.333084	0.848668	0.516202	1.39526
Sepsis (critical care)	genus	Fusicatenibacter	Simple mode	18	-0.58084	0.536412	0.294004	-1.63221	0.470525	0.559426	0.195497	1.60083
Sepsis (critical care)	genus	Fusicatenibacter	Weighted mode	18	-0.55108	0.49452	0.280623	-1.52034	0.418175	0.576325	0.218637	1.51919
Sepsis (critical care)	genus	Gordonibacter	MR Egger	11	-0.35925	0.467344	0.461759	-1.27525	0.556742	0.698198	0.279362	1.74498
Sepsis (critical care)	genus	Gordonibacter	Weighted median	11	0.053495	0.145532	0.713184	-0.23175	0.338739	1.05495	0.793146	1.40318
Sepsis (critical care)	genus	Gordonibacter	Inverse variance weighted	11	0.004379	0.11168	0.968722	-0.21451	0.223271	1.00439	0.806934	1.25016
Sepsis (critical care)	genus	Gordonibacter	Simple mode	11	0.192788	0.256147	0.46901	-0.30926	0.694837	1.21263	0.733989	2.00338
Sepsis (critical care)	genus	Gordonibacter	Weighted mode	11	0.185234	0.227273	0.434037	-0.26022	0.630689	1.2035	0.770882	1.8789
Sepsis (critical care)	genus	Haemophilus	MR Egger	9	0.236941	0.367828	0.539995	-0.484	0.957884	1.26737	0.616312	2.60618
Sepsis (critical care)	genus	Haemophilus	Weighted median	9	0.203281	0.2093	0.331428	-0.20695	0.61351	1.22542	0.813062	1.8469
Sepsis (critical care)	genus	Haemophilus	Inverse variance weighted	9	0.150005	0.157703	0.341511	-0.15909	0.459103	1.16184	0.852917	1.58265
Sepsis (critical care)	genus	Haemophilus	Simple mode	9	0.084377	0.308581	0.791445	-0.52044	0.689197	1.08804	0.594258	1.99212
Sepsis (critical care)	genus	Haemophilus	Weighted mode	9	0.229556	0.290754	0.452571	-0.34032	0.799433	1.25804	0.711542	2.22428
Sepsis (critical care)	genus	Holdemanella	MR Egger	10	-0.32592	0.415523	0.45542	-1.14035	0.488502	0.721861	0.319708	1.62987
Sepsis (critical care)	genus	Holdemanella	Weighted median	10	-0.074	0.197985	0.708596	-0.46205	0.314055	0.928676	0.629993	1.36896
Sepsis (critical care)	genus	Holdemanella	Inverse variance weighted	10	-0.02082	0.150893	0.890244	-0.31657	0.274927	0.979393	0.728642	1.31644
Sepsis (critical care)	genus	Holdemanella	Simple mode	10	-0.1934	0.318116	0.558238	-0.81691	0.430104	0.824149	0.441794	1.53742
Sepsis (critical care)	genus	Holdemanella	Weighted mode	10	-0.11485	0.306785	0.716791	-0.71615	0.486444	0.891497	0.488629	1.62652
Sepsis (critical care)	genus	Holdemania	MR Egger	14	-0.63565	0.402498	0.140259	-1.42455	0.153244	0.52959	0.240617	1.16561
Sepsis (critical care)	genus	Holdemania	Weighted median	14	0.159532	0.189717	0.400407	-0.21231	0.531378	1.17296	0.808711	1.70128
Sepsis (critical care)	genus	Holdemania	Inverse variance weighted	14	0.190298	0.144364	0.187444	-0.09266	0.473251	1.20961	0.911507	1.6052
Sepsis (critical care)	genus	Holdemania	Simple mode	14	0.246362	0.326798	0.464365	-0.39416	0.886886	1.27936	0.674245	2.42756
Sepsis (critical care)	genus	Holdemania	Weighted mode	14	-0.09307	0.319367	0.775317	-0.71903	0.532885	0.911125	0.487222	1.70384
Sepsis (critical care)	genus	Howardella	MR Egger	9	-0.68006	0.733238	0.384545	-2.1172	0.757088	0.506588	0.120368	2.13206
Sepsis (critical care)	genus	Howardella	Weighted median	9	-0.083	0.184328	0.652492	-0.44429	0.27828	0.920348	0.641281	1.32086
Sepsis (critical care)	genus	Howardella	Inverse variance weighted	9	-0.04045	0.169284	0.811142	-0.37225	0.291346	0.960356	0.689184	1.33823
Sepsis (critical care)	genus	Howardella	Simple mode	9	-0.21234	0.33598	0.545022	-0.87086	0.446182	0.808691	0.418592	1.56234
Sepsis (critical care)	genus	Howardella	Weighted mode	9	-0.17941	0.334531	0.606339	-0.83509	0.476272	0.835765	0.433836	1.61006
Sepsis (critical care)	class	Lentisphaeria	MR Egger	8	-0.14297	0.574997	0.811934	-1.26996	0.984028	0.866784	0.280843	2.67521
Sepsis (critical care)	class	Lentisphaeria	Weighted median	8	-0.24361	0.200515	0.22439	-0.63662	0.149396	0.783791	0.529076	1.16113
Sepsis (critical care)	class	Lentisphaeria	Inverse variance weighted	8	-0.39628	0.156566	0.011371	-0.70315	-0.08941	0.672816	0.495023	0.914467
Sepsis (critical care)	class	Lentisphaeria	Simple mode	8	-0.23671	0.301723	0.458449	-0.82809	0.354665	0.789218	0.436883	1.4257
Sepsis (critical care)	class	Lentisphaeria	Weighted mode	8	-0.21663	0.272773	0.453172	-0.75127	0.318006	0.805228	0.471769	1.37438
Sepsis (critical care)	genus	Hungatella	MR Egger	4	-3.37485	2.45644	0.303196	-8.18948	1.43978	0.034223	0.000278	4.21975
Sepsis (critical care)	genus	Hungatella	Weighted median	4	-0.02821	0.231485	0.903011	-0.48192	0.425502	0.972186	0.617597	1.53036
Sepsis (critical care)	genus	Hungatella	Inverse variance weighted	4	-0.11269	0.190291	0.55372	-0.48566	0.260281	0.893428	0.615292	1.29729
Sepsis (critical care)	genus	Hungatella	Simple mode	4	0.107129	0.369677	0.790852	-0.61744	0.831696	1.11308	0.539324	2.29721
Sepsis (critical care)	genus	Hungatella	Weighted mode	4	0.111207	0.358238	0.776553	-0.59094	0.813353	1.11763	0.553807	2.25546
Sepsis (critical care)	genus	Intestinibacter	MR Egger	13	-0.30997	0.580343	0.603892	-1.44744	0.827505	0.733471	0.235172	2.2876
Sepsis (critical care)	genus	Intestinibacter	Weighted median	13	0.209224	0.229418	0.361781	-0.24044	0.658884	1.23272	0.786285	1.93263
Sepsis (critical care)	genus	Intestinibacter	Inverse variance weighted	13	0.142332	0.176765	0.420702	-0.20413	0.48879	1.15296	0.815359	1.63034
Sepsis (critical care)	genus	Intestinibacter	Simple mode	13	0.243281	0.367808	0.520832	-0.47762	0.964184	1.27543	0.620257	2.62265
Sepsis (critical care)	genus	Intestinibacter	Weighted mode	13	0.248253	0.40022	0.546666	-0.53618	1.03269	1.28178	0.584979	2.8086
Sepsis (critical care)	genus	Intestinimonas	MR Egger	16	-1.16886	0.383291	0.008658	-1.92011	-0.41761	0.310722	0.146591	0.658622
Sepsis (critical care)	genus	Intestinimonas	Weighted median	16	-0.31842	0.217123	0.142505	-0.74398	0.107145	0.727299	0.475219	1.11309
Sepsis (critical care)	genus	Intestinimonas	Inverse variance weighted	16	-0.21838	0.169163	0.19672	-0.54994	0.113178	0.803819	0.576985	1.11983
Sepsis (critical care)	genus	Intestinimonas	Simple mode	16	-0.26819	0.382159	0.493571	-1.01722	0.480846	0.764766	0.3616	1.61744
Sepsis (critical care)	genus	Intestinimonas	Weighted mode	16	-0.33906	0.340516	0.335174	-1.00647	0.32835	0.712438	0.365505	1.38868
Sepsis (critical care)	genus	Lachnoclostridium	MR Egger	13	0.231155	0.940357	0.810351	-1.61194	2.07425	1.26005	0.199499	7.95862
Sepsis (critical care)	genus	Lachnoclostridium	Weighted median	13	-0.07697	0.314668	0.80675	-0.69372	0.539774	0.925914	0.499712	1.71562
Sepsis (critical care)	genus	Lachnoclostridium	Inverse variance weighted	13	-0.19429	0.253376	0.443192	-0.69091	0.302325	0.823418	0.501121	1.353
Sepsis (critical care)	genus	Lachnoclostridium	Simple mode	13	0.17661	0.563513	0.759351	-0.92788	1.2811	1.19317	0.395393	3.60058
Sepsis (critical care)	genus	Lachnoclostridium	Weighted mode	13	0.17661	0.575934	0.764366	-0.95222	1.30544	1.19317	0.385883	3.68931
Sepsis (critical care)	genus	Lachnospiraceae FCS020 group	MR Egger	12	-0.19849	0.458743	0.674432	-1.09762	0.700649	0.81997	0.333663	2.01506
Sepsis (critical care)	genus	Lachnospiraceae FCS020 group	Weighted median	12	0.055359	0.253644	0.827232	-0.44178	0.5525	1.05692	0.642889	1.73759
Sepsis (critical care)	genus	Lachnospiraceae FCS020 group	Inverse variance weighted	12	-0.0255	0.181479	0.888234	-0.3812	0.330193	0.974818	0.683039	1.39124
Sepsis (critical care)	genus	Lachnospiraceae FCS020 group	Simple mode	12	0.131879	0.436	0.767933	-0.72268	0.98644	1.14097	0.485449	2.68167
Sepsis (critical care)	genus	Lachnospiraceae FCS020 group	Weighted mode	12	0.272844	0.431719	0.540304	-0.57333	1.11901	1.3137	0.563648	3.06183
Sepsis (critical care)	genus	Lachnospiraceae NC2004 group	MR Egger	8	0.860801	0.650832	0.234139	-0.41483	2.13643	2.36505	0.660452	8.46916
Sepsis (critical care)	genus	Lachnospiraceae NC2004 group	Weighted median	8	0.145735	0.2296	0.525602	-0.30428	0.595751	1.15689	0.737653	1.81439
Sepsis (critical care)	genus	Lachnospiraceae NC2004 group	Inverse variance weighted	8	0.128152	0.168419	0.446709	-0.20195	0.458254	1.13673	0.817136	1.58131
Sepsis (critical care)	genus	Lachnospiraceae NC2004 group	Simple mode	8	0.273207	0.349196	0.459629	-0.41122	0.957631	1.31417	0.662844	2.60552
Sepsis (critical care)	genus	Lachnospiraceae NC2004 group	Weighted mode	8	0.217597	0.335483	0.537281	-0.43995	0.875144	1.24309	0.644069	2.39922
Sepsis (critical care)	genus	Lachnospiraceae ND3007 group	MR Egger	3	-10.5399	26.3574	0.757826	-62.2004	41.1206	2.65e-05	9.7e-28	7.22e+17
Sepsis (critical care)	genus	Lachnospiraceae ND3007 group	Weighted median	3	-0.33959	0.749684	0.650568	-1.80897	1.12979	0.712064	0.163823	3.09502
Sepsis (critical care)	genus	Lachnospiraceae ND3007 group	Inverse variance weighted	3	0.368505	1.19916	0.758613	-1.98184	2.71885	1.44557	0.137815	15.1629
Sepsis (critical care)	genus	Lachnospiraceae ND3007 group	Simple mode	3	-0.81264	0.876406	0.451687	-2.5304	0.905112	0.443683	0.079627	2.47221
Sepsis (critical care)	genus	Lachnospiraceae ND3007 group	Weighted mode	3	-0.76758	0.851827	0.462636	-2.43717	0.901996	0.464133	0.087408	2.46452
Sepsis (critical care)	genus	Lachnospiraceae NK4A136 group	MR Egger	15	0.509911	0.355517	0.175108	-0.1869	1.20672	1.66514	0.829524	3.34252
Sepsis (critical care)	genus	Lachnospiraceae NK4A136 group	Weighted median	15	-0.08245	0.264003	0.754796	-0.5999	0.434992	0.920854	0.548867	1.54495
Sepsis (critical care)	genus	Lachnospiraceae NK4A136 group	Inverse variance weighted	15	-0.16245	0.175041	0.353383	-0.50553	0.180634	0.850062	0.603187	1.19798
Sepsis (critical care)	genus	Lachnospiraceae NK4A136 group	Simple mode	15	-0.89133	0.470901	0.079241	-1.8143	0.031634	0.410109	0.162952	1.03214
Sepsis (critical care)	genus	Lachnospiraceae NK4A136 group	Weighted mode	15	0.138166	0.347938	0.697281	-0.54379	0.820126	1.14817	0.580542	2.27079
Sepsis (critical care)	genus	Lachnospiraceae UCG001	MR Egger	12	0.706108	0.979627	0.487545	-1.21396	2.62618	2.02609	0.297018	13.8208
Sepsis (critical care)	genus	Lachnospiraceae UCG001	Weighted median	12	-0.01937	0.245935	0.937217	-0.5014	0.462661	0.980814	0.605679	1.58829
Sepsis (critical care)	genus	Lachnospiraceae UCG001	Inverse variance weighted	12	0.169958	0.216922	0.433335	-0.25521	0.595124	1.18525	0.774755	1.81326
Sepsis (critical care)	genus	Lachnospiraceae UCG001	Simple mode	12	0.104747	0.42972	0.811906	-0.7375	0.946997	1.11043	0.478306	2.57796
Sepsis (critical care)	genus	Lachnospiraceae UCG001	Weighted mode	12	0.044837	0.375852	0.907194	-0.69183	0.781506	1.04586	0.500657	2.18476
Sepsis (critical care)	genus	Lachnospiraceae UCG004	MR Egger	12	-1.26773	0.813208	0.150074	-2.86162	0.32616	0.28147	0.057176	1.38564
Sepsis (critical care)	genus	Lachnospiraceae UCG004	Weighted median	12	-0.40386	0.296032	0.172486	-0.98409	0.176359	0.667735	0.373781	1.19287
Sepsis (critical care)	genus	Lachnospiraceae UCG004	Inverse variance weighted	12	-0.67539	0.211943	0.001439	-1.0908	-0.25998	0.508957	0.335947	0.771065
Sepsis (critical care)	genus	Lachnospiraceae UCG004	Simple mode	12	-0.09329	0.524839	0.862154	-1.12197	0.935396	0.910932	0.325637	2.54822
Sepsis (critical care)	genus	Lachnospiraceae UCG004	Weighted mode	12	-0.09329	0.512804	0.858957	-1.09838	0.911809	0.910932	0.33341	2.48882
Sepsis (critical care)	class	Melainabacteria	MR Egger	10	-0.76609	0.39	0.085086	-1.53049	-0.00169	0.464826	0.216429	0.99831
Sepsis (critical care)	class	Melainabacteria	Weighted median	10	-0.21464	0.191989	0.263569	-0.59094	0.161656	0.806829	0.553806	1.17545
Sepsis (critical care)	class	Melainabacteria	Inverse variance weighted	10	-0.18348	0.144142	0.203043	-0.466	0.099036	0.832366	0.627507	1.10411
Sepsis (critical care)	class	Melainabacteria	Simple mode	10	-0.18891	0.320408	0.569969	-0.81691	0.43909	0.827862	0.441795	1.5513
Sepsis (critical care)	class	Melainabacteria	Weighted mode	10	-0.20038	0.305211	0.527902	-0.7986	0.397829	0.818416	0.44996	1.48859
Sepsis (critical care)	genus	Lachnospiraceae UCG008	MR Egger	11	-0.82844	0.735211	0.288968	-2.26946	0.612569	0.436728	0.103368	1.84516
Sepsis (critical care)	genus	Lachnospiraceae UCG008	Weighted median	11	0.150738	0.198198	0.44693	-0.23773	0.539206	1.16269	0.788416	1.71465
Sepsis (critical care)	genus	Lachnospiraceae UCG008	Inverse variance weighted	11	0.087722	0.145127	0.545548	-0.19673	0.372171	1.09168	0.821414	1.45088
Sepsis (critical care)	genus	Lachnospiraceae UCG008	Simple mode	11	0.201589	0.311006	0.531467	-0.40798	0.811159	1.22334	0.664991	2.25052
Sepsis (critical care)	genus	Lachnospiraceae UCG008	Weighted mode	11	0.197013	0.302263	0.52923	-0.39542	0.789447	1.21776	0.673396	2.20218
Sepsis (critical care)	genus	Lachnospiraceae UCG010	MR Egger	9	0.241393	0.543909	0.670574	-0.82467	1.30746	1.27302	0.43838	3.69675
Sepsis (critical care)	genus	Lachnospiraceae UCG010	Weighted median	9	0.046394	0.287385	0.87175	-0.51688	0.609669	1.04749	0.596378	1.83982
Sepsis (critical care)	genus	Lachnospiraceae UCG010	Inverse variance weighted	9	-0.17783	0.206163	0.388381	-0.58191	0.226252	0.837086	0.558831	1.25389
Sepsis (critical care)	genus	Lachnospiraceae UCG010	Simple mode	9	0.123649	0.39545	0.762519	-0.65143	0.898731	1.13162	0.521299	2.45648
Sepsis (critical care)	genus	Lachnospiraceae UCG010	Weighted mode	9	0.118084	0.379465	0.763614	-0.62567	0.861835	1.12534	0.534904	2.3675
Sepsis (critical care)	genus	Lachnospira	Wald ratio	1	1.07978	0.757004	0.153756	-0.40395	2.56351	2.94403	0.66768	12.9813
Sepsis (critical care)	genus	Lactobacillus	MR Egger	10	-0.43951	0.424015	0.330266	-1.27058	0.391564	0.644355	0.28067	1.47929
Sepsis (critical care)	genus	Lactobacillus	Weighted median	10	-0.1877	0.190347	0.32408	-0.56078	0.185378	0.828861	0.570762	1.20367
Sepsis (critical care)	genus	Lactobacillus	Inverse variance weighted	10	-0.04949	0.146578	0.735649	-0.33678	0.237805	0.951717	0.714065	1.26846
Sepsis (critical care)	genus	Lactobacillus	Simple mode	10	-0.35761	0.286827	0.243944	-0.9198	0.204567	0.699342	0.3986	1.22699
Sepsis (critical care)	genus	Lactobacillus	Weighted mode	10	-0.34618	0.287923	0.259918	-0.91051	0.218155	0.707388	0.402321	1.24378
Sepsis (critical care)	genus	Lactococcus	MR Egger	8	0.123513	0.743055	0.873441	-1.33287	1.5799	1.13146	0.263718	4.85448
Sepsis (critical care)	genus	Lactococcus	Weighted median	8	-0.05017	0.180305	0.780831	-0.40356	0.30323	0.95107	0.667935	1.35423
Sepsis (critical care)	genus	Lactococcus	Inverse variance weighted	8	0.087472	0.151212	0.562946	-0.2089	0.383848	1.09141	0.811473	1.46792
Sepsis (critical care)	genus	Lactococcus	Simple mode	8	-0.17607	0.312941	0.591245	-0.78943	0.437296	0.838561	0.454102	1.54852
Sepsis (critical care)	genus	Lactococcus	Weighted mode	8	-0.16629	0.266672	0.55267	-0.68897	0.356385	0.846799	0.502093	1.42816
Sepsis (critical care)	genus	Marvinbryantia	MR Egger	8	1.27333	0.962775	0.234157	-0.61371	3.16036	3.57271	0.541337	23.5791
Sepsis (critical care)	genus	Marvinbryantia	Weighted median	8	0.020799	0.308175	0.94619	-0.58322	0.624823	1.02102	0.558096	1.86791
Sepsis (critical care)	genus	Marvinbryantia	Inverse variance weighted	8	0.017259	0.225971	0.93912	-0.42564	0.460161	1.01741	0.653349	1.58433
Sepsis (critical care)	genus	Marvinbryantia	Simple mode	8	0.120387	0.522928	0.824506	-0.90455	1.14533	1.12793	0.404724	3.14346
Sepsis (critical care)	genus	Marvinbryantia	Weighted mode	8	0.143381	0.531942	0.795285	-0.89922	1.18599	1.15417	0.406885	3.27392
Sepsis (critical care)	genus	Methanobrevibacter	MR Egger	6	-0.21604	0.565415	0.721826	-1.32425	0.892173	0.805703	0.266002	2.44043
Sepsis (critical care)	genus	Methanobrevibacter	Weighted median	6	-0.06116	0.182112	0.736988	-0.4181	0.295779	0.940671	0.658295	1.34417
Sepsis (critical care)	genus	Methanobrevibacter	Inverse variance weighted	6	-0.02456	0.145406	0.865889	-0.30955	0.26044	0.975743	0.733775	1.2975
Sepsis (critical care)	genus	Methanobrevibacter	Simple mode	6	-0.28865	0.31165	0.396853	-0.89948	0.322188	0.749277	0.406781	1.38014
Sepsis (critical care)	genus	Methanobrevibacter	Weighted mode	6	-0.28865	0.300729	0.381226	-0.87807	0.300782	0.749277	0.415582	1.35092
Sepsis (critical care)	genus	Odoribacter	MR Egger	7	0.527844	0.869245	0.570206	-1.17588	2.23156	1.69527	0.308549	9.31442
Sepsis (critical care)	genus	Odoribacter	Weighted median	7	0.063644	0.347168	0.854544	-0.61681	0.744094	1.06571	0.539666	2.10453
Sepsis (critical care)	genus	Odoribacter	Inverse variance weighted	7	0.1501	0.269456	0.577496	-0.37804	0.678234	1.16195	0.685206	1.9704
Sepsis (critical care)	genus	Odoribacter	Simple mode	7	0.022947	0.475104	0.963046	-0.90826	0.95415	1.02321	0.403227	2.59646
Sepsis (critical care)	genus	Odoribacter	Weighted mode	7	0.022947	0.465417	0.962277	-0.88927	0.935165	1.02321	0.410955	2.54763
Sepsis (critical care)	genus	Olsenella	MR Egger	10	-0.02876	0.551263	0.959678	-1.10923	1.05172	0.971654	0.329812	2.86257
Sepsis (critical care)	genus	Olsenella	Weighted median	10	-0.04348	0.171718	0.800121	-0.38004	0.29309	0.957454	0.683831	1.34056
Sepsis (critical care)	genus	Olsenella	Inverse variance weighted	10	-0.12094	0.144082	0.401265	-0.40334	0.161464	0.886089	0.668086	1.17523
Sepsis (critical care)	genus	Olsenella	Simple mode	10	0.119553	0.308922	0.707747	-0.48593	0.725039	1.12699	0.615123	2.06481
Sepsis (critical care)	genus	Olsenella	Weighted mode	10	0.114119	0.279767	0.692874	-0.43422	0.662463	1.12089	0.647767	1.93956
Sepsis (critical care)	genus	Oscillibacter	MR Egger	12	0.485742	0.558893	0.405161	-0.60969	1.58117	1.62538	0.543521	4.86065
Sepsis (critical care)	genus	Oscillibacter	Weighted median	12	-0.02117	0.216718	0.922181	-0.44594	0.403596	0.979052	0.640224	1.4972
Sepsis (critical care)	genus	Oscillibacter	Inverse variance weighted	12	-0.0927	0.159155	0.560248	-0.40465	0.21924	0.911464	0.667212	1.24513
Sepsis (critical care)	genus	Oscillibacter	Simple mode	12	0.069963	0.408544	0.867137	-0.73078	0.870709	1.07247	0.481532	2.3886
Sepsis (critical care)	genus	Oscillibacter	Weighted mode	12	0.140071	0.364029	0.707736	-0.57343	0.853567	1.15036	0.563591	2.34801
Sepsis (critical care)	class	Methanobacteria	MR Egger	10	0.120573	0.49764	0.814652	-0.8548	1.09595	1.12814	0.425368	2.99201
Sepsis (critical care)	class	Methanobacteria	Weighted median	10	-0.10519	0.152676	0.490851	-0.40443	0.194059	0.900156	0.667355	1.21417
Sepsis (critical care)	class	Methanobacteria	Inverse variance weighted	10	-0.05052	0.113015	0.65485	-0.27203	0.170987	0.950734	0.761831	1.18648
Sepsis (critical care)	class	Methanobacteria	Simple mode	10	-0.29064	0.25056	0.275911	-0.78174	0.200458	0.747785	0.45761	1.22196
Sepsis (critical care)	class	Methanobacteria	Weighted mode	10	-0.27689	0.251717	0.299885	-0.77025	0.216478	0.75814	0.462895	1.2417
Sepsis (critical care)	genus	Oscillospira	MR Egger	7	-0.97614	0.98499	0.367182	-2.90672	0.954439	0.376762	0.054655	2.59721
Sepsis (critical care)	genus	Oscillospira	Weighted median	7	-0.04773	0.302326	0.87455	-0.64029	0.544827	0.95339	0.527139	1.72431
Sepsis (critical care)	genus	Oscillospira	Inverse variance weighted	7	-0.05706	0.220261	0.795608	-0.48877	0.374656	0.944542	0.613382	1.45449
Sepsis (critical care)	genus	Oscillospira	Simple mode	7	0.395842	0.516072	0.472158	-0.61566	1.40734	1.48563	0.540284	4.08509
Sepsis (critical care)	genus	Oscillospira	Weighted mode	7	0.395842	0.523191	0.477941	-0.62961	1.4213	1.48563	0.532798	4.14249
Sepsis (critical care)	genus	Oxalobacter	MR Egger	10	-0.96019	0.549864	0.118912	-2.03792	0.117542	0.38282	0.130299	1.12473
Sepsis (critical care)	genus	Oxalobacter	Weighted median	10	-0.13763	0.152782	0.367685	-0.43708	0.161824	0.871422	0.645919	1.17565
Sepsis (critical care)	genus	Oxalobacter	Inverse variance weighted	10	-0.08044	0.121715	0.50867	-0.319	0.158119	0.922708	0.726872	1.17131
Sepsis (critical care)	genus	Oxalobacter	Simple mode	10	-0.25554	0.270156	0.368903	-0.78505	0.273967	0.774498	0.456099	1.31517
Sepsis (critical care)	genus	Oxalobacter	Weighted mode	10	-0.25554	0.272099	0.372177	-0.78885	0.277775	0.774498	0.454365	1.32019
Sepsis (critical care)	genus	Parabacteroides	MR Egger	6	0.935534	0.87092	0.343218	-0.77147	2.64254	2.54857	0.462333	14.0488
Sepsis (critical care)	genus	Parabacteroides	Weighted median	6	0.277795	0.359071	0.439139	-0.42598	0.981573	1.32021	0.653127	2.66865
Sepsis (critical care)	genus	Parabacteroides	Inverse variance weighted	6	0.03324	0.286517	0.907641	-0.52833	0.594813	1.0338	0.589587	1.81269
Sepsis (critical care)	genus	Parabacteroides	Simple mode	6	0.316942	0.536952	0.580682	-0.73548	1.36937	1.37292	0.479274	3.93286
Sepsis (critical care)	genus	Parabacteroides	Weighted mode	6	0.298894	0.515693	0.587321	-0.71187	1.30965	1.34837	0.490728	3.70489
Sepsis (critical care)	genus	Paraprevotella	MR Egger	11	-0.52607	0.45731	0.27964	-1.4224	0.370254	0.59092	0.241134	1.4481
Sepsis (critical care)	genus	Paraprevotella	Weighted median	11	0.09686	0.196059	0.621281	-0.28742	0.481135	1.10171	0.7502	1.61791
Sepsis (critical care)	genus	Paraprevotella	Inverse variance weighted	11	-0.03257	0.142743	0.819536	-0.31234	0.247211	0.967959	0.731731	1.28045
Sepsis (critical care)	genus	Paraprevotella	Simple mode	11	0.148175	0.354711	0.684969	-0.54706	0.843409	1.15972	0.578649	2.32428
Sepsis (critical care)	genus	Paraprevotella	Weighted mode	11	0.148175	0.382324	0.70646	-0.60118	0.897531	1.15972	0.548164	2.45354
Sepsis (critical care)	genus	Parasutterella	MR Egger	13	-0.39893	0.467634	0.411799	-1.3155	0.517628	0.671034	0.268341	1.67804
Sepsis (critical care)	genus	Parasutterella	Weighted median	13	-0.31662	0.222429	0.154605	-0.75258	0.119344	0.72861	0.47115	1.12676
Sepsis (critical care)	genus	Parasutterella	Inverse variance weighted	13	-0.19203	0.163237	0.23944	-0.51198	0.127915	0.825282	0.59931	1.13646
Sepsis (critical care)	genus	Parasutterella	Simple mode	13	-0.38973	0.385795	0.332337	-1.14589	0.366429	0.677241	0.317942	1.44257
Sepsis (critical care)	genus	Parasutterella	Weighted mode	13	-0.44062	0.353808	0.236769	-1.13408	0.252846	0.643638	0.321717	1.28768
Sepsis (critical care)	genus	Peptococcus	MR Egger	12	0.832838	0.503999	0.129448	-0.155	1.82068	2.29984	0.856416	6.17603
Sepsis (critical care)	genus	Peptococcus	Weighted median	12	-0.15461	0.183715	0.400013	-0.51469	0.205467	0.856746	0.597683	1.2281
Sepsis (critical care)	genus	Peptococcus	Inverse variance weighted	12	-0.11856	0.142279	0.404669	-0.39743	0.160304	0.888196	0.672046	1.17387
Sepsis (critical care)	genus	Peptococcus	Simple mode	12	-0.23882	0.327442	0.481033	-0.88061	0.402969	0.787558	0.414532	1.49626
Sepsis (critical care)	genus	Peptococcus	Weighted mode	12	-0.23882	0.302156	0.446012	-0.83104	0.353408	0.787558	0.435594	1.42391
Sepsis (critical care)	genus	Phascolarctobacterium	MR Egger	8	0.746123	1.02239	0.493019	-1.25776	2.75001	2.10881	0.284289	15.6428
Sepsis (critical care)	genus	Phascolarctobacterium	Weighted median	8	-0.14318	0.269509	0.595243	-0.67142	0.385061	0.8666	0.510984	1.4697
Sepsis (critical care)	genus	Phascolarctobacterium	Inverse variance weighted	8	-0.12377	0.215682	0.566053	-0.54651	0.298962	0.883579	0.578967	1.34846
Sepsis (critical care)	genus	Phascolarctobacterium	Simple mode	8	-0.2653	0.401353	0.529747	-1.05195	0.52135	0.766974	0.349255	1.6843
Sepsis (critical care)	genus	Phascolarctobacterium	Weighted mode	8	-0.25625	0.406388	0.548355	-1.05277	0.54027	0.773948	0.348969	1.71647
Sepsis (critical care)	genus	Prevotella7	MR Egger	10	-0.39727	0.660184	0.563993	-1.69123	0.896687	0.67215	0.184292	2.45147
Sepsis (critical care)	genus	Prevotella7	Weighted median	10	-0.1239	0.149627	0.407636	-0.41717	0.169369	0.883468	0.65891	1.18456
Sepsis (critical care)	genus	Prevotella7	Inverse variance weighted	10	-0.16416	0.112793	0.145557	-0.38524	0.056915	0.848606	0.680291	1.05857
Sepsis (critical care)	genus	Prevotella7	Simple mode	10	-0.08549	0.251883	0.742082	-0.57918	0.408198	0.918059	0.560355	1.5041
Sepsis (critical care)	genus	Prevotella7	Weighted mode	10	-0.06548	0.249641	0.799012	-0.55477	0.42382	0.936622	0.574204	1.52779
Sepsis (critical care)	genus	Prevotella9	MR Egger	14	-0.00662	0.510308	0.989864	-1.00682	0.993584	0.993403	0.365378	2.7009
Sepsis (critical care)	genus	Prevotella9	Weighted median	14	0.043547	0.218818	0.842255	-0.38534	0.472431	1.04451	0.680221	1.60389
Sepsis (critical care)	genus	Prevotella9	Inverse variance weighted	14	0.080051	0.172441	0.642491	-0.25793	0.418036	1.08334	0.772646	1.51897
Sepsis (critical care)	genus	Prevotella9	Simple mode	14	0.096855	0.36695	0.79596	-0.62237	0.816077	1.1017	0.536672	2.26161
Sepsis (critical care)	genus	Prevotella9	Weighted mode	14	0.096855	0.373127	0.799257	-0.63448	0.828184	1.1017	0.530214	2.28916
Sepsis (critical care)	genus	Rikenellaceae RC9 gut group	MR Egger	10	0.093542	0.864128	0.916463	-1.60015	1.78723	1.09806	0.201866	5.97291
Sepsis (critical care)	genus	Rikenellaceae RC9 gut group	Weighted median	10	-0.12253	0.152917	0.422968	-0.42225	0.177188	0.884679	0.655571	1.19386
Sepsis (critical care)	genus	Rikenellaceae RC9 gut group	Inverse variance weighted	10	-0.19947	0.137207	0.146004	-0.46839	0.069455	0.819165	0.626006	1.07192
Sepsis (critical care)	genus	Rikenellaceae RC9 gut group	Simple mode	10	-0.33507	0.250946	0.214595	-0.82692	0.15679	0.715292	0.437394	1.16975
Sepsis (critical care)	genus	Rikenellaceae RC9 gut group	Weighted mode	10	-0.31832	0.251307	0.23707	-0.81089	0.174238	0.727367	0.444464	1.19034
Sepsis (critical care)	class	Mollicutes	MR Egger	12	-0.65946	0.606651	0.302523	-1.84849	0.529578	0.517131	0.157474	1.69822
Sepsis (critical care)	class	Mollicutes	Weighted median	12	0.047237	0.254507	0.852757	-0.4516	0.54607	1.04837	0.636611	1.72646
Sepsis (critical care)	class	Mollicutes	Inverse variance weighted	12	0.177371	0.197384	0.368861	-0.2095	0.564243	1.19407	0.810988	1.75812
Sepsis (critical care)	class	Mollicutes	Simple mode	12	-0.07925	0.483258	0.872717	-1.02643	0.867939	0.923812	0.358283	2.38199
Sepsis (critical care)	class	Mollicutes	Weighted mode	12	-0.16888	0.429755	0.701844	-1.01121	0.673436	0.844606	0.36378	1.96096
Sepsis (critical care)	genus	Romboutsia	MR Egger	13	-0.31085	0.444087	0.498477	-1.18126	0.559559	0.732823	0.306891	1.7499
Sepsis (critical care)	genus	Romboutsia	Weighted median	13	-0.13226	0.236671	0.576286	-0.59613	0.331619	0.876117	0.550939	1.39322
Sepsis (critical care)	genus	Romboutsia	Inverse variance weighted	13	-0.06995	0.175832	0.690768	-0.41458	0.274683	0.932442	0.660618	1.31611
Sepsis (critical care)	genus	Romboutsia	Simple mode	13	-0.14769	0.371242	0.697752	-0.87532	0.579949	0.862702	0.416728	1.78595
Sepsis (critical care)	genus	Romboutsia	Weighted mode	13	-0.15909	0.336407	0.644754	-0.81845	0.500263	0.852915	0.441113	1.64916
Sepsis (critical care)	genus	Roseburia	MR Egger	13	-0.05476	0.592498	0.928026	-1.21606	1.10654	0.946714	0.296397	3.02387
Sepsis (critical care)	genus	Roseburia	Weighted median	13	-0.31331	0.296743	0.291043	-0.89493	0.268304	0.731022	0.408637	1.30774
Sepsis (critical care)	genus	Roseburia	Inverse variance weighted	13	-0.29271	0.209534	0.162424	-0.7034	0.117975	0.746237	0.494901	1.12522
Sepsis (critical care)	genus	Roseburia	Simple mode	13	-0.45531	0.463673	0.345503	-1.36411	0.45349	0.634252	0.255609	1.5738
Sepsis (critical care)	genus	Roseburia	Weighted mode	13	-0.3604	0.41199	0.398863	-1.1679	0.447099	0.697396	0.311019	1.56377
Sepsis (critical care)	genus	Ruminiclostridium5	MR Egger	11	0.500623	0.997137	0.627678	-1.45377	2.45501	1.64975	0.233689	11.6466
Sepsis (critical care)	genus	Ruminiclostridium5	Weighted median	11	-0.23967	0.314628	0.446197	-0.85635	0.376997	0.786884	0.424711	1.4579
Sepsis (critical care)	genus	Ruminiclostridium5	Inverse variance weighted	11	-0.10709	0.242278	0.658486	-0.58195	0.367777	0.898447	0.558806	1.44452
Sepsis (critical care)	genus	Ruminiclostridium5	Simple mode	11	-0.39113	0.5349	0.481431	-1.43953	0.657278	0.676295	0.237039	1.92953
Sepsis (critical care)	genus	Ruminiclostridium5	Weighted mode	11	-0.35645	0.566254	0.543147	-1.4663	0.753411	0.70016	0.230777	2.12423
Sepsis (critical care)	genus	Ruminiclostridium6	MR Egger	14	-0.27523	0.402867	0.507468	-1.06485	0.514388	0.759396	0.344779	1.67261
Sepsis (critical care)	genus	Ruminiclostridium6	Weighted median	14	0.201408	0.230183	0.381578	-0.24975	0.652567	1.22312	0.778995	1.92046
Sepsis (critical care)	genus	Ruminiclostridium6	Inverse variance weighted	14	-0.02221	0.166526	0.893893	-0.3486	0.30418	0.978034	0.705674	1.35551
Sepsis (critical care)	genus	Ruminiclostridium6	Simple mode	14	0.357069	0.361775	0.341661	-0.35201	1.06615	1.42914	0.703273	2.90417
Sepsis (critical care)	genus	Ruminiclostridium6	Weighted mode	14	0.370512	0.367484	0.331737	-0.34976	1.09078	1.44848	0.70486	2.9766
Sepsis (critical care)	genus	Ruminiclostridium9	MR Egger	8	0.221583	1.22199	0.862079	-2.17352	2.61669	1.24805	0.113776	13.6903
Sepsis (critical care)	genus	Ruminiclostridium9	Weighted median	8	-0.25541	0.369897	0.489879	-0.98041	0.469584	0.774596	0.375157	1.59933
Sepsis (critical care)	genus	Ruminiclostridium9	Inverse variance weighted	8	-0.19155	0.272784	0.482552	-0.72621	0.343106	0.825678	0.483741	1.40932
Sepsis (critical care)	genus	Ruminiclostridium9	Simple mode	8	-0.21842	0.50485	0.678293	-1.20792	0.771089	0.803789	0.298817	2.16212
Sepsis (critical care)	genus	Ruminiclostridium9	Weighted mode	8	-0.24347	0.525422	0.657153	-1.2733	0.786356	0.783902	0.279907	2.19538
Sepsis (critical care)	genus	Ruminococcaceae NK4A214 group	MR Egger	12	0.584829	0.765912	0.462757	-0.91636	2.08602	1.79468	0.399972	8.05277
Sepsis (critical care)	genus	Ruminococcaceae NK4A214 group	Weighted median	12	0.297496	0.298004	0.318137	-0.28659	0.881585	1.34648	0.750818	2.41472
Sepsis (critical care)	genus	Ruminococcaceae NK4A214 group	Inverse variance weighted	12	0.259329	0.216158	0.230247	-0.16434	0.682998	1.29606	0.848454	1.9798
Sepsis (critical care)	genus	Ruminococcaceae NK4A214 group	Simple mode	12	0.304324	0.516438	0.567582	-0.70789	1.31654	1.35571	0.492681	3.7305
Sepsis (critical care)	genus	Ruminococcaceae NK4A214 group	Weighted mode	12	0.230828	0.505324	0.656708	-0.75961	1.22126	1.25964	0.467851	3.39147
Sepsis (critical care)	genus	Ruminococcaceae UCG002	MR Egger	22	0.125186	0.407068	0.761618	-0.67267	0.923039	1.13336	0.510346	2.51693
Sepsis (critical care)	genus	Ruminococcaceae UCG002	Weighted median	22	-0.04344	0.203715	0.831138	-0.44272	0.355841	0.957489	0.642285	1.42738
Sepsis (critical care)	genus	Ruminococcaceae UCG002	Inverse variance weighted	22	-0.00908	0.151776	0.952283	-0.30656	0.2884	0.990959	0.735971	1.33429
Sepsis (critical care)	genus	Ruminococcaceae UCG002	Simple mode	22	0.060162	0.390194	0.878936	-0.70462	0.824942	1.06201	0.494297	2.28175
Sepsis (critical care)	genus	Ruminococcaceae UCG002	Weighted mode	22	0.005856	0.345351	0.986632	-0.67103	0.682744	1.00587	0.51118	1.9793
Sepsis (critical care)	genus	Ruminococcaceae UCG003	MR Egger	11	0.053542	0.683271	0.939255	-1.28567	1.39275	1.055	0.276466	4.02592
Sepsis (critical care)	genus	Ruminococcaceae UCG003	Weighted median	11	0.237547	0.273074	0.384355	-0.29768	0.772771	1.26813	0.742541	2.16576
Sepsis (critical care)	genus	Ruminococcaceae UCG003	Inverse variance weighted	11	0.216584	0.207226	0.29595	-0.18958	0.622748	1.24183	0.827307	1.86404
Sepsis (critical care)	genus	Ruminococcaceae UCG003	Simple mode	11	0.345004	0.448303	0.459343	-0.53367	1.22368	1.41199	0.586449	3.39967
Sepsis (critical care)	genus	Ruminococcaceae UCG003	Weighted mode	11	0.336469	0.417855	0.439413	-0.48253	1.15546	1.4	0.617222	3.1755
Sepsis (critical care)	genus	Ruminococcaceae UCG004	MR Egger	8	0.523457	1.02724	0.628542	-1.48993	2.53684	1.68785	0.225389	12.6397
Sepsis (critical care)	genus	Ruminococcaceae UCG004	Weighted median	8	0.255705	0.286422	0.371988	-0.30568	0.817091	1.29137	0.736621	2.2639
Sepsis (critical care)	genus	Ruminococcaceae UCG004	Inverse variance weighted	8	0.216708	0.206032	0.292883	-0.18711	0.620531	1.24198	0.829349	1.85991
Sepsis (critical care)	genus	Ruminococcaceae UCG004	Simple mode	8	0.236448	0.408011	0.580406	-0.56325	1.03615	1.26674	0.569354	2.81835
Sepsis (critical care)	genus	Ruminococcaceae UCG004	Weighted mode	8	0.261677	0.403334	0.537173	-0.52886	1.05221	1.29911	0.589278	2.86398
Sepsis (critical care)	genus	Ruminococcaceae UCG005	MR Egger	14	-0.7215	0.553131	0.216564	-1.80564	0.362637	0.486023	0.16437	1.43711
Sepsis (critical care)	genus	Ruminococcaceae UCG005	Weighted median	14	-0.00863	0.257852	0.973303	-0.51402	0.49676	0.991408	0.598088	1.64339
Sepsis (critical care)	genus	Ruminococcaceae UCG005	Inverse variance weighted	14	0.070385	0.204994	0.731335	-0.3314	0.472172	1.07292	0.717916	1.60347
Sepsis (critical care)	genus	Ruminococcaceae UCG005	Simple mode	14	-0.14818	0.408695	0.722751	-0.94922	0.652861	0.862275	0.387041	1.92103
Sepsis (critical care)	genus	Ruminococcaceae UCG005	Weighted mode	14	-0.04581	0.379672	0.905815	-0.78996	0.698351	0.955227	0.453861	2.01043
Sepsis (critical care)	class	Negativicutes	MR Egger	11	-0.58574	0.700899	0.424956	-1.9595	0.788024	0.556695	0.140929	2.19905
Sepsis (critical care)	class	Negativicutes	Weighted median	11	-0.17405	0.303506	0.566337	-0.76892	0.420825	0.840257	0.463514	1.52322
Sepsis (critical care)	class	Negativicutes	Inverse variance weighted	11	-0.20115	0.229391	0.380551	-0.65075	0.248457	0.817791	0.521652	1.28205
Sepsis (critical care)	class	Negativicutes	Simple mode	11	-0.16212	0.500621	0.752726	-1.14334	0.819093	0.850336	0.318752	2.26844
Sepsis (critical care)	class	Negativicutes	Weighted mode	11	-0.1702	0.441524	0.707952	-1.03559	0.695187	0.843496	0.355018	2.00408
Sepsis (critical care)	genus	Ruminococcaceae UCG009	MR Egger	12	-0.75983	0.845643	0.390026	-2.41729	0.897627	0.467744	0.089163	2.45377
Sepsis (critical care)	genus	Ruminococcaceae UCG009	Weighted median	12	-0.02016	0.21954	0.926837	-0.45046	0.410139	0.980043	0.637337	1.50703
Sepsis (critical care)	genus	Ruminococcaceae UCG009	Inverse variance weighted	12	0.087531	0.193903	0.65169	-0.29252	0.467581	1.09148	0.746381	1.59613
Sepsis (critical care)	genus	Ruminococcaceae UCG009	Simple mode	12	-0.00268	0.386144	0.99458	-0.75953	0.754159	0.99732	0.467888	2.12582
Sepsis (critical care)	genus	Ruminococcaceae UCG009	Weighted mode	12	-0.01873	0.37584	0.961141	-0.75538	0.717914	0.981441	0.469832	2.05015
Sepsis (critical care)	genus	Ruminococcaceae UCG010	MR Egger	5	0.017837	0.869949	0.984929	-1.68726	1.72294	1.018	0.185025	5.60096
Sepsis (critical care)	genus	Ruminococcaceae UCG010	Weighted median	5	-0.06665	0.344257	0.846488	-0.74139	0.608095	0.935524	0.47645	1.83693
Sepsis (critical care)	genus	Ruminococcaceae UCG010	Inverse variance weighted	5	-0.1216	0.284076	0.668607	-0.67839	0.435186	0.885501	0.507433	1.54525
Sepsis (critical care)	genus	Ruminococcaceae UCG010	Simple mode	5	-0.03292	0.430574	0.942722	-0.87685	0.811002	0.967613	0.416092	2.25016
Sepsis (critical care)	genus	Ruminococcaceae UCG010	Weighted mode	5	-0.04209	0.430311	0.926792	-0.8855	0.801323	0.958787	0.412509	2.22849
Sepsis (critical care)	genus	Ruminococcaceae UCG011	MR Egger	8	0.660567	0.645927	0.345917	-0.60545	1.92658	1.93589	0.545829	6.86602
Sepsis (critical care)	genus	Ruminococcaceae UCG011	Weighted median	8	0.12989	0.158292	0.411889	-0.18036	0.440142	1.1387	0.834968	1.55293
Sepsis (critical care)	genus	Ruminococcaceae UCG011	Inverse variance weighted	8	0.146872	0.124997	0.239992	-0.09812	0.391865	1.1582	0.906539	1.47974
Sepsis (critical care)	genus	Ruminococcaceae UCG011	Simple mode	8	0.070049	0.248554	0.786225	-0.41712	0.557215	1.07256	0.658945	1.7458
Sepsis (critical care)	genus	Ruminococcaceae UCG011	Weighted mode	8	0.086046	0.254581	0.745279	-0.41293	0.585024	1.08986	0.661707	1.79503
Sepsis (critical care)	genus	Ruminococcaceae UCG013	MR Egger	11	-0.54901	0.557927	0.350822	-1.64254	0.54453	0.577523	0.193487	1.7238
Sepsis (critical care)	genus	Ruminococcaceae UCG013	Weighted median	11	-0.26408	0.273591	0.334431	-0.80032	0.272161	0.767914	0.449187	1.3128
Sepsis (critical care)	genus	Ruminococcaceae UCG013	Inverse variance weighted	11	-0.05513	0.210511	0.793406	-0.46773	0.357471	0.946361	0.626421	1.42971
Sepsis (critical care)	genus	Ruminococcaceae UCG013	Simple mode	11	-0.26649	0.443762	0.561519	-1.13626	0.603284	0.766064	0.321016	1.82811
Sepsis (critical care)	genus	Ruminococcaceae UCG013	Weighted mode	11	-0.36395	0.409944	0.395503	-1.16744	0.439545	0.694929	0.311164	1.552
Sepsis (critical care)	genus	Ruminococcaceae UCG014	MR Egger	11	0.051032	0.811118	0.951209	-1.53876	1.64082	1.05236	0.214647	5.15942
Sepsis (critical care)	genus	Ruminococcaceae UCG014	Weighted median	11	-0.05867	0.29391	0.841784	-0.63473	0.517396	0.94302	0.530077	1.67765
Sepsis (critical care)	genus	Ruminococcaceae UCG014	Inverse variance weighted	11	-0.03072	0.281037	0.912967	-0.58155	0.520116	0.969751	0.559032	1.68222
Sepsis (critical care)	genus	Ruminococcaceae UCG014	Simple mode	11	-0.12532	0.459962	0.790822	-1.02684	0.776211	0.882219	0.358137	2.17322
Sepsis (critical care)	genus	Ruminococcaceae UCG014	Weighted mode	11	-0.09927	0.426303	0.820566	-0.93482	0.736284	0.905499	0.392655	2.08816
Sepsis (critical care)	genus	Ruminococcus1	MR Egger	10	-0.24616	0.597173	0.691012	-1.41662	0.924301	0.781798	0.242533	2.52011
Sepsis (critical care)	genus	Ruminococcus1	Weighted median	10	-0.07724	0.291052	0.790712	-0.6477	0.493221	0.925667	0.523246	1.63758
Sepsis (critical care)	genus	Ruminococcus1	Inverse variance weighted	10	-0.21378	0.223229	0.338235	-0.6513	0.223751	0.807529	0.521365	1.25076
Sepsis (critical care)	genus	Ruminococcus1	Simple mode	10	0.012598	0.419177	0.976679	-0.80899	0.834186	1.01268	0.445308	2.30294
Sepsis (critical care)	genus	Ruminococcus1	Weighted mode	10	-0.08814	0.403396	0.831911	-0.8788	0.702513	0.91563	0.415281	2.01882
Sepsis (critical care)	genus	Ruminococcus2	MR Egger	14	-0.37702	0.491887	0.458203	-1.34112	0.587075	0.6859	0.261552	1.79872
Sepsis (critical care)	genus	Ruminococcus2	Weighted median	14	-0.17081	0.251605	0.497202	-0.66396	0.322332	0.842978	0.514808	1.38034
Sepsis (critical care)	genus	Ruminococcus2	Inverse variance weighted	14	-0.00732	0.1856	0.96856	-0.37109	0.356461	0.992711	0.689981	1.42827
Sepsis (critical care)	genus	Ruminococcus2	Simple mode	14	-0.20219	0.40715	0.627763	-1.0002	0.595824	0.816939	0.367804	1.81453
Sepsis (critical care)	genus	Ruminococcus2	Weighted mode	14	-0.22242	0.377871	0.56621	-0.96304	0.518208	0.80058	0.381729	1.67902
Sepsis (critical care)	genus	Ruminococcus gauvreauii group	MR Egger	11	-0.17976	0.978876	0.858365	-2.09836	1.73883	0.835469	0.122658	5.69071
Sepsis (critical care)	genus	Ruminococcus gauvreauii group	Weighted median	11	-0.22551	0.289697	0.436321	-0.79331	0.3423	0.798112	0.452344	1.40818
Sepsis (critical care)	genus	Ruminococcus gauvreauii group	Inverse variance weighted	11	-0.19079	0.219359	0.384434	-0.62073	0.239154	0.826307	0.537551	1.27017
Sepsis (critical care)	genus	Ruminococcus gauvreauii group	Simple mode	11	-0.64092	0.528259	0.252907	-1.67631	0.394467	0.526807	0.187064	1.48359
Sepsis (critical care)	genus	Ruminococcus gauvreauii group	Weighted mode	11	-0.63216	0.51669	0.249195	-1.64487	0.380552	0.531443	0.193037	1.46309
Sepsis (critical care)	genus	Ruminococcus gnavus group	MR Egger	12	0.40625	0.607266	0.518652	-0.78399	1.59649	1.50118	0.45658	4.93568
Sepsis (critical care)	genus	Ruminococcus gnavus group	Weighted median	12	-0.22161	0.184767	0.230376	-0.58375	0.140535	0.80123	0.557802	1.15089
Sepsis (critical care)	genus	Ruminococcus gnavus group	Inverse variance weighted	12	-0.24978	0.135909	0.066085	-0.51616	0.016602	0.778973	0.596808	1.01674
Sepsis (critical care)	genus	Ruminococcus gnavus group	Simple mode	12	0.050687	0.309242	0.872777	-0.55543	0.656802	1.05199	0.573827	1.92861
Sepsis (critical care)	genus	Ruminococcus gnavus group	Weighted mode	12	0.07151	0.312659	0.823287	-0.5413	0.684321	1.07413	0.58199	1.98243
Sepsis (critical care)	genus	Ruminococcus torques group	MR Egger	8	-0.73794	0.646203	0.296985	-2.0045	0.528617	0.478098	0.134728	1.69658
Sepsis (critical care)	genus	Ruminococcus torques group	Weighted median	8	0.03327	0.327184	0.919005	-0.60801	0.674551	1.03383	0.544433	1.96315
Sepsis (critical care)	genus	Ruminococcus torques group	Inverse variance weighted	8	0.056465	0.255284	0.824949	-0.44389	0.556821	1.05809	0.641535	1.74511
Sepsis (critical care)	genus	Ruminococcus torques group	Simple mode	8	-0.01186	0.494338	0.981535	-0.98076	0.957046	0.988214	0.375027	2.60399
Sepsis (critical care)	genus	Ruminococcus torques group	Weighted mode	8	-0.04261	0.483744	0.932274	-0.99075	0.905527	0.958283	0.371298	2.47323
Sepsis (critical care)	class	Verrucomicrobiae	MR Egger	11	1.55969	0.643394	0.038348	0.298634	2.82074	4.75733	1.34802	16.7893
Sepsis (critical care)	class	Verrucomicrobiae	Weighted median	11	-0.00405	0.259102	0.98752	-0.51189	0.503787	0.995955	0.59936	1.65498
Sepsis (critical care)	class	Verrucomicrobiae	Inverse variance weighted	11	-0.04228	0.208542	0.839328	-0.45103	0.36646	0.958599	0.636975	1.44262
Sepsis (critical care)	class	Verrucomicrobiae	Simple mode	11	0.097649	0.459112	0.835841	-0.80221	0.997509	1.10258	0.448337	2.71152
Sepsis (critical care)	class	Verrucomicrobiae	Weighted mode	11	0.081948	0.443548	0.857114	-0.78741	0.951302	1.0854	0.455023	2.58908
Sepsis (critical care)	genus	Sellimonas	MR Egger	9	-0.56058	0.61984	0.395846	-1.77546	0.654309	0.57088	0.169405	1.92381
Sepsis (critical care)	genus	Sellimonas	Weighted median	9	0.076099	0.155288	0.624098	-0.22826	0.380462	1.07907	0.795914	1.46296
Sepsis (critical care)	genus	Sellimonas	Inverse variance weighted	9	0.061407	0.111054	0.5803	-0.15626	0.279073	1.06333	0.855337	1.3219
Sepsis (critical care)	genus	Sellimonas	Simple mode	9	0.084757	0.225214	0.716449	-0.35666	0.526177	1.08845	0.700008	1.69245
Sepsis (critical care)	genus	Sellimonas	Weighted mode	9	0.078462	0.22832	0.739967	-0.36905	0.52597	1.08162	0.691394	1.6921
Sepsis (critical care)	genus	Senegalimassilia	MR Egger	4	0.069942	0.764822	0.935471	-1.42911	1.56899	1.07245	0.239522	4.80181
Sepsis (critical care)	genus	Senegalimassilia	Weighted median	4	0.217545	0.294386	0.459921	-0.35945	0.794542	1.24302	0.698058	2.21343
Sepsis (critical care)	genus	Senegalimassilia	Inverse variance weighted	4	0.140718	0.239759	0.55726	-0.32921	0.610646	1.1511	0.719492	1.84162
Sepsis (critical care)	genus	Senegalimassilia	Simple mode	4	0.396708	0.396762	0.391058	-0.38094	1.17436	1.48692	0.683216	3.23607
Sepsis (critical care)	genus	Senegalimassilia	Weighted mode	4	0.323947	0.40335	0.480633	-0.46662	1.11451	1.38257	0.627119	3.04808
Sepsis (critical care)	genus	Slackia	MR Egger	6	-0.92886	1.62882	0.599002	-4.12135	2.26363	0.395003	0.016223	9.61791
Sepsis (critical care)	genus	Slackia	Weighted median	6	-0.28972	0.276363	0.29448	-0.8314	0.251948	0.74847	0.435441	1.28653
Sepsis (critical care)	genus	Slackia	Inverse variance weighted	6	-0.13976	0.249552	0.575459	-0.62888	0.349366	0.86957	0.533189	1.41817
Sepsis (critical care)	genus	Slackia	Simple mode	6	-0.41396	0.465712	0.414786	-1.32675	0.498839	0.66103	0.265338	1.64681
Sepsis (critical care)	genus	Slackia	Weighted mode	6	-0.37491	0.435689	0.428831	-1.22887	0.479036	0.687348	0.292624	1.61452
Sepsis (critical care)	genus	Streptococcus	MR Egger	14	1.04794	0.716149	0.169083	-0.35572	2.45159	2.85175	0.700671	11.6067
Sepsis (critical care)	genus	Streptococcus	Weighted median	14	-0.03564	0.270356	0.895113	-0.56554	0.494255	0.964985	0.568053	1.63928
Sepsis (critical care)	genus	Streptococcus	Inverse variance weighted	14	-0.0891	0.197731	0.65227	-0.47665	0.298453	0.914755	0.620859	1.34777
Sepsis (critical care)	genus	Streptococcus	Simple mode	14	0.067033	0.438582	0.880871	-0.79259	0.926655	1.06933	0.452671	2.52604
Sepsis (critical care)	genus	Streptococcus	Weighted mode	14	0.117582	0.44962	0.797794	-0.76367	0.998836	1.12477	0.465952	2.71512
Sepsis (critical care)	genus	Subdoligranulum	MR Egger	10	0.509253	0.833271	0.558062	-1.12396	2.14246	1.66405	0.324991	8.52041
Sepsis (critical care)	genus	Subdoligranulum	Weighted median	10	0.046397	0.338303	0.890916	-0.61668	0.709471	1.04749	0.539735	2.03292
Sepsis (critical care)	genus	Subdoligranulum	Inverse variance weighted	10	0.119914	0.312575	0.701251	-0.49273	0.732562	1.1274	0.610954	2.0804
Sepsis (critical care)	genus	Subdoligranulum	Simple mode	10	0.955555	0.771457	0.246812	-0.5565	2.46761	2.60011	0.573211	11.7942
Sepsis (critical care)	genus	Subdoligranulum	Weighted mode	10	0.955555	0.788783	0.256578	-0.59046	2.50157	2.60011	0.554072	12.2016
Sepsis (critical care)	genus	Sutterella	MR Egger	12	-0.32413	0.941361	0.737738	-2.1692	1.52094	0.723158	0.114269	4.57653
Sepsis (critical care)	genus	Sutterella	Weighted median	12	-0.22776	0.262615	0.385786	-0.74249	0.286964	0.796313	0.475928	1.33238
Sepsis (critical care)	genus	Sutterella	Inverse variance weighted	12	-0.12883	0.196568	0.5122	-0.51411	0.25644	0.87912	0.598034	1.29232
Sepsis (critical care)	genus	Sutterella	Simple mode	12	-0.22699	0.407398	0.588566	-1.02549	0.571508	0.796928	0.35862	1.77094
Sepsis (critical care)	genus	Sutterella	Weighted mode	12	-0.21297	0.400865	0.605782	-0.99867	0.572722	0.808177	0.368369	1.77309
Sepsis (critical care)	genus	Terrisporobacter	MR Egger	5	-0.73204	0.568971	0.288528	-1.84722	0.383145	0.480928	0.157675	1.46689
Sepsis (critical care)	genus	Terrisporobacter	Weighted median	5	-0.16625	0.265718	0.531526	-0.68706	0.354554	0.846831	0.503052	1.42554
Sepsis (critical care)	genus	Terrisporobacter	Inverse variance weighted	5	-0.15369	0.207184	0.458212	-0.55977	0.252392	0.85754	0.571342	1.2871
Sepsis (critical care)	genus	Terrisporobacter	Simple mode	5	-0.05576	0.399137	0.895653	-0.83807	0.726552	0.945769	0.432546	2.06794
Sepsis (critical care)	genus	Terrisporobacter	Weighted mode	5	-0.42241	0.394847	0.344972	-1.19631	0.351495	0.655468	0.302309	1.42119
Sepsis (critical care)	genus	Turicibacter	MR Egger	9	1.1824	1.39218	0.423796	-1.54627	3.91107	3.2622	0.213041	49.9524
Sepsis (critical care)	genus	Turicibacter	Weighted median	9	0.484281	0.285596	0.089945	-0.07549	1.04405	1.62301	0.927292	2.84069
Sepsis (critical care)	genus	Turicibacter	Inverse variance weighted	9	0.404276	0.278516	0.146632	-0.14162	0.950168	1.49822	0.867954	2.58614
Sepsis (critical care)	genus	Turicibacter	Simple mode	9	0.727462	0.476063	0.165014	-0.20562	1.66054	2.06982	0.814142	5.26218
Sepsis (critical care)	genus	Turicibacter	Weighted mode	9	0.474626	0.450802	0.323169	-0.40895	1.3582	1.60741	0.66435	3.88918
Sepsis (critical care)	genus	Tyzzerella3	MR Egger	12	-0.78113	0.762265	0.329629	-2.27518	0.712905	0.457886	0.102779	2.03991
Sepsis (critical care)	genus	Tyzzerella3	Weighted median	12	0.032081	0.167855	0.84843	-0.29691	0.361076	1.0326	0.743107	1.43487
Sepsis (critical care)	genus	Tyzzerella3	Inverse variance weighted	12	-0.036	0.140885	0.798313	-0.31213	0.240134	0.96464	0.731883	1.27142
Sepsis (critical care)	genus	Tyzzerella3	Simple mode	12	0.18037	0.282029	0.535562	-0.37241	0.733147	1.19766	0.689073	2.08162
Sepsis (critical care)	genus	Tyzzerella3	Weighted mode	12	0.18037	0.261248	0.50424	-0.33168	0.692415	1.19766	0.71772	1.99854
Sepsis (critical care)	family	Acidaminococcaceae	MR Egger	7	-0.03098	0.723137	0.967484	-1.44833	1.38637	0.969493	0.234962	4.00029
Sepsis (critical care)	family	Acidaminococcaceae	Weighted median	7	0.160569	0.286164	0.574723	-0.40031	0.72145	1.17418	0.670111	2.05742
Sepsis (critical care)	family	Acidaminococcaceae	Inverse variance weighted	7	0.050918	0.236502	0.829536	-0.41263	0.514462	1.05224	0.66191	1.67274
Sepsis (critical care)	family	Acidaminococcaceae	Simple mode	7	0.204635	0.432745	0.653013	-0.64355	1.05282	1.22708	0.525426	2.86571
Sepsis (critical care)	family	Acidaminococcaceae	Weighted mode	7	0.195559	0.38029	0.625472	-0.54981	0.940926	1.21599	0.57706	2.56235
Sepsis (critical care)	family	Actinomycetaceae	MR Egger	5	-0.08009	1.00203	0.941329	-2.04407	1.88389	0.923035	0.129501	6.57907
Sepsis (critical care)	family	Actinomycetaceae	Weighted median	5	-0.06442	0.303584	0.831947	-0.65945	0.530602	0.937609	0.517138	1.69996
Sepsis (critical care)	family	Actinomycetaceae	Inverse variance weighted	5	-0.13709	0.33912	0.686035	-0.80176	0.527589	0.871895	0.448538	1.69484
Sepsis (critical care)	family	Actinomycetaceae	Simple mode	5	-0.16185	0.416824	0.717578	-0.97883	0.655125	0.850568	0.375752	1.92538
Sepsis (critical care)	family	Actinomycetaceae	Weighted mode	5	-0.10086	0.366265	0.796677	-0.81874	0.617024	0.904064	0.440989	1.8534
Sepsis (critical care)	genus	Veillonella	MR Egger	7	-0.86169	0.943287	0.40288	-2.71054	0.987151	0.422447	0.066501	2.68358
Sepsis (critical care)	genus	Veillonella	Weighted median	7	-0.28613	0.271516	0.291964	-0.8183	0.246042	0.751165	0.44118	1.27895
Sepsis (critical care)	genus	Veillonella	Inverse variance weighted	7	-0.09445	0.2093	0.651794	-0.50468	0.315776	0.909872	0.6037	1.37132
Sepsis (critical care)	genus	Veillonella	Simple mode	7	-0.31943	0.37011	0.42125	-1.04485	0.405982	0.726561	0.351745	1.50077
Sepsis (critical care)	genus	Veillonella	Weighted mode	7	-0.31661	0.364358	0.418268	-1.03075	0.39753	0.728613	0.356738	1.48814
Sepsis (critical care)	genus	Victivallis	MR Egger	9	1.80499	1.11047	0.148098	-0.37153	3.98151	6.07992	0.689681	53.5979
Sepsis (critical care)	genus	Victivallis	Weighted median	9	-0.01489	0.178901	0.933685	-0.36553	0.33576	0.985224	0.693827	1.399
Sepsis (critical care)	genus	Victivallis	Inverse variance weighted	9	-0.01219	0.171612	0.94335	-0.34855	0.324164	0.987879	0.705708	1.38287
Sepsis (critical care)	genus	Victivallis	Simple mode	9	-0.02098	0.272669	0.94057	-0.55541	0.513455	0.979242	0.573839	1.67105
Sepsis (critical care)	genus	Victivallis	Weighted mode	9	-0.01261	0.272735	0.964268	-0.54717	0.521955	0.987473	0.578587	1.68532
Sepsis (critical care)	order	Actinomycetales	MR Egger	5	-0.07189	1.00341	0.947393	-2.03858	1.8948	0.930633	0.130213	6.65123
Sepsis (critical care)	order	Actinomycetales	Weighted median	5	-0.06416	0.303172	0.832388	-0.65838	0.530054	0.937852	0.517689	1.69902
Sepsis (critical care)	order	Actinomycetales	Inverse variance weighted	5	-0.136	0.339698	0.688891	-0.80181	0.529806	0.872841	0.448516	1.6986
Sepsis (critical care)	order	Actinomycetales	Simple mode	5	-0.16601	0.42505	0.716025	-0.99911	0.667087	0.847037	0.368207	1.94855
Sepsis (critical care)	order	Actinomycetales	Weighted mode	5	-0.105	0.353983	0.781527	-0.7988	0.588812	0.900328	0.449867	1.80185
Sepsis (critical care)	order	Bacillales	MR Egger	9	0.057373	0.537954	0.918058	-0.99702	1.11176	1.05905	0.368978	3.03972
Sepsis (critical care)	order	Bacillales	Weighted median	9	0.039328	0.155548	0.800394	-0.26555	0.344203	1.04011	0.766787	1.41087
Sepsis (critical care)	order	Bacillales	Inverse variance weighted	9	0.068219	0.115276	0.553994	-0.15772	0.29416	1.0706	0.854087	1.342
Sepsis (critical care)	order	Bacillales	Simple mode	9	-0.14051	0.259842	0.603392	-0.6498	0.368775	0.868911	0.522148	1.44596
Sepsis (critical care)	order	Bacillales	Weighted mode	9	-0.15318	0.258736	0.570169	-0.66031	0.353939	0.857972	0.516693	1.42467
Sepsis (critical care)	order	Bacteroidales	MR Egger	13	-0.39022	0.433504	0.387318	-1.23989	0.459445	0.676906	0.289416	1.5832
Sepsis (critical care)	order	Bacteroidales	Weighted median	13	-0.2098	0.281813	0.456586	-0.76216	0.342549	0.810743	0.466659	1.40853
Sepsis (critical care)	order	Bacteroidales	Inverse variance weighted	13	-0.05797	0.202648	0.774833	-0.45516	0.33922	0.943679	0.634348	1.40385
Sepsis (critical care)	order	Bacteroidales	Simple mode	13	-0.36278	0.464595	0.45002	-1.27339	0.547827	0.69574	0.279882	1.72949
Sepsis (critical care)	order	Bacteroidales	Weighted mode	13	-0.30277	0.358945	0.415445	-1.0063	0.400761	0.738768	0.365568	1.49296
Sepsis (critical care)	order	Bifidobacteriales	MR Egger	12	0.647507	0.758685	0.41338	-0.83952	2.13453	1.91077	0.43192	8.45308
Sepsis (critical care)	order	Bifidobacteriales	Weighted median	12	0.25795	0.267604	0.335084	-0.26655	0.782454	1.29427	0.766015	2.18683
Sepsis (critical care)	order	Bifidobacteriales	Inverse variance weighted	12	0.348687	0.213171	0.101899	-0.06913	0.766502	1.41721	0.933207	2.15222
Sepsis (critical care)	order	Bifidobacteriales	Simple mode	12	0.413402	0.482803	0.410122	-0.53289	1.3597	1.51195	0.586905	3.89501
Sepsis (critical care)	order	Bifidobacteriales	Weighted mode	12	0.253395	0.356378	0.491869	-0.44511	0.951896	1.28839	0.640756	2.59062
Sepsis (critical care)	order	Burkholderiales	MR Egger	11	-0.08395	1.02775	0.936686	-2.09835	1.93045	0.919477	0.122659	6.8926
Sepsis (critical care)	order	Burkholderiales	Weighted median	11	-0.12303	0.336475	0.714635	-0.78252	0.536462	0.884239	0.457253	1.70995
Sepsis (critical care)	order	Burkholderiales	Inverse variance weighted	11	-0.0476	0.29299	0.870946	-0.62186	0.526662	0.953517	0.536946	1.69327
Sepsis (critical care)	order	Burkholderiales	Simple mode	11	-0.19568	0.561312	0.734608	-1.29585	0.904491	0.822275	0.273665	2.47067
Sepsis (critical care)	order	Burkholderiales	Weighted mode	11	-0.05	0.519301	0.925197	-1.06783	0.96783	0.951229	0.343754	2.63223
Sepsis (critical care)	order	Clostridiales	MR Egger	13	0.350952	0.47942	0.479454	-0.58871	1.29062	1.42042	0.555042	3.63503
Sepsis (critical care)	order	Clostridiales	Weighted median	13	0.380154	0.289043	0.188437	-0.18637	0.946677	1.46251	0.829967	2.57713
Sepsis (critical care)	order	Clostridiales	Inverse variance weighted	13	0.25565	0.206676	0.216103	-0.14944	0.660735	1.2913	0.861194	1.93622
Sepsis (critical care)	order	Clostridiales	Simple mode	13	-0.32339	0.51298	0.540242	-1.32883	0.682049	0.723691	0.264787	1.97793
Sepsis (critical care)	order	Clostridiales	Weighted mode	13	0.40027	0.348324	0.27289	-0.28244	1.08298	1.49223	0.753939	2.95348
Sepsis (critical care)	order	Coriobacteriales	MR Egger	13	-0.26476	1.0345	0.802728	-2.29237	1.76285	0.767392	0.101027	5.82905
Sepsis (critical care)	order	Coriobacteriales	Weighted median	13	0.544773	0.342558	0.111765	-0.12664	1.21619	1.72422	0.88105	3.3743
Sepsis (critical care)	order	Coriobacteriales	Inverse variance weighted	13	0.260679	0.252669	0.302212	-0.23455	0.755909	1.29781	0.790925	2.12955
Sepsis (critical care)	order	Coriobacteriales	Simple mode	13	0.779743	0.566565	0.193879	-0.33072	1.89021	2.18091	0.718403	6.62076
Sepsis (critical care)	order	Coriobacteriales	Weighted mode	13	0.767956	0.570854	0.203407	-0.35092	1.88683	2.15536	0.704042	6.59842
Sepsis (critical care)	family	Alcaligenaceae	MR Egger	10	1.2776	1.26039	0.340419	-1.19276	3.74796	3.58802	0.303384	42.4343
Sepsis (critical care)	family	Alcaligenaceae	Weighted median	10	-0.09991	0.340776	0.769372	-0.76784	0.568007	0.904915	0.464016	1.76475
Sepsis (critical care)	family	Alcaligenaceae	Inverse variance weighted	10	-0.25657	0.284829	0.367707	-0.81483	0.301698	0.773703	0.442713	1.35215
Sepsis (critical care)	family	Alcaligenaceae	Simple mode	10	0.257362	0.552668	0.652514	-0.82587	1.34059	1.29351	0.437855	3.8213
Sepsis (critical care)	family	Alcaligenaceae	Weighted mode	10	0.32361	0.584457	0.593276	-0.82193	1.46914	1.38211	0.439584	4.34552
Sepsis (critical care)	order	Desulfovibrionales	MR Egger	12	-0.52032	0.52168	0.342095	-1.54281	0.502171	0.59433	0.213779	1.6523
Sepsis (critical care)	order	Desulfovibrionales	Weighted median	12	-0.02065	0.267778	0.93853	-0.54549	0.504194	0.979561	0.579555	1.65565
Sepsis (critical care)	order	Desulfovibrionales	Inverse variance weighted	12	-0.04537	0.196694	0.817577	-0.43089	0.340151	0.955644	0.64993	1.40516
Sepsis (critical care)	order	Desulfovibrionales	Simple mode	12	-0.04061	0.408214	0.922548	-0.84071	0.75949	0.960205	0.431405	2.13719
Sepsis (critical care)	order	Desulfovibrionales	Weighted mode	12	-0.03215	0.357461	0.929952	-0.73277	0.668473	0.968361	0.480574	1.95126
Sepsis (critical care)	order	Enterobacteriales	MR Egger	6	-0.30017	1.73803	0.871267	-3.70671	3.10637	0.74069	0.024558	22.3398
Sepsis (critical care)	order	Enterobacteriales	Weighted median	6	0.373257	0.376331	0.321279	-0.36435	1.11086	1.45246	0.694648	3.03699
Sepsis (critical care)	order	Enterobacteriales	Inverse variance weighted	6	0.417025	0.294208	0.156352	-0.15962	0.993672	1.51744	0.852465	2.70113
Sepsis (critical care)	order	Enterobacteriales	Simple mode	6	0.348278	0.576199	0.571927	-0.78107	1.47763	1.41663	0.457915	4.38254
Sepsis (critical care)	order	Enterobacteriales	Weighted mode	6	0.325651	0.562393	0.587665	-0.77664	1.42794	1.38493	0.459949	4.17011
Sepsis (critical care)	order	Erysipelotrichales	MR Egger	13	-0.47442	0.932166	0.620846	-2.30146	1.35263	0.622247	0.100112	3.86757
Sepsis (critical care)	order	Erysipelotrichales	Weighted median	13	-0.35942	0.28357	0.204989	-0.91521	0.196382	0.698084	0.400431	1.21699
Sepsis (critical care)	order	Erysipelotrichales	Inverse variance weighted	13	-0.28379	0.219536	0.196118	-0.71408	0.146498	0.752923	0.489641	1.15777
Sepsis (critical care)	order	Erysipelotrichales	Simple mode	13	-0.62051	0.446467	0.189825	-1.49559	0.254561	0.537668	0.224117	1.2899
Sepsis (critical care)	order	Erysipelotrichales	Weighted mode	13	-0.61073	0.446928	0.19684	-1.48671	0.265251	0.542956	0.226116	1.30376
Sepsis (critical care)	order	Gastranaerophilales	MR Egger	9	-0.83343	0.40578	0.079074	-1.62876	-0.0381	0.434557	0.196173	0.962616
Sepsis (critical care)	order	Gastranaerophilales	Weighted median	9	-0.24598	0.200447	0.219765	-0.63886	0.146897	0.781938	0.527896	1.15823
Sepsis (critical care)	order	Gastranaerophilales	Inverse variance weighted	9	-0.18847	0.161946	0.244505	-0.50589	0.128941	0.828223	0.602971	1.13762
Sepsis (critical care)	order	Gastranaerophilales	Simple mode	9	-0.32723	0.324598	0.342916	-0.96344	0.308981	0.720917	0.381577	1.36204
Sepsis (critical care)	order	Gastranaerophilales	Weighted mode	9	-0.31495	0.331883	0.370409	-0.96544	0.335537	0.729823	0.380814	1.39869
Sepsis (critical care)	order	Lactobacillales	MR Egger	13	0.05457	0.479293	0.911404	-0.88484	0.993984	1.05609	0.412779	2.70198
Sepsis (critical care)	order	Lactobacillales	Weighted median	13	0.240756	0.274552	0.380539	-0.29737	0.778879	1.27221	0.742771	2.17903
Sepsis (critical care)	order	Lactobacillales	Inverse variance weighted	13	0.177465	0.197662	0.369281	-0.20995	0.564883	1.19419	0.810623	1.75924
Sepsis (critical care)	order	Lactobacillales	Simple mode	13	0.461415	0.439331	0.314287	-0.39967	1.3225	1.58632	0.670539	3.7528
Sepsis (critical care)	order	Lactobacillales	Weighted mode	13	0.202249	0.407877	0.628952	-0.59719	1.00169	1.22415	0.550356	2.72287
Sepsis (critical care)	order	Methanobacteriales	MR Egger	10	0.120573	0.49764	0.814652	-0.8548	1.09595	1.12814	0.425368	2.99201
Sepsis (critical care)	order	Methanobacteriales	Weighted median	10	-0.10519	0.145493	0.469698	-0.39035	0.179979	0.900156	0.676817	1.19719
Sepsis (critical care)	order	Methanobacteriales	Inverse variance weighted	10	-0.05052	0.113015	0.65485	-0.27203	0.170987	0.950734	0.761831	1.18648
Sepsis (critical care)	order	Methanobacteriales	Simple mode	10	-0.29064	0.253344	0.280875	-0.78719	0.205915	0.747785	0.45512	1.22865
Sepsis (critical care)	order	Methanobacteriales	Weighted mode	10	-0.27689	0.261332	0.316966	-0.7891	0.235323	0.75814	0.454254	1.26532
Sepsis (critical care)	order	Mollicutes RF9	MR Egger	11	-0.534	0.573756	0.376293	-1.65856	0.590561	0.586255	0.190413	1.805
Sepsis (critical care)	order	Mollicutes RF9	Weighted median	11	-0.21326	0.252576	0.398474	-0.70831	0.281787	0.807944	0.492475	1.3255
Sepsis (critical care)	order	Mollicutes RF9	Inverse variance weighted	11	0.010176	0.191562	0.957637	-0.36529	0.385638	1.01023	0.693998	1.47055
Sepsis (critical care)	order	Mollicutes RF9	Simple mode	11	-0.40232	0.464521	0.406733	-1.31279	0.508138	0.668764	0.26907	1.66219
Sepsis (critical care)	order	Mollicutes RF9	Weighted mode	11	-0.39446	0.381298	0.325267	-1.1418	0.352887	0.674046	0.319244	1.42317
Sepsis (critical care)	order	NB1n	MR Egger	13	-0.24521	0.519377	0.646069	-1.26319	0.772772	0.782542	0.282751	2.16576
Sepsis (critical care)	order	NB1n	Weighted median	13	0.12434	0.160234	0.437755	-0.18972	0.4384	1.1324	0.827191	1.55022
Sepsis (critical care)	order	NB1n	Inverse variance weighted	13	0.004991	0.122555	0.967517	-0.23522	0.245199	1.005	0.790399	1.27788
Sepsis (critical care)	order	NB1n	Simple mode	13	0.212439	0.273678	0.452639	-0.32397	0.748848	1.23669	0.723271	2.11456
Sepsis (critical care)	order	NB1n	Weighted mode	13	0.201403	0.260799	0.454905	-0.30976	0.71257	1.22312	0.733621	2.03923
Sepsis (critical care)	order	Pasteurellales	MR Egger	14	0.342481	0.307269	0.286848	-0.25977	0.944728	1.40844	0.771232	2.57211
Sepsis (critical care)	order	Pasteurellales	Weighted median	14	0.166685	0.182436	0.360896	-0.19089	0.52426	1.18138	0.826223	1.68921
Sepsis (critical care)	order	Pasteurellales	Inverse variance weighted	14	0.014704	0.134514	0.912957	-0.24894	0.278352	1.01481	0.779623	1.32095
Sepsis (critical care)	order	Pasteurellales	Simple mode	14	0.196447	0.323555	0.554208	-0.43772	0.830615	1.21707	0.645506	2.29473
Sepsis (critical care)	order	Pasteurellales	Weighted mode	14	0.228525	0.27063	0.413706	-0.30191	0.758961	1.25675	0.739404	2.13605
Sepsis (critical care)	order	Rhodospirillales	MR Egger	14	0.492045	0.675099	0.480078	-0.83115	1.81524	1.63566	0.435549	6.14254
Sepsis (critical care)	order	Rhodospirillales	Weighted median	14	-0.07201	0.188124	0.701897	-0.44073	0.296717	0.930525	0.643566	1.34543
Sepsis (critical care)	order	Rhodospirillales	Inverse variance weighted	14	-0.07012	0.147897	0.635404	-0.36	0.219754	0.932279	0.697676	1.24577
Sepsis (critical care)	order	Rhodospirillales	Simple mode	14	-0.34138	0.341499	0.335717	-1.01072	0.327954	0.710785	0.363956	1.38812
Sepsis (critical care)	order	Rhodospirillales	Weighted mode	14	-0.33157	0.340892	0.348477	-0.99972	0.336579	0.717797	0.367984	1.40015
Sepsis (critical care)	class	Alphaproteobacteria	MR Egger	7	-0.78763	0.839376	0.391142	-2.43281	0.857545	0.45492	0.08779	2.35737
Sepsis (critical care)	class	Alphaproteobacteria	Weighted median	7	-0.02288	0.289001	0.936911	-0.58932	0.543567	0.977385	0.554706	1.72214
Sepsis (critical care)	class	Alphaproteobacteria	Inverse variance weighted	7	0.08735	0.220238	0.69165	-0.34432	0.519017	1.09128	0.708704	1.68037
Sepsis (critical care)	class	Alphaproteobacteria	Simple mode	7	0.033025	0.38921	0.93514	-0.72983	0.795877	1.03358	0.481993	2.21638
Sepsis (critical care)	class	Alphaproteobacteria	Weighted mode	7	0.023032	0.389972	0.954821	-0.74131	0.787378	1.0233	0.476488	2.19763
Sepsis (critical care)	family	Bacteroidaceae	MR Egger	8	-0.67237	1.52776	0.675273	-3.66678	2.32204	0.510496	0.025559	10.1964
Sepsis (critical care)	family	Bacteroidaceae	Weighted median	8	-0.154	0.357694	0.666804	-0.85508	0.54708	0.857271	0.425248	1.7282
Sepsis (critical care)	family	Bacteroidaceae	Inverse variance weighted	8	-0.1278	0.279085	0.647015	-0.6748	0.41921	0.880032	0.509257	1.52076
Sepsis (critical care)	family	Bacteroidaceae	Simple mode	8	-0.38714	0.581484	0.526877	-1.52685	0.752571	0.678997	0.21722	2.12245
Sepsis (critical care)	family	Bacteroidaceae	Weighted mode	8	-0.25762	0.55539	0.656828	-1.34619	0.830942	0.772887	0.26023	2.29548
Sepsis (critical care)	order	Selenomonadales	MR Egger	11	-0.58574	0.700899	0.424956	-1.9595	0.788024	0.556695	0.140929	2.19905
Sepsis (critical care)	order	Selenomonadales	Weighted median	11	-0.17405	0.313148	0.578348	-0.78782	0.439722	0.840257	0.454837	1.55228
Sepsis (critical care)	order	Selenomonadales	Inverse variance weighted	11	-0.20115	0.229391	0.380551	-0.65075	0.248457	0.817791	0.521652	1.28205
Sepsis (critical care)	order	Selenomonadales	Simple mode	11	-0.16212	0.473972	0.73939	-1.09111	0.766861	0.850336	0.335844	2.153
Sepsis (critical care)	order	Selenomonadales	Weighted mode	11	-0.1702	0.473104	0.726514	-1.09748	0.757083	0.843496	0.33371	2.13205
Sepsis (critical care)	order	Verrucomicrobiales	MR Egger	11	1.55969	0.643394	0.038348	0.298634	2.82074	4.75733	1.34802	16.7893
Sepsis (critical care)	order	Verrucomicrobiales	Weighted median	11	-0.00405	0.254418	0.987291	-0.50271	0.494606	0.995955	0.604888	1.63985
Sepsis (critical care)	order	Verrucomicrobiales	Inverse variance weighted	11	-0.04228	0.208542	0.839328	-0.45103	0.36646	0.958599	0.636975	1.44262
Sepsis (critical care)	order	Verrucomicrobiales	Simple mode	11	0.097649	0.435172	0.826971	-0.75529	0.950586	1.10258	0.469875	2.58723
Sepsis (critical care)	order	Verrucomicrobiales	Weighted mode	11	0.081948	0.437995	0.855325	-0.77652	0.940418	1.0854	0.460003	2.56105
Sepsis (critical care)	order	Victivallales	MR Egger	8	-0.14297	0.574997	0.811934	-1.26996	0.984028	0.866784	0.280843	2.67521
Sepsis (critical care)	order	Victivallales	Weighted median	8	-0.24361	0.202626	0.229255	-0.64076	0.153534	0.783791	0.526891	1.16595
Sepsis (critical care)	order	Victivallales	Inverse variance weighted	8	-0.39628	0.156566	0.011371	-0.70315	-0.08941	0.672816	0.495023	0.914467
Sepsis (critical care)	order	Victivallales	Simple mode	8	-0.23671	0.31935	0.482672	-0.86264	0.389213	0.789218	0.422047	1.47582
Sepsis (critical care)	order	Victivallales	Weighted mode	8	-0.21663	0.309235	0.506204	-0.82273	0.389471	0.805228	0.439231	1.4762
Sepsis (critical care)	phylum	Actinobacteria	MR Egger	13	-1.35765	0.820878	0.126372	-2.96657	0.25127	0.257264	0.051479	1.28566
Sepsis (critical care)	phylum	Actinobacteria	Weighted median	13	-0.04987	0.287893	0.862467	-0.61414	0.514398	0.95135	0.541104	1.67263
Sepsis (critical care)	phylum	Actinobacteria	Inverse variance weighted	13	0.022392	0.206417	0.913616	-0.38219	0.42697	1.02265	0.682368	1.53261
Sepsis (critical care)	phylum	Actinobacteria	Simple mode	13	-0.38416	0.513037	0.468409	-1.38971	0.621397	0.681026	0.249148	1.86153
Sepsis (critical care)	phylum	Actinobacteria	Weighted mode	13	-0.26648	0.482347	0.590769	-1.21188	0.678918	0.76607	0.297637	1.97174
Sepsis (critical care)	phylum	Bacteroidetes	MR Egger	12	-0.4271	0.430668	0.344726	-1.27121	0.417009	0.652399	0.280493	1.51742
Sepsis (critical care)	phylum	Bacteroidetes	Weighted median	12	-0.07939	0.270476	0.769116	-0.60953	0.45074	0.923677	0.543608	1.56947
Sepsis (critical care)	phylum	Bacteroidetes	Inverse variance weighted	12	0.126431	0.206965	0.541278	-0.27922	0.532084	1.13477	0.756373	1.70248
Sepsis (critical care)	phylum	Bacteroidetes	Simple mode	12	0.41265	0.494913	0.422139	-0.55738	1.38268	1.51082	0.572708	3.98557
Sepsis (critical care)	phylum	Bacteroidetes	Weighted mode	12	-0.15815	0.366722	0.674619	-0.87692	0.560627	0.853724	0.416061	1.75177
Sepsis (critical care)	phylum	Cyanobacteria	MR Egger	7	-0.62613	0.584965	0.333376	-1.77266	0.520399	0.534656	0.16988	1.6827
Sepsis (critical care)	phylum	Cyanobacteria	Weighted median	7	-0.19946	0.245311	0.416177	-0.68027	0.281354	0.819177	0.506482	1.32492
Sepsis (critical care)	phylum	Cyanobacteria	Inverse variance weighted	7	-0.25909	0.180508	0.151188	-0.61289	0.094704	0.771752	0.541784	1.09933
Sepsis (critical care)	phylum	Cyanobacteria	Simple mode	7	-0.03601	0.345253	0.920337	-0.7127	0.640688	0.964634	0.490317	1.89779
Sepsis (critical care)	phylum	Cyanobacteria	Weighted mode	7	-0.10958	0.353738	0.767198	-0.80291	0.583742	0.896207	0.448023	1.79273
Sepsis (critical care)	phylum	Euryarchaeota	MR Egger	12	0.523184	0.476985	0.298415	-0.41171	1.45808	1.68739	0.662518	4.29768
Sepsis (critical care)	phylum	Euryarchaeota	Weighted median	12	-0.05369	0.153468	0.726471	-0.35448	0.247111	0.947729	0.701535	1.28032
Sepsis (critical care)	phylum	Euryarchaeota	Inverse variance weighted	12	-0.05609	0.111834	0.616007	-0.27528	0.163108	0.945457	0.759358	1.17716
Sepsis (critical care)	phylum	Euryarchaeota	Simple mode	12	-0.08101	0.274659	0.773518	-0.61934	0.457318	0.922182	0.538297	1.57983
Sepsis (critical care)	phylum	Euryarchaeota	Weighted mode	12	-0.06578	0.260752	0.805497	-0.57685	0.445299	0.936341	0.561665	1.56096
Sepsis (critical care)	phylum	Firmicutes	MR Egger	16	0.103011	0.370496	0.785048	-0.62316	0.829183	1.1085	0.536247	2.29145
Sepsis (critical care)	phylum	Firmicutes	Weighted median	16	0.233775	0.228524	0.306319	-0.21413	0.681682	1.26336	0.807241	1.9772
Sepsis (critical care)	phylum	Firmicutes	Inverse variance weighted	16	0.147804	0.17409	0.395878	-0.19341	0.489021	1.15928	0.824141	1.63072
Sepsis (critical care)	phylum	Firmicutes	Simple mode	16	0.257216	0.422848	0.552092	-0.57157	1.086	1.29333	0.564641	2.9624
Sepsis (critical care)	phylum	Firmicutes	Weighted mode	16	0.364453	0.362191	0.330256	-0.34544	1.07435	1.43973	0.707907	2.92808
Sepsis (critical care)	phylum	Lentisphaerae	MR Egger	9	-0.0696	0.560355	0.904637	-1.1679	1.02869	0.932763	0.311019	2.79741
Sepsis (critical care)	phylum	Lentisphaerae	Weighted median	9	-0.21516	0.185961	0.247274	-0.57964	0.149328	0.806415	0.560099	1.16105
Sepsis (critical care)	phylum	Lentisphaerae	Inverse variance weighted	9	-0.35749	0.145869	0.014256	-0.64339	-0.07158	0.699432	0.525507	0.930919
Sepsis (critical care)	phylum	Lentisphaerae	Simple mode	9	-0.18824	0.291558	0.536582	-0.7597	0.383209	0.828413	0.467808	1.46698
Sepsis (critical care)	phylum	Lentisphaerae	Weighted mode	9	-0.18276	0.258517	0.499666	-0.68945	0.323934	0.832968	0.50185	1.38256
Sepsis (critical care)	phylum	Proteobacteria	MR Egger	12	0.552297	0.694803	0.44513	-0.80952	1.91411	1.73724	0.445073	6.7809
Sepsis (critical care)	phylum	Proteobacteria	Weighted median	12	0.011338	0.305899	0.970434	-0.58822	0.6109	1.0114	0.555312	1.84209
Sepsis (critical care)	phylum	Proteobacteria	Inverse variance weighted	12	-0.14018	0.226136	0.535332	-0.5834	0.303047	0.869203	0.557995	1.35398
Sepsis (critical care)	phylum	Proteobacteria	Simple mode	12	0.224759	0.553515	0.692487	-0.86013	1.30965	1.25202	0.423107	3.70487
Sepsis (critical care)	phylum	Proteobacteria	Weighted mode	12	0.189033	0.558491	0.741381	-0.90561	1.28367	1.20808	0.404296	3.60988
Sepsis (critical care)	family	Bacteroidales S24 7group	MR Egger	6	1.32251	0.880136	0.207356	-0.40255	3.04758	3.75284	0.668611	21.0643
Sepsis (critical care)	family	Bacteroidales S24 7group	Weighted median	6	-0.04482	0.265981	0.866173	-0.56615	0.4765	0.956166	0.567709	1.61043
Sepsis (critical care)	family	Bacteroidales S24 7group	Inverse variance weighted	6	-0.03554	0.216089	0.869372	-0.45907	0.387997	0.965087	0.63187	1.47403
Sepsis (critical care)	family	Bacteroidales S24 7group	Simple mode	6	-0.0897	0.398067	0.830632	-0.86991	0.69051	0.914203	0.418987	1.99473
Sepsis (critical care)	family	Bacteroidales S24 7group	Weighted mode	6	-0.08029	0.371827	0.837564	-0.80908	0.648488	0.922845	0.445269	1.91265
Sepsis (critical care)	phylum	Tenericutes	MR Egger	12	-0.65946	0.606651	0.302523	-1.84849	0.529578	0.517131	0.157474	1.69822
Sepsis (critical care)	phylum	Tenericutes	Weighted median	12	0.047237	0.254645	0.852836	-0.45187	0.546341	1.04837	0.636439	1.72692
Sepsis (critical care)	phylum	Tenericutes	Inverse variance weighted	12	0.177371	0.197384	0.368861	-0.2095	0.564243	1.19407	0.810988	1.75812
Sepsis (critical care)	phylum	Tenericutes	Simple mode	12	-0.07925	0.465092	0.867797	-0.99083	0.832333	0.923812	0.37127	2.29867
Sepsis (critical care)	phylum	Tenericutes	Weighted mode	12	-0.16888	0.410539	0.6887	-0.97354	0.635772	0.844606	0.377743	1.88848
Sepsis (critical care)	phylum	Verrucomicrobia	MR Egger	12	1.44418	0.546389	0.024601	0.37326	2.5151	4.23838	1.45246	12.3679
Sepsis (critical care)	phylum	Verrucomicrobia	Weighted median	12	0.119348	0.278127	0.66784	-0.42578	0.664477	1.12676	0.65326	1.94347
Sepsis (critical care)	phylum	Verrucomicrobia	Inverse variance weighted	12	0.119038	0.24403	0.625692	-0.35926	0.597337	1.12641	0.698192	1.81727
Sepsis (critical care)	phylum	Verrucomicrobia	Simple mode	12	0.312544	0.501565	0.545897	-0.67052	1.29561	1.3669	0.51144	3.65323
Sepsis (critical care)	phylum	Verrucomicrobia	Weighted mode	12	0.280465	0.50388	0.588938	-0.70714	1.26807	1.32374	0.493053	3.55399
Sepsis (critical care)	family	Bifidobacteriaceae	MR Egger	12	0.647507	0.758685	0.41338	-0.83952	2.13453	1.91077	0.43192	8.45308
Sepsis (critical care)	family	Bifidobacteriaceae	Weighted median	12	0.25795	0.289541	0.372987	-0.30955	0.825451	1.29427	0.733776	2.28291
Sepsis (critical care)	family	Bifidobacteriaceae	Inverse variance weighted	12	0.348687	0.213171	0.101899	-0.06913	0.766502	1.41721	0.933207	2.15222
Sepsis (critical care)	family	Bifidobacteriaceae	Simple mode	12	0.413402	0.468949	0.396874	-0.50574	1.33254	1.51195	0.60306	3.79067
Sepsis (critical care)	family	Bifidobacteriaceae	Weighted mode	12	0.253395	0.37228	0.510163	-0.47627	0.983064	1.28839	0.621093	2.67263
Sepsis (critical care)	family	Clostridiaceae1	MR Egger	10	-0.06168	0.651558	0.926907	-1.33874	1.21537	0.940182	0.262177	3.37155
Sepsis (critical care)	family	Clostridiaceae1	Weighted median	10	0.219473	0.287935	0.445923	-0.34488	0.783826	1.24542	0.708305	2.18983
Sepsis (critical care)	family	Clostridiaceae1	Inverse variance weighted	10	0.012546	0.217058	0.953907	-0.41289	0.43798	1.01263	0.661737	1.54957
Sepsis (critical care)	family	Clostridiaceae1	Simple mode	10	0.223994	0.484916	0.655099	-0.72644	1.17443	1.25106	0.483627	3.2363
Sepsis (critical care)	family	Clostridiaceae1	Weighted mode	10	0.241922	0.441486	0.597038	-0.62339	1.10723	1.2737	0.536124	3.02598
Sepsis (critical care)	family	Clostridiales vadin BB60 group	MR Egger	15	0.011235	0.432715	0.97968	-0.83689	0.859357	1.0113	0.433057	2.36164
Sepsis (critical care)	family	Clostridiales vadin BB60 group	Weighted median	15	-0.12272	0.215989	0.569904	-0.54606	0.300615	0.884508	0.579227	1.35069
Sepsis (critical care)	family	Clostridiales vadin BB60 group	Inverse variance weighted	15	-0.18379	0.152048	0.226745	-0.48181	0.11422	0.832108	0.617667	1.121
Sepsis (critical care)	family	Clostridiales vadin BB60 group	Simple mode	15	-0.07325	0.380466	0.850102	-0.81896	0.672468	0.929372	0.44089	1.95907
Sepsis (critical care)	family	Clostridiales vadin BB60 group	Weighted mode	15	-0.09686	0.370434	0.797541	-0.82291	0.629195	0.907687	0.439153	1.8761
Sepsis (critical care)	family	Coriobacteriaceae	MR Egger	13	-0.26476	1.0345	0.802728	-2.29237	1.76285	0.767392	0.101027	5.82905
Sepsis (critical care)	family	Coriobacteriaceae	Weighted median	13	0.544773	0.320193	0.08887	-0.08281	1.17235	1.72422	0.92053	3.22958
Sepsis (critical care)	family	Coriobacteriaceae	Inverse variance weighted	13	0.260679	0.252669	0.302212	-0.23455	0.755909	1.29781	0.790925	2.12955
Sepsis (critical care)	family	Coriobacteriaceae	Simple mode	13	0.779743	0.597469	0.216337	-0.3913	1.95078	2.18091	0.67618	7.03418
Sepsis (critical care)	family	Coriobacteriaceae	Weighted mode	13	0.767956	0.57193	0.204203	-0.35303	1.88894	2.15536	0.702558	6.61235
Sepsis (critical care)	family	Defluviitaleaceae	MR Egger	9	-0.06653	0.535059	0.904535	-1.11525	0.982183	0.935632	0.327833	2.67028
Sepsis (critical care)	family	Defluviitaleaceae	Weighted median	9	-0.23426	0.22619	0.300348	-0.67759	0.20907	0.791155	0.507838	1.23253
Sepsis (critical care)	family	Defluviitaleaceae	Inverse variance weighted	9	-0.292	0.171597	0.088815	-0.62833	0.044327	0.746766	0.53348	1.04532
Sepsis (critical care)	family	Defluviitaleaceae	Simple mode	9	-0.26412	0.346535	0.467834	-0.94333	0.415091	0.767884	0.389331	1.51451
Sepsis (critical care)	family	Defluviitaleaceae	Weighted mode	9	-0.23361	0.31128	0.474448	-0.84372	0.376493	0.791667	0.430106	1.45717
Sepsis (critical care)	family	Desulfovibrionaceae	MR Egger	10	-0.43093	0.532181	0.441507	-1.474	0.612146	0.649905	0.229007	1.84439
Sepsis (critical care)	family	Desulfovibrionaceae	Weighted median	10	-0.05011	0.284587	0.860227	-0.6079	0.507679	0.951123	0.544492	1.66143
Sepsis (critical care)	family	Desulfovibrionaceae	Inverse variance weighted	10	-0.14388	0.210764	0.494817	-0.55698	0.269216	0.86599	0.572938	1.30894
Sepsis (critical care)	family	Desulfovibrionaceae	Simple mode	10	-0.03637	0.429867	0.934429	-0.87891	0.806172	0.964285	0.415236	2.23932
Sepsis (critical care)	family	Desulfovibrionaceae	Weighted mode	10	-0.02921	0.357506	0.936668	-0.72992	0.671502	0.971212	0.481946	1.95718
Sepsis (critical care)	family	Enterobacteriaceae	MR Egger	6	-0.30017	1.73803	0.871267	-3.70671	3.10637	0.74069	0.024558	22.3398
Sepsis (critical care)	family	Enterobacteriaceae	Weighted median	6	0.373257	0.379359	0.325157	-0.37029	1.1168	1.45246	0.690537	3.05506
Sepsis (critical care)	family	Enterobacteriaceae	Inverse variance weighted	6	0.417025	0.294208	0.156352	-0.15962	0.993672	1.51744	0.852465	2.70113
Sepsis (critical care)	family	Enterobacteriaceae	Simple mode	6	0.348278	0.586016	0.578171	-0.80031	1.49687	1.41663	0.449188	4.46768
Sepsis (critical care)	family	Enterobacteriaceae	Weighted mode	6	0.325651	0.556069	0.583558	-0.76424	1.41555	1.38493	0.465686	4.11874
Sepsis (critical care)	class	Bacilli	MR Egger	16	-0.07313	0.473336	0.879415	-1.00087	0.854605	0.929476	0.367559	2.35045
Sepsis (critical care)	class	Bacilli	Weighted median	16	0.2633	0.254838	0.301509	-0.23618	0.762782	1.30122	0.789636	2.14423
Sepsis (critical care)	class	Bacilli	Inverse variance weighted	16	0.131448	0.181993	0.470129	-0.22526	0.488155	1.14048	0.79831	1.62931
Sepsis (critical care)	class	Bacilli	Simple mode	16	0.406728	0.431228	0.36053	-0.43848	1.25194	1.5019	0.645017	3.4971
Sepsis (critical care)	class	Bacilli	Weighted mode	16	0.218902	0.379466	0.572585	-0.52485	0.962656	1.24471	0.591643	2.61864
Sepsis (critical care)	family	Erysipelotrichaceae	MR Egger	13	-0.47442	0.932166	0.620846	-2.30146	1.35263	0.622247	0.100112	3.86757
Sepsis (critical care)	family	Erysipelotrichaceae	Weighted median	13	-0.35942	0.280154	0.199519	-0.90852	0.189686	0.698084	0.403121	1.20887
Sepsis (critical care)	family	Erysipelotrichaceae	Inverse variance weighted	13	-0.28379	0.219536	0.196118	-0.71408	0.146498	0.752923	0.489641	1.15777
Sepsis (critical care)	family	Erysipelotrichaceae	Simple mode	13	-0.62051	0.450003	0.193083	-1.50252	0.261492	0.537668	0.222569	1.29887
Sepsis (critical care)	family	Erysipelotrichaceae	Weighted mode	13	-0.61073	0.488207	0.234789	-1.56761	0.346158	0.542956	0.208542	1.41363
Sepsis (critical care)	family	Family XI	MR Egger	8	-0.17638	0.750472	0.822006	-1.6473	1.29455	0.838301	0.192568	3.64934
Sepsis (critical care)	family	Family XI	Weighted median	8	0.087777	0.137459	0.523101	-0.18164	0.357197	1.09174	0.8339	1.42932
Sepsis (critical care)	family	Family XI	Inverse variance weighted	8	0.083265	0.117397	0.478161	-0.14683	0.313363	1.08683	0.863439	1.36802
Sepsis (critical care)	family	Family XI	Simple mode	8	0.223787	0.218872	0.340595	-0.2052	0.652775	1.2508	0.814483	1.92086
Sepsis (critical care)	family	Family XI	Weighted mode	8	0.219437	0.208577	0.327724	-0.18937	0.628248	1.24538	0.827477	1.87432
Sepsis (critical care)	family	Family XIII	MR Egger	9	0.093457	0.854489	0.915977	-1.58134	1.76825	1.09796	0.205699	5.86062
Sepsis (critical care)	family	Family XIII	Weighted median	9	-0.11983	0.339804	0.724362	-0.78584	0.546189	0.887074	0.455735	1.72666
Sepsis (critical care)	family	Family XIII	Inverse variance weighted	9	-0.06885	0.246293	0.779811	-0.55159	0.413879	0.933462	0.576034	1.51267
Sepsis (critical care)	family	Family XIII	Simple mode	9	-0.35381	0.521122	0.516334	-1.37521	0.667591	0.702009	0.252787	1.94953
Sepsis (critical care)	family	Family XIII	Weighted mode	9	-0.27358	0.51061	0.606669	-1.27438	0.727211	0.760648	0.279604	2.0693
Sepsis (critical care)	family	Lachnospiraceae	MR Egger	14	-0.90752	0.463123	0.073688	-1.81524	0.000201	0.403524	0.162799	1.0002
Sepsis (critical care)	family	Lachnospiraceae	Weighted median	14	-0.50128	0.273561	0.066888	-1.03746	0.0349	0.605755	0.354354	1.03552
Sepsis (critical care)	family	Lachnospiraceae	Inverse variance weighted	14	-0.26558	0.196609	0.176757	-0.65094	0.119773	0.76676	0.521558	1.12724
Sepsis (critical care)	family	Lachnospiraceae	Simple mode	14	-0.48435	0.479288	0.330663	-1.42376	0.45505	0.616095	0.240807	1.57625
Sepsis (critical care)	family	Lachnospiraceae	Weighted mode	14	-0.51029	0.374433	0.196073	-1.24418	0.223595	0.600319	0.288176	1.25056
Sepsis (critical care)	family	Lactobacillaceae	MR Egger	9	0.170424	0.414464	0.693228	-0.64192	0.982773	1.18581	0.526279	2.67186
Sepsis (critical care)	family	Lactobacillaceae	Weighted median	9	-0.07684	0.2119	0.716886	-0.49216	0.338484	0.926038	0.611303	1.40282
Sepsis (critical care)	family	Lactobacillaceae	Inverse variance weighted	9	-0.03401	0.153772	0.824964	-0.3354	0.267385	0.966563	0.71505	1.30654
Sepsis (critical care)	family	Lactobacillaceae	Simple mode	9	-0.26493	0.31494	0.424665	-0.88221	0.352356	0.767262	0.413867	1.42241
Sepsis (critical care)	family	Lactobacillaceae	Weighted mode	9	-0.26493	0.298632	0.400887	-0.85025	0.320391	0.767262	0.42731	1.37767
Sepsis (critical care)	family	Methanobacteriaceae	MR Egger	10	0.120573	0.49764	0.814652	-0.8548	1.09595	1.12814	0.425368	2.99201
Sepsis (critical care)	family	Methanobacteriaceae	Weighted median	10	-0.10519	0.149844	0.482692	-0.39888	0.188507	0.900156	0.67107	1.20745
Sepsis (critical care)	family	Methanobacteriaceae	Inverse variance weighted	10	-0.05052	0.113015	0.65485	-0.27203	0.170987	0.950734	0.761831	1.18648
Sepsis (critical care)	family	Methanobacteriaceae	Simple mode	10	-0.29064	0.271314	0.31195	-0.82241	0.241135	0.747785	0.43937	1.27269
Sepsis (critical care)	family	Methanobacteriaceae	Weighted mode	10	-0.27689	0.250925	0.298452	-0.7687	0.214925	0.75814	0.463615	1.23977
Sepsis (critical care)	family	Oxalobacteraceae	MR Egger	14	-0.89553	0.44353	0.066391	-1.76484	-0.02621	0.408393	0.171213	0.974134
Sepsis (critical care)	family	Oxalobacteraceae	Weighted median	14	0.038509	0.156351	0.805452	-0.26794	0.344958	1.03926	0.764954	1.41193
Sepsis (critical care)	family	Oxalobacteraceae	Inverse variance weighted	14	0.00067	0.111623	0.995209	-0.21811	0.219452	1.00067	0.804036	1.24539
Sepsis (critical care)	family	Oxalobacteraceae	Simple mode	14	-0.32143	0.282674	0.276016	-0.87547	0.232609	0.725109	0.416665	1.26189
Sepsis (critical care)	family	Oxalobacteraceae	Weighted mode	14	0.209596	0.282404	0.471172	-0.34391	0.763107	1.23318	0.708989	2.14493
Sepsis (critical care)	family	Pasteurellaceae	MR Egger	14	0.342481	0.307269	0.286848	-0.25977	0.944728	1.40844	0.771232	2.57211
Sepsis (critical care)	family	Pasteurellaceae	Weighted median	14	0.166685	0.182451	0.360934	-0.19092	0.524288	1.18138	0.8262	1.68926
Sepsis (critical care)	family	Pasteurellaceae	Inverse variance weighted	14	0.014704	0.134514	0.912957	-0.24894	0.278352	1.01481	0.779623	1.32095
Sepsis (critical care)	family	Pasteurellaceae	Simple mode	14	0.196447	0.307863	0.534489	-0.40696	0.799858	1.21707	0.665668	2.22523
Sepsis (critical care)	family	Pasteurellaceae	Weighted mode	14	0.228525	0.267298	0.408062	-0.29538	0.752429	1.25675	0.744249	2.12215
Sepsis (critical care)	family	Peptococcaceae	MR Egger	8	-0.44292	0.452784	0.365747	-1.33038	0.444537	0.642159	0.264378	1.55977
Sepsis (critical care)	family	Peptococcaceae	Weighted median	8	-0.3848	0.246149	0.117991	-0.86725	0.097657	0.680589	0.420106	1.10258
Sepsis (critical care)	family	Peptococcaceae	Inverse variance weighted	8	-0.13074	0.18944	0.490091	-0.50205	0.240557	0.877442	0.605291	1.27196
Sepsis (critical care)	family	Peptococcaceae	Simple mode	8	-0.37194	0.424043	0.409507	-1.20306	0.459183	0.689395	0.300273	1.58278
Sepsis (critical care)	family	Peptococcaceae	Weighted mode	8	-0.38982	0.329729	0.27571	-1.03608	0.256452	0.677181	0.354841	1.29234
Sepsis (critical care)	family	Peptostreptococcaceae	MR Egger	13	0.471486	0.541152	0.402226	-0.58917	1.53214	1.60237	0.554787	4.62808
Sepsis (critical care)	family	Peptostreptococcaceae	Weighted median	13	0.024084	0.242733	0.920964	-0.45167	0.49984	1.02438	0.636562	1.64846
Sepsis (critical care)	family	Peptostreptococcaceae	Inverse variance weighted	13	0.113675	0.244297	0.641707	-0.36515	0.592498	1.12039	0.694094	1.8085
Sepsis (critical care)	family	Peptostreptococcaceae	Simple mode	13	0.083506	0.354827	0.81791	-0.61195	0.778967	1.08709	0.54229	2.17922
Sepsis (critical care)	family	Peptostreptococcaceae	Weighted mode	13	0.029259	0.29903	0.923671	-0.55684	0.615358	1.02969	0.573017	1.85032
Sepsis (critical care)	class	Bacteroidia	MR Egger	13	-0.39022	0.433504	0.387318	-1.23989	0.459445	0.676906	0.289416	1.5832
Sepsis (critical care)	class	Bacteroidia	Weighted median	13	-0.2098	0.278766	0.45168	-0.75619	0.336577	0.810743	0.469454	1.40015
Sepsis (critical care)	class	Bacteroidia	Inverse variance weighted	13	-0.05797	0.202648	0.774833	-0.45516	0.33922	0.943679	0.634348	1.40385
Sepsis (critical care)	class	Bacteroidia	Simple mode	13	-0.36278	0.440572	0.426326	-1.2263	0.500741	0.69574	0.293376	1.64994
Sepsis (critical care)	class	Bacteroidia	Weighted mode	13	-0.30277	0.359722	0.416425	-1.00783	0.402284	0.738768	0.365011	1.49524
Sepsis (critical care)	family	Porphyromonadaceae	MR Egger	8	1.09874	1.12445	0.366239	-1.10518	3.30265	3.00037	0.331151	27.1846
Sepsis (critical care)	family	Porphyromonadaceae	Weighted median	8	0.053723	0.345574	0.876459	-0.6236	0.731048	1.05519	0.53601	2.07726
Sepsis (critical care)	family	Porphyromonadaceae	Inverse variance weighted	8	-0.02411	0.282526	0.931993	-0.57786	0.529642	0.976178	0.561097	1.69832
Sepsis (critical care)	family	Porphyromonadaceae	Simple mode	8	0.321598	0.524235	0.55897	-0.7059	1.3491	1.37933	0.493663	3.85395
Sepsis (critical care)	family	Porphyromonadaceae	Weighted mode	8	0.31177	0.487336	0.542702	-0.64341	1.26695	1.36584	0.525498	3.55
Sepsis (critical care)	family	Prevotellaceae	MR Egger	15	0.249422	0.635478	0.701052	-0.99611	1.49496	1.28328	0.369312	4.45915
Sepsis (critical care)	family	Prevotellaceae	Weighted median	15	-0.08664	0.24537	0.724018	-0.56756	0.394286	0.917008	0.566905	1.48332
Sepsis (critical care)	family	Prevotellaceae	Inverse variance weighted	15	-0.12649	0.178465	0.47848	-0.47628	0.223304	0.881186	0.62109	1.2502
Sepsis (critical care)	family	Prevotellaceae	Simple mode	15	0.265242	0.450971	0.565794	-0.61866	1.14915	1.30375	0.538666	3.15549
Sepsis (critical care)	family	Prevotellaceae	Weighted mode	15	0.165161	0.412914	0.695202	-0.64415	0.974472	1.17958	0.525108	2.64977
Sepsis (critical care)	family	Rhodospirillaceae	MR Egger	15	0.183758	0.683389	0.792233	-1.15569	1.5232	1.20172	0.314842	4.58688
Sepsis (critical care)	family	Rhodospirillaceae	Weighted median	15	-0.10497	0.188714	0.578055	-0.47485	0.264911	0.900354	0.621981	1.30332
Sepsis (critical care)	family	Rhodospirillaceae	Inverse variance weighted	15	-0.07234	0.142605	0.611985	-0.35184	0.207171	0.930219	0.703392	1.23019
Sepsis (critical care)	family	Rhodospirillaceae	Simple mode	15	-0.35907	0.336054	0.303377	-1.01774	0.299596	0.698325	0.361412	1.34931
Sepsis (critical care)	family	Rhodospirillaceae	Weighted mode	15	-0.35421	0.331409	0.303239	-1.00377	0.295349	0.701726	0.366494	1.3436
Sepsis (critical care)	family	Rikenellaceae	MR Egger	19	0.136501	0.62606	0.829999	-1.09058	1.36358	1.14626	0.336023	3.91016
Sepsis (critical care)	family	Rikenellaceae	Weighted median	19	-0.06034	0.245223	0.805619	-0.54098	0.420292	0.94144	0.582176	1.52241
Sepsis (critical care)	family	Rikenellaceae	Inverse variance weighted	19	0.095928	0.19909	0.629924	-0.29429	0.486145	1.10068	0.745062	1.62604
Sepsis (critical care)	family	Rikenellaceae	Simple mode	19	-0.10426	0.410422	0.802343	-0.90869	0.700163	0.900987	0.403051	2.01408
Sepsis (critical care)	family	Rikenellaceae	Weighted mode	19	-0.11326	0.367739	0.761631	-0.83403	0.607512	0.892921	0.434297	1.83586
Sepsis (critical care)	family	Ruminococcaceae	MR Egger	10	0.387701	0.461552	0.425302	-0.51694	1.29234	1.47359	0.596341	3.64131
Sepsis (critical care)	family	Ruminococcaceae	Weighted median	10	-0.06949	0.286922	0.80863	-0.63186	0.492876	0.932869	0.531603	1.63702
Sepsis (critical care)	family	Ruminococcaceae	Inverse variance weighted	10	0.107992	0.21474	0.615036	-0.3129	0.528883	1.11404	0.731324	1.69704
Sepsis (critical care)	family	Ruminococcaceae	Simple mode	10	-0.10093	0.468753	0.834327	-1.01968	0.81783	0.903999	0.360709	2.26558
Sepsis (critical care)	family	Ruminococcaceae	Weighted mode	10	-0.08666	0.365881	0.818065	-0.80379	0.630462	0.916985	0.447629	1.87848
Sepsis (critical care)	family	Streptococcaceae	MR Egger	10	0.83827	0.895618	0.376679	-0.91714	2.59368	2.31236	0.39966	13.3789
Sepsis (critical care)	family	Streptococcaceae	Weighted median	10	-0.04267	0.302891	0.887959	-0.63634	0.550992	0.958224	0.529226	1.73497
Sepsis (critical care)	family	Streptococcaceae	Inverse variance weighted	10	-0.14823	0.240845	0.538262	-0.62028	0.32383	0.862236	0.537792	1.38241
Sepsis (critical care)	family	Streptococcaceae	Simple mode	10	-0.09804	0.426508	0.823337	-0.93399	0.737917	0.906614	0.392981	2.09157
Sepsis (critical care)	family	Streptococcaceae	Weighted mode	10	-0.07678	0.41234	0.856412	-0.88497	0.731405	0.926093	0.412728	2.078
Sepsis (critical care)	family	Veillonellaceae	MR Egger	17	0.138319	0.337315	0.687559	-0.52282	0.799456	1.14834	0.592848	2.22433
Sepsis (critical care)	family	Veillonellaceae	Weighted median	17	0.043634	0.214202	0.838585	-0.3762	0.463469	1.0446	0.686464	1.58958
Sepsis (critical care)	family	Veillonellaceae	Inverse variance weighted	17	0.072036	0.15845	0.649376	-0.23853	0.382599	1.07469	0.787788	1.46609
Sepsis (critical care)	family	Veillonellaceae	Simple mode	17	-0.11468	0.351679	0.748578	-0.80397	0.574609	0.891651	0.447548	1.77644
Sepsis (critical care)	family	Veillonellaceae	Weighted mode	17	0.073532	0.283531	0.798677	-0.48219	0.629253	1.0763	0.617431	1.87621
Sepsis (critical care)	class	Betaproteobacteria	MR Egger	12	-0.23409	1.035	0.825626	-2.26269	1.79452	0.791294	0.10407	6.01659
Sepsis (critical care)	class	Betaproteobacteria	Weighted median	12	-0.07236	0.317114	0.819501	-0.6939	0.549181	0.930195	0.499622	1.73183
Sepsis (critical care)	class	Betaproteobacteria	Inverse variance weighted	12	-0.03135	0.281546	0.911327	-0.58318	0.520475	0.969132	0.558119	1.68283
Sepsis (critical care)	class	Betaproteobacteria	Simple mode	12	0.004133	0.583365	0.994475	-1.13926	1.14753	1.00414	0.320055	3.1504
Sepsis (critical care)	class	Betaproteobacteria	Weighted mode	12	0.06917	0.543013	0.900936	-0.99513	1.13348	1.07162	0.369674	3.10643
Sepsis (critical care)	family	Verrucomicrobiaceae	MR Egger	11	1.56159	0.643398	0.038164	0.300527	2.82265	4.76638	1.35057	16.8213
Sepsis (critical care)	family	Verrucomicrobiaceae	Weighted median	11	-0.00368	0.254495	0.98846	-0.50249	0.495129	0.996326	0.605022	1.64071
Sepsis (critical care)	family	Verrucomicrobiaceae	Inverse variance weighted	11	-0.04211	0.208593	0.840029	-0.45095	0.366736	0.958768	0.637024	1.44302
Sepsis (critical care)	family	Verrucomicrobiaceae	Simple mode	11	0.096602	0.456197	0.836553	-0.79755	0.990748	1.10142	0.450433	2.69325
Sepsis (critical care)	family	Verrucomicrobiaceae	Weighted mode	11	0.080891	0.455757	0.862669	-0.81239	0.974175	1.08425	0.443795	2.64898
Sepsis (critical care)	family	Victivallaceae	MR Egger	12	0.544829	0.547522	0.343165	-0.52831	1.61797	1.72431	0.589598	5.04285
Sepsis (critical care)	family	Victivallaceae	Weighted median	12	-0.12219	0.141732	0.38862	-0.39998	0.155604	0.88498	0.670331	1.16836
Sepsis (critical care)	family	Victivallaceae	Inverse variance weighted	12	-0.1245	0.12396	0.315202	-0.36746	0.11846	0.882937	0.692489	1.12576
Sepsis (critical care)	family	Victivallaceae	Simple mode	12	-0.13037	0.208506	0.54457	-0.53904	0.278307	0.877775	0.58331	1.32089
Sepsis (critical care)	family	Victivallaceae	Weighted mode	12	-0.12595	0.198278	0.538282	-0.51457	0.262677	0.881661	0.597756	1.30041
Sepsis (critical care)	genus	Actinomyces	MR Egger	5	-0.23052	0.629179	0.738391	-1.46371	1.00267	0.794118	0.231375	2.72554
Sepsis (critical care)	genus	Actinomyces	Weighted median	5	0.197159	0.277771	0.477834	-0.34727	0.74159	1.21794	0.706613	2.09927
Sepsis (critical care)	genus	Actinomyces	Inverse variance weighted	5	0.263785	0.242134	0.27597	-0.2108	0.738368	1.30185	0.809938	2.09252
Sepsis (critical care)	genus	Actinomyces	Simple mode	5	0.269211	0.449249	0.581298	-0.61132	1.14974	1.30893	0.542635	3.15737
Sepsis (critical care)	genus	Actinomyces	Weighted mode	5	0.150717	0.406721	0.729749	-0.64646	0.947891	1.16267	0.523899	2.58026
Sepsis (critical care)	genus	Adlercreutzia	MR Egger	8	-0.4828	0.991115	0.643455	-2.42538	1.45979	0.617056	0.088444	4.30506
Sepsis (critical care)	genus	Adlercreutzia	Weighted median	8	-0.0445	0.255122	0.86154	-0.54454	0.455543	0.956478	0.58011	1.57703
Sepsis (critical care)	genus	Adlercreutzia	Inverse variance weighted	8	-0.1641	0.204973	0.42337	-0.56585	0.237648	0.848658	0.567879	1.26826
Sepsis (critical care)	genus	Adlercreutzia	Simple mode	8	0.046524	0.379919	0.905977	-0.69812	0.791165	1.04762	0.497522	2.20597
Sepsis (critical care)	genus	Adlercreutzia	Weighted mode	8	0.033897	0.404434	0.935552	-0.75879	0.826586	1.03448	0.468231	2.2855
Sepsis (critical care)	genus	Akkermansia	MR Egger	11	1.55586	0.642346	0.038474	0.296863	2.81486	4.73917	1.34563	16.6909
Sepsis (critical care)	genus	Akkermansia	Weighted median	11	-0.00362	0.258121	0.988809	-0.50954	0.502297	0.996386	0.600773	1.65251
Sepsis (critical care)	genus	Akkermansia	Inverse variance weighted	11	-0.04219	0.208472	0.839622	-0.45079	0.366414	0.958688	0.637122	1.44255
Sepsis (critical care)	genus	Akkermansia	Simple mode	11	0.096894	0.467021	0.839805	-0.81847	1.01225	1.10174	0.441108	2.7518
Sepsis (critical care)	genus	Akkermansia	Weighted mode	11	0.081205	0.472377	0.866939	-0.84465	1.00706	1.08459	0.429706	2.73755
Sepsis (critical care)	genus	Alistipes	MR Egger	12	-0.77374	1.40841	0.594806	-3.53422	1.98675	0.461285	0.029181	7.29177
Sepsis (critical care)	genus	Alistipes	Weighted median	12	0.259812	0.335164	0.438234	-0.39711	0.916733	1.29669	0.672261	2.50111
Sepsis (critical care)	genus	Alistipes	Inverse variance weighted	12	0.30055	0.298267	0.313621	-0.28405	0.885153	1.3506	0.752726	2.42336
Sepsis (critical care)	genus	Alistipes	Simple mode	12	-0.28663	0.739579	0.705737	-1.7362	1.16294	0.75079	0.176188	3.19934
Sepsis (critical care)	genus	Alistipes	Weighted mode	12	-0.23449	0.633936	0.718485	-1.477	1.00803	0.790975	0.228321	2.74019
Sepsis (critical care)	genus	Allisonella	MR Egger	6	-0.65885	0.82117	0.467325	-2.26834	0.950647	0.517449	0.103484	2.58738
Sepsis (critical care)	genus	Allisonella	Weighted median	6	0.228225	0.179688	0.204041	-0.12396	0.580413	1.25637	0.883413	1.78678
Sepsis (critical care)	genus	Allisonella	Inverse variance weighted	6	0.150191	0.136797	0.272243	-0.11793	0.418313	1.16206	0.888757	1.5194
Sepsis (critical care)	genus	Allisonella	Simple mode	6	0.282677	0.267977	0.339772	-0.24256	0.807912	1.32668	0.784619	2.24322
Sepsis (critical care)	genus	Allisonella	Weighted mode	6	0.220486	0.256067	0.428561	-0.28141	0.722377	1.24668	0.754722	2.05932
Sepsis (critical care)	genus	Alloprevotella	MR Egger	6	-1.30567	1.27775	0.364621	-3.81006	1.19872	0.270991	0.022147	3.31586
Sepsis (critical care)	genus	Alloprevotella	Weighted median	6	-0.01617	0.170008	0.924217	-0.34939	0.317045	0.983958	0.705119	1.37306
Sepsis (critical care)	genus	Alloprevotella	Inverse variance weighted	6	-0.12795	0.137279	0.351314	-0.39702	0.141117	0.879897	0.672322	1.15156
Sepsis (critical care)	genus	Alloprevotella	Simple mode	6	0.042152	0.25458	0.874977	-0.45682	0.541129	1.04305	0.633292	1.71795
Sepsis (critical care)	genus	Alloprevotella	Weighted mode	6	0.034943	0.244503	0.891938	-0.44428	0.514169	1.03556	0.641284	1.67225
Sepsis (critical care)	genus	Anaerofilum	MR Egger	8	-0.39276	0.768725	0.627651	-1.89946	1.11394	0.675189	0.149649	3.04633
Sepsis (critical care)	genus	Anaerofilum	Weighted median	8	-0.05951	0.208323	0.775126	-0.46783	0.3488	0.942223	0.626362	1.41737
Sepsis (critical care)	genus	Anaerofilum	Inverse variance weighted	8	-0.18873	0.150712	0.210469	-0.48413	0.106663	0.828007	0.616233	1.11256
Sepsis (critical care)	genus	Anaerofilum	Simple mode	8	-0.57298	0.360783	0.156273	-1.28012	0.134154	0.563842	0.278005	1.14357
Sepsis (critical care)	genus	Anaerofilum	Weighted mode	8	0.153969	0.337066	0.661658	-0.50668	0.814618	1.16646	0.602492	2.25831
Sepsis (critical care)	genus	Anaerostipes	MR Egger	11	-1.18349	0.714334	0.131946	-2.58358	0.216606	0.306209	0.075503	1.24185
Sepsis (critical care)	genus	Anaerostipes	Weighted median	11	-0.77819	0.308166	0.011562	-1.38219	-0.17418	0.459237	0.251028	0.840143
Sepsis (critical care)	genus	Anaerostipes	Inverse variance weighted	11	-0.71557	0.226405	0.001575	-1.15933	-0.27182	0.488912	0.313697	0.761992
Sepsis (critical care)	genus	Anaerostipes	Simple mode	11	-0.83591	0.522139	0.140474	-1.8593	0.187482	0.43348	0.155781	1.20621
Sepsis (critical care)	genus	Anaerostipes	Weighted mode	11	-0.87346	0.499915	0.111182	-1.85329	0.106377	0.417506	0.156721	1.11224
Sepsis (critical care)	class	Clostridia	MR Egger	12	0.44322	0.530236	0.422739	-0.59604	1.48248	1.55771	0.550988	4.40386
Sepsis (critical care)	class	Clostridia	Weighted median	12	0.364444	0.290797	0.210111	-0.20552	0.934407	1.43971	0.814225	2.5457
Sepsis (critical care)	class	Clostridia	Inverse variance weighted	12	0.188439	0.234306	0.421257	-0.2708	0.647679	1.20736	0.762768	1.9111
Sepsis (critical care)	class	Clostridia	Simple mode	12	-0.54712	0.503366	0.300316	-1.53372	0.439479	0.578615	0.215733	1.5519
Sepsis (critical care)	class	Clostridia	Weighted mode	12	0.384251	0.342855	0.28627	-0.28774	1.05625	1.46851	0.749953	2.87556
Sepsis (critical care)	genus	Anaerotruncus	MR Egger	12	-0.42435	0.66475	0.537584	-1.72726	0.87856	0.654196	0.177771	2.40743
Sepsis (critical care)	genus	Anaerotruncus	Weighted median	12	0.127675	0.283671	0.652652	-0.42832	0.68367	1.13618	0.651603	1.98114
Sepsis (critical care)	genus	Anaerotruncus	Inverse variance weighted	12	0.12446	0.216908	0.566109	-0.30068	0.549598	1.13254	0.740315	1.73256
Sepsis (critical care)	genus	Anaerotruncus	Simple mode	12	0.034072	0.503235	0.947235	-0.95227	1.02041	1.03466	0.385864	2.77434
Sepsis (critical care)	genus	Anaerotruncus	Weighted mode	12	0.042892	0.474955	0.929667	-0.88802	0.973804	1.04383	0.411469	2.648
Sepsis (critical care)	genus	Bacteroides	MR Egger	8	-0.67237	1.52776	0.675273	-3.66678	2.32204	0.510496	0.025559	10.1964
Sepsis (critical care)	genus	Bacteroides	Weighted median	8	-0.154	0.348167	0.658258	-0.83641	0.528406	0.857271	0.433264	1.69623
Sepsis (critical care)	genus	Bacteroides	Inverse variance weighted	8	-0.1278	0.279085	0.647015	-0.6748	0.41921	0.880032	0.509257	1.52076
Sepsis (critical care)	genus	Bacteroides	Simple mode	8	-0.38714	0.5809	0.526474	-1.5257	0.751425	0.678997	0.217468	2.12002
Sepsis (critical care)	genus	Bacteroides	Weighted mode	8	-0.25762	0.55749	0.65802	-1.3503	0.835058	0.772887	0.259162	2.30495
Sepsis (critical care)	genus	Barnesiella	MR Egger	12	-0.30929	0.625717	0.631776	-1.53569	0.917116	0.733969	0.215306	2.50206
Sepsis (critical care)	genus	Barnesiella	Weighted median	12	0.19795	0.276116	0.473431	-0.34324	0.739137	1.2189	0.709469	2.09413
Sepsis (critical care)	genus	Barnesiella	Inverse variance weighted	12	0.237529	0.19494	0.223044	-0.14455	0.619612	1.26811	0.865409	1.85821
Sepsis (critical care)	genus	Barnesiella	Simple mode	12	0.243393	0.444742	0.595123	-0.6283	1.11509	1.27557	0.533497	3.04983
Sepsis (critical care)	genus	Barnesiella	Weighted mode	12	0.148464	0.434868	0.739234	-0.70388	1.0008	1.16005	0.494664	2.72047
Sepsis (critical care)	genus	Bifidobacterium	MR Egger	11	-0.26073	0.458658	0.583627	-1.1597	0.638242	0.77049	0.313581	1.89315
Sepsis (critical care)	genus	Bifidobacterium	Weighted median	11	0.1405	0.253359	0.579203	-0.35608	0.637083	1.15085	0.700415	1.89096
Sepsis (critical care)	genus	Bifidobacterium	Inverse variance weighted	11	0.107747	0.189801	0.570249	-0.26426	0.479758	1.11377	0.767771	1.61568
Sepsis (critical care)	genus	Bifidobacterium	Simple mode	11	0.125375	0.406125	0.763877	-0.67063	0.921381	1.13357	0.511386	2.51276
Sepsis (critical care)	genus	Bifidobacterium	Weighted mode	11	0.058422	0.359111	0.874007	-0.64544	0.76228	1.06016	0.524434	2.14316
Sepsis (critical care)	genus	Bilophila	MR Egger	13	1.16155	0.870727	0.209164	-0.54507	2.86818	3.19489	0.5798	17.6049
Sepsis (critical care)	genus	Bilophila	Weighted median	13	0.239554	0.2788	0.390212	-0.30689	0.786001	1.27068	0.735729	2.1946
Sepsis (critical care)	genus	Bilophila	Inverse variance weighted	13	0.195292	0.192501	0.310346	-0.18201	0.572594	1.21567	0.833592	1.77286
Sepsis (critical care)	genus	Bilophila	Simple mode	13	0.743657	0.53473	0.189563	-0.30441	1.79173	2.10362	0.737556	5.99981
Sepsis (critical care)	genus	Bilophila	Weighted mode	13	0.743657	0.51729	0.176108	-0.27023	1.75754	2.10362	0.763204	5.79819
Sepsis (critical care)	genus	Blautia	Inverse variance weighted	2	-0.08692	0.409292	0.831825	-0.88913	0.715294	0.916752	0.411013	2.04479
Sepsis (critical care)	genus	Butyricicoccus	MR Egger	7	0.237204	0.573028	0.69607	-0.88593	1.36034	1.2677	0.41233	3.89752
Sepsis (critical care)	genus	Butyricicoccus	Weighted median	7	-0.02167	0.330873	0.947792	-0.67018	0.626846	0.978568	0.511618	1.8717
Sepsis (critical care)	genus	Butyricicoccus	Inverse variance weighted	7	-0.04366	0.273412	0.873119	-0.57955	0.492224	0.957276	0.56015	1.63595
Sepsis (critical care)	genus	Butyricicoccus	Simple mode	7	-0.22302	0.49267	0.666687	-1.18866	0.742612	0.800097	0.30463	2.10142
Sepsis (critical care)	genus	Butyricicoccus	Weighted mode	7	-0.00321	0.352551	0.993041	-0.6942	0.687795	0.9968	0.499471	1.98932
Sepsis (critical care)	genus	Butyricimonas	MR Egger	13	-0.67023	0.560426	0.256867	-1.76867	0.428204	0.51159	0.17056	1.5345
Sepsis (critical care)	genus	Butyricimonas	Weighted median	13	-0.1182	0.21978	0.590713	-0.54897	0.31257	0.88852	0.577546	1.36693
Sepsis (critical care)	genus	Butyricimonas	Inverse variance weighted	13	-0.26811	0.167392	0.109225	-0.5962	0.059979	0.764824	0.550902	1.06181
Sepsis (critical care)	genus	Butyricimonas	Simple mode	13	-0.10536	0.351894	0.769741	-0.79508	0.584348	0.899996	0.451546	1.79382
Sepsis (critical care)	genus	Butyricimonas	Weighted mode	13	-0.08315	0.348747	0.815565	-0.7667	0.60039	0.920209	0.464544	1.82283
Sepsis (critical care)	genus	Butyrivibrio	MR Egger	13	0.330322	0.49484	0.518192	-0.63957	1.30021	1.39142	0.527522	3.67006
Sepsis (critical care)	genus	Butyrivibrio	Weighted median	13	0.015174	0.142252	0.91505	-0.26364	0.293989	1.01529	0.76825	1.34177
Sepsis (critical care)	genus	Butyrivibrio	Inverse variance weighted	13	-0.03515	0.115069	0.759981	-0.26069	0.190381	0.965457	0.77052	1.20971
Sepsis (critical care)	genus	Butyrivibrio	Simple mode	13	-0.00669	0.262305	0.980082	-0.5208	0.507431	0.993336	0.594043	1.66102
Sepsis (critical care)	genus	Butyrivibrio	Weighted mode	13	-0.01742	0.239407	0.943188	-0.48666	0.451817	0.982729	0.614676	1.57116
Sepsis (critical care)	genus	Candidatus Soleaferrea	MR Egger	10	1.2742	1.58744	0.44535	-1.83718	4.38558	3.57584	0.159267	80.2844
Sepsis (critical care)	genus	Candidatus Soleaferrea	Weighted median	10	0.019754	0.196879	0.920078	-0.36613	0.405638	1.01995	0.693413	1.50026
Sepsis (critical care)	genus	Candidatus Soleaferrea	Inverse variance weighted	10	0.149084	0.1509	0.323169	-0.14668	0.444848	1.16077	0.863571	1.56025
Sepsis (critical care)	genus	Candidatus Soleaferrea	Simple mode	10	-0.0248	0.315007	0.938979	-0.64221	0.592618	0.975508	0.526128	1.80872
Sepsis (critical care)	genus	Candidatus Soleaferrea	Weighted mode	10	-0.01966	0.313636	0.951378	-0.63439	0.595063	0.980528	0.530259	1.81315
Sepsis (critical care)	class	Coriobacteriia	MR Egger	13	-0.26476	1.0345	0.802728	-2.29237	1.76285	0.767392	0.101027	5.82905
Sepsis (critical care)	class	Coriobacteriia	Weighted median	13	0.544773	0.33023	0.099009	-0.10248	1.19202	1.72422	0.902598	3.29374
Sepsis (critical care)	class	Coriobacteriia	Inverse variance weighted	13	0.260679	0.252669	0.302212	-0.23455	0.755909	1.29781	0.790925	2.12955
Sepsis (critical care)	class	Coriobacteriia	Simple mode	13	0.779743	0.565118	0.19282	-0.32789	1.88738	2.18091	0.720443	6.60202
Sepsis (critical care)	class	Coriobacteriia	Weighted mode	13	0.767956	0.612215	0.233584	-0.43199	1.9679	2.15536	0.649218	7.15562
Sepsis (critical care)	genus	Catenibacterium	MR Egger	5	1.41569	1.35485	0.372848	-1.23982	4.0712	4.11932	0.289436	58.6271
Sepsis (critical care)	genus	Catenibacterium	Weighted median	5	-0.00655	0.196965	0.97349	-0.3926	0.379505	0.993476	0.675301	1.46156
Sepsis (critical care)	genus	Catenibacterium	Inverse variance weighted	5	0.138297	0.150501	0.358145	-0.15669	0.433279	1.14832	0.854972	1.54231
Sepsis (critical care)	genus	Catenibacterium	Simple mode	5	-0.0318	0.260881	0.908861	-0.54313	0.479526	0.9687	0.580929	1.61531
Sepsis (critical care)	genus	Catenibacterium	Weighted mode	5	-0.02758	0.241421	0.914546	-0.50077	0.445604	0.972795	0.606065	1.56143
Sepsis (critical care)	genus	Christensenellaceae R 7group	MR Egger	8	0.31349	0.873425	0.731947	-1.39842	2.0254	1.36819	0.246986	7.57917
Sepsis (critical care)	genus	Christensenellaceae R 7group	Weighted median	8	-0.05996	0.332082	0.856725	-0.71084	0.590926	0.941806	0.491233	1.80566
Sepsis (critical care)	genus	Christensenellaceae R 7group	Inverse variance weighted	8	-0.10988	0.272354	0.686628	-0.64369	0.423937	0.895944	0.525349	1.52797
Sepsis (critical care)	genus	Christensenellaceae R 7group	Simple mode	8	-0.06614	0.471645	0.892431	-0.99056	0.858287	0.936003	0.371369	2.35912
Sepsis (critical care)	genus	Christensenellaceae R 7group	Weighted mode	8	-0.06119	0.475321	0.901195	-0.99282	0.870443	0.940648	0.370532	2.38797
Sepsis (critical care)	genus	Clostridium innocuum group	MR Egger	8	-1.09531	0.666095	0.151203	-2.40085	0.210239	0.334437	0.090641	1.23397
Sepsis (critical care)	genus	Clostridium innocuum group	Weighted median	8	-0.17505	0.181674	0.335276	-0.53113	0.18103	0.839415	0.58794	1.19845
Sepsis (critical care)	genus	Clostridium innocuum group	Inverse variance weighted	8	-0.12894	0.147339	0.38152	-0.41772	0.159848	0.87903	0.658546	1.17333
Sepsis (critical care)	genus	Clostridium innocuum group	Simple mode	8	-0.10815	0.297853	0.727256	-0.69194	0.475645	0.897496	0.500604	1.60905
Sepsis (critical care)	genus	Clostridium innocuum group	Weighted mode	8	-0.1027	0.303525	0.745022	-0.69761	0.492212	0.9024	0.497775	1.63593
Sepsis (critical care)	genus	Clostridium sensustricto1	MR Egger	7	0.370734	0.478959	0.473897	-0.56803	1.3095	1.4488	0.566643	3.7043
Sepsis (critical care)	genus	Clostridium sensustricto1	Weighted median	7	0.212459	0.279277	0.446807	-0.33492	0.759842	1.23672	0.715393	2.13794
Sepsis (critical care)	genus	Clostridium sensustricto1	Inverse variance weighted	7	0.117793	0.220971	0.593984	-0.31531	0.550896	1.12501	0.729563	1.73481
Sepsis (critical care)	genus	Clostridium sensustricto1	Simple mode	7	0.040825	0.386961	0.919417	-0.71762	0.799269	1.04167	0.487912	2.22391
Sepsis (critical care)	genus	Clostridium sensustricto1	Weighted mode	7	0.177958	0.329296	0.608369	-0.46746	0.823378	1.19477	0.62659	2.27818
Sepsis (critical care)	genus	Collinsella	MR Egger	8	0.290976	1.16007	0.810318	-1.98277	2.56472	1.33773	0.137688	12.997
Sepsis (critical care)	genus	Collinsella	Weighted median	8	-0.13605	0.347123	0.69511	-0.81641	0.544313	0.872801	0.442016	1.72342
Sepsis (critical care)	genus	Collinsella	Inverse variance weighted	8	-0.08007	0.29771	0.787954	-0.66359	0.503437	0.923048	0.515002	1.6544
Sepsis (critical care)	genus	Collinsella	Simple mode	8	-0.21209	0.485054	0.675101	-1.1628	0.738616	0.808891	0.312611	2.09304
Sepsis (critical care)	genus	Collinsella	Weighted mode	8	-0.17008	0.498475	0.742962	-1.14709	0.806929	0.843595	0.317559	2.24101
Sepsis (critical care)	genus	Coprobacter	MR Egger	11	-0.01166	0.471386	0.980812	-0.93557	0.912261	0.988412	0.392361	2.48995
Sepsis (critical care)	genus	Coprobacter	Weighted median	11	-0.09492	0.198164	0.631931	-0.48332	0.293479	0.909443	0.61673	1.34109
Sepsis (critical care)	genus	Coprobacter	Inverse variance weighted	11	0.048682	0.141022	0.729935	-0.22772	0.325085	1.04989	0.796347	1.38415
Sepsis (critical care)	genus	Coprobacter	Simple mode	11	-0.22534	0.316298	0.492489	-0.84528	0.394606	0.798246	0.429436	1.4838
Sepsis (critical care)	genus	Coprobacter	Weighted mode	11	-0.1876	0.278829	0.51632	-0.7341	0.358908	0.828949	0.479937	1.43176
Sepsis (critical care)	genus	Coprococcus1	MR Egger	11	-0.54813	0.533255	0.330835	-1.59331	0.497054	0.578032	0.203253	1.64387
Sepsis (critical care)	genus	Coprococcus1	Weighted median	11	-0.60562	0.287953	0.03545	-1.17001	-0.04123	0.545737	0.310365	0.959608
Sepsis (critical care)	genus	Coprococcus1	Inverse variance weighted	11	-0.42665	0.217106	0.049395	-0.85218	-0.00112	0.652692	0.426485	0.998879
Sepsis (critical care)	genus	Coprococcus1	Simple mode	11	-0.16122	0.382264	0.682121	-0.91046	0.588013	0.851101	0.402338	1.80041
Sepsis (critical care)	genus	Coprococcus1	Weighted mode	11	-0.44751	0.389007	0.276749	-1.20996	0.314943	0.639217	0.298208	1.37018
Sepsis (critical care)	genus	Coprococcus2	MR Egger	8	0.625127	2.11808	0.777835	-3.52631	4.77657	1.86848	0.029413	118.696
Sepsis (critical care)	genus	Coprococcus2	Weighted median	8	-0.12383	0.325791	0.703882	-0.76238	0.514722	0.883531	0.466555	1.67317
Sepsis (critical care)	genus	Coprococcus2	Inverse variance weighted	8	-0.20632	0.25305	0.414886	-0.7023	0.28966	0.813574	0.495447	1.33597
Sepsis (critical care)	genus	Coprococcus2	Simple mode	8	-0.75393	0.610537	0.25672	-1.95058	0.442723	0.470514	0.142191	1.55694
Sepsis (critical care)	genus	Coprococcus2	Weighted mode	8	-0.71954	0.561866	0.241121	-1.8208	0.381716	0.486976	0.161896	1.4648
Sepsis (critical care)	genus	Coprococcus3	MR Egger	7	-0.8096	1.0049	0.457032	-2.7792	1.16001	0.445037	0.062088	3.18996
Sepsis (critical care)	genus	Coprococcus3	Weighted median	7	-0.07092	0.361729	0.844564	-0.77991	0.638069	0.931536	0.458447	1.89282
Sepsis (critical care)	genus	Coprococcus3	Inverse variance weighted	7	0.070191	0.286719	0.806606	-0.49178	0.63216	1.07271	0.611538	1.88167
Sepsis (critical care)	genus	Coprococcus3	Simple mode	7	-0.07571	0.516718	0.888304	-1.08848	0.937055	0.927082	0.336728	2.55245
Sepsis (critical care)	genus	Coprococcus3	Weighted mode	7	-0.10655	0.444184	0.818413	-0.97715	0.764053	0.898932	0.376382	2.14696
Sepsis (critical care)	genus	Defluviitaleaceae UCG011	MR Egger	8	-1.05245	0.602037	0.131027	-2.23244	0.127545	0.349082	0.107266	1.13604
Sepsis (critical care)	genus	Defluviitaleaceae UCG011	Weighted median	8	-0.15745	0.23235	0.498008	-0.61285	0.29796	0.854322	0.541802	1.34711
Sepsis (critical care)	genus	Defluviitaleaceae UCG011	Inverse variance weighted	8	-0.04567	0.183529	0.80349	-0.40538	0.314048	0.955359	0.66672	1.36896
Sepsis (critical care)	genus	Defluviitaleaceae UCG011	Simple mode	8	-0.20995	0.353421	0.571172	-0.90265	0.482756	0.810626	0.405493	1.62054
Sepsis (critical care)	genus	Defluviitaleaceae UCG011	Weighted mode	8	-0.19644	0.342353	0.584063	-0.86745	0.474572	0.82165	0.42002	1.60733
Sepsis (critical care)	class	Deltaproteobacteria	MR Egger	13	-0.43609	0.534721	0.432068	-1.48414	0.611966	0.646562	0.226697	1.84405
Sepsis (critical care)	class	Deltaproteobacteria	Weighted median	13	-0.01186	0.264086	0.96418	-0.52947	0.505748	0.98821	0.588918	1.65823
Sepsis (critical care)	class	Deltaproteobacteria	Inverse variance weighted	13	-0.04418	0.19133	0.817399	-0.41918	0.33083	0.956785	0.657584	1.39212
Sepsis (critical care)	class	Deltaproteobacteria	Simple mode	13	-0.04444	0.437569	0.920784	-0.90207	0.813196	0.956534	0.405727	2.2551
Sepsis (critical care)	class	Deltaproteobacteria	Weighted mode	13	-0.04444	0.390801	0.911346	-0.81041	0.721531	0.956534	0.444676	2.05758
Sepsis (critical care)	genus	Desulfovibrio	MR Egger	9	-0.77656	0.550746	0.201386	-1.85602	0.302901	0.459985	0.156293	1.35378
Sepsis (critical care)	genus	Desulfovibrio	Weighted median	9	-0.13105	0.247424	0.596356	-0.616	0.353904	0.877176	0.540101	1.42462
Sepsis (critical care)	genus	Desulfovibrio	Inverse variance weighted	9	-0.17209	0.186097	0.355114	-0.53684	0.192664	0.841906	0.584594	1.21247
Sepsis (critical care)	genus	Desulfovibrio	Simple mode	9	-0.13735	0.367032	0.717967	-0.85673	0.582033	0.871666	0.424548	1.78967
Sepsis (critical care)	genus	Desulfovibrio	Weighted mode	9	-0.14837	0.326117	0.66123	-0.78756	0.490819	0.862112	0.454954	1.63365
Sepsis (critical care)	genus	Dialister	MR Egger	11	-0.14344	0.783494	0.858796	-1.67909	1.39221	0.866373	0.186544	4.02372
Sepsis (critical care)	genus	Dialister	Weighted median	11	0.202964	0.259629	0.434363	-0.30591	0.711837	1.22503	0.736454	2.03773
Sepsis (critical care)	genus	Dialister	Inverse variance weighted	11	0.159447	0.196174	0.416344	-0.22505	0.543948	1.17286	0.798472	1.7228
Sepsis (critical care)	genus	Dialister	Simple mode	11	0.335433	0.448342	0.471591	-0.54332	1.21418	1.39855	0.580818	3.36754
Sepsis (critical care)	genus	Dialister	Weighted mode	11	0.28167	0.413423	0.511144	-0.52864	1.09198	1.32534	0.589406	2.98017
Sepsis (critical care)	genus	Dorea	MR Egger	9	1.33629	0.975929	0.213232	-0.57653	3.24911	3.80491	0.561845	25.7675
Sepsis (critical care)	genus	Dorea	Weighted median	9	0.139726	0.372123	0.707302	-0.58964	0.869087	1.14996	0.554529	2.38473
Sepsis (critical care)	genus	Dorea	Inverse variance weighted	9	0.043406	0.381884	0.909505	-0.70509	0.7919	1.04436	0.494065	2.20759
Sepsis (critical care)	genus	Dorea	Simple mode	9	0.377499	0.61007	0.553268	-0.81824	1.57324	1.45863	0.441209	4.82223
Sepsis (critical care)	genus	Dorea	Weighted mode	9	0.33053	0.522466	0.544626	-0.6935	1.35456	1.39171	0.499822	3.87507
Sepsis (critical care)	genus	Eggerthella	MR Egger	9	0.890612	0.624802	0.197062	-0.334	2.11522	2.43662	0.716054	8.29144
Sepsis (critical care)	genus	Eggerthella	Weighted median	9	0.172558	0.192003	0.368799	-0.20377	0.548883	1.18834	0.815652	1.73132
Sepsis (critical care)	genus	Eggerthella	Inverse variance weighted	9	0.139146	0.144209	0.334601	-0.1435	0.421796	1.14929	0.866317	1.5247
Sepsis (critical care)	genus	Eggerthella	Simple mode	9	0.103477	0.324988	0.758332	-0.5335	0.740454	1.10902	0.586549	2.09689
Sepsis (critical care)	genus	Eggerthella	Weighted mode	9	0.169514	0.308214	0.597343	-0.43459	0.773615	1.18473	0.647533	2.16759
Sepsis (critical care)	genus	Eisenbergiella	MR Egger	10	0.177342	1.34401	0.898282	-2.45692	2.8116	1.19404	0.085699	16.6365
Sepsis (critical care)	genus	Eisenbergiella	Weighted median	10	0.196225	0.205546	0.339754	-0.20664	0.599094	1.2168	0.813308	1.82047
Sepsis (critical care)	genus	Eisenbergiella	Inverse variance weighted	10	0.183297	0.166678	0.27146	-0.14339	0.509985	1.20117	0.866415	1.66527
Sepsis (critical care)	genus	Eisenbergiella	Simple mode	10	0.337632	0.360323	0.373207	-0.3686	1.04386	1.40162	0.691702	2.84017
Sepsis (critical care)	genus	Eisenbergiella	Weighted mode	10	0.324441	0.379268	0.414501	-0.41893	1.06781	1.38326	0.657754	2.90899
Sepsis (critical care)	genus	Enterorhabdus	MR Egger	6	-0.39235	0.698366	0.60423	-1.76115	0.976446	0.675466	0.171847	2.655
Sepsis (critical care)	genus	Enterorhabdus	Weighted median	6	-0.06065	0.282892	0.830252	-0.61511	0.493823	0.941156	0.540579	1.63857
Sepsis (critical care)	genus	Enterorhabdus	Inverse variance weighted	6	-0.0772	0.240782	0.748487	-0.54914	0.394729	0.925702	0.577449	1.48398
Sepsis (critical care)	genus	Enterorhabdus	Simple mode	6	0.034482	0.42539	0.93854	-0.79928	0.868246	1.03508	0.449651	2.38273
Sepsis (critical care)	genus	Enterorhabdus	Weighted mode	6	-0.11334	0.346129	0.756602	-0.79175	0.565077	0.892851	0.453052	1.75958
Sepsis (critical care)	genus	Erysipelatoclostridium	MR Egger	15	-0.31382	0.579238	0.597137	-1.44912	0.82149	0.730653	0.234776	2.27388
Sepsis (critical care)	genus	Erysipelatoclostridium	Weighted median	15	0.055712	0.19462	0.774679	-0.32574	0.437168	1.05729	0.72199	1.54832
Sepsis (critical care)	genus	Erysipelatoclostridium	Inverse variance weighted	15	0.03854	0.148366	0.795046	-0.25226	0.329338	1.03929	0.777044	1.39005
Sepsis (critical care)	genus	Erysipelatoclostridium	Simple mode	15	0.185256	0.323718	0.57621	-0.44923	0.819742	1.20353	0.638119	2.26992
Sepsis (critical care)	genus	Erysipelatoclostridium	Weighted mode	15	0.160828	0.315949	0.618657	-0.45843	0.780087	1.17448	0.632275	2.18166
Sepsis (critical care)	genus	Erysipelotrichaceae UCG003	Wald ratio	1	0.223264	0.516313	0.665437	-0.78871	1.23524	1.25015	0.454431	3.43919
Sepsis (critical care)	genus	Escherichia Shigella	MR Egger	10	0.674115	0.649538	0.329694	-0.59898	1.94721	1.96229	0.549372	7.0091
Sepsis (critical care)	genus	Escherichia Shigella	Weighted median	10	0.0158	0.27084	0.953481	-0.51505	0.546647	1.01592	0.597473	1.72745
Sepsis (critical care)	genus	Escherichia Shigella	Inverse variance weighted	10	-0.18938	0.246235	0.441829	-0.672	0.29324	0.827471	0.510685	1.34076
Sepsis (critical care)	genus	Escherichia Shigella	Simple mode	10	-0.11164	0.363544	0.765762	-0.82419	0.600906	0.894366	0.438591	1.82377
Sepsis (critical care)	genus	Escherichia Shigella	Weighted mode	10	-0.0706	0.360567	0.849118	-0.77731	0.636113	0.931836	0.459641	1.88912
Sepsis (critical care)	genus	Eubacterium brachy group	MR Egger	9	-0.7373	0.530713	0.207342	-1.7775	0.302899	0.478404	0.169061	1.35378
Sepsis (critical care)	genus	Eubacterium brachy group	Weighted median	9	-0.30358	0.178048	0.088185	-0.65255	0.045394	0.738171	0.520714	1.04644
Sepsis (critical care)	genus	Eubacterium brachy group	Inverse variance weighted	9	-0.14912	0.146534	0.308857	-0.43632	0.13809	0.861469	0.646409	1.14808
Sepsis (critical care)	genus	Eubacterium brachy group	Simple mode	9	-0.39503	0.235103	0.131424	-0.85583	0.065776	0.673663	0.424932	1.06799
Sepsis (critical care)	genus	Eubacterium brachy group	Weighted mode	9	-0.38494	0.23396	0.138527	-0.8435	0.073627	0.680495	0.430203	1.07641
Sepsis (critical care)	class	Erysipelotrichia	MR Egger	13	-0.47442	0.932166	0.620846	-2.30146	1.35263	0.622247	0.100112	3.86757
Sepsis (critical care)	class	Erysipelotrichia	Weighted median	13	-0.35942	0.277338	0.194993	-0.903	0.184167	0.698084	0.405352	1.20222
Sepsis (critical care)	class	Erysipelotrichia	Inverse variance weighted	13	-0.28379	0.219536	0.196118	-0.71408	0.146498	0.752923	0.489641	1.15777
Sepsis (critical care)	class	Erysipelotrichia	Simple mode	13	-0.62051	0.481277	0.221589	-1.56382	0.322789	0.537668	0.209336	1.38097
Sepsis (critical care)	class	Erysipelotrichia	Weighted mode	13	-0.61073	0.459372	0.208409	-1.5111	0.289641	0.542956	0.220668	1.33595
Sepsis (critical care)	genus	Eubacterium coprostanoligenes group	MR Egger	13	-0.82139	0.986774	0.422885	-2.75547	1.11268	0.439818	0.063579	3.04251
Sepsis (critical care)	genus	Eubacterium coprostanoligenes group	Weighted median	13	-0.00932	0.293507	0.974682	-0.58459	0.565959	0.990728	0.557335	1.76114
Sepsis (critical care)	genus	Eubacterium coprostanoligenes group	Inverse variance weighted	13	-0.03663	0.242594	0.879969	-0.51212	0.438851	0.964029	0.599225	1.55092
Sepsis (critical care)	genus	Eubacterium coprostanoligenes group	Simple mode	13	-0.02126	0.502201	0.96693	-1.00557	0.963055	0.978965	0.365835	2.61969
Sepsis (critical care)	genus	Eubacterium coprostanoligenes group	Weighted mode	13	-0.03297	0.507165	0.949243	-1.02701	0.961076	0.967571	0.358076	2.61451
Sepsis (critical care)	genus	Eubacterium eligens group	MR Egger	7	-1.41044	1.07231	0.245486	-3.51218	0.691291	0.244035	0.029832	1.99629
Sepsis (critical care)	genus	Eubacterium eligens group	Weighted median	7	0.424155	0.357026	0.234824	-0.27561	1.12393	1.5283	0.759105	3.07691
Sepsis (critical care)	genus	Eubacterium eligens group	Inverse variance weighted	7	0.165991	0.266946	0.534063	-0.35722	0.689205	1.18056	0.699617	1.99213
Sepsis (critical care)	genus	Eubacterium eligens group	Simple mode	7	0.528906	0.573511	0.391986	-0.59518	1.65299	1.69707	0.551466	5.22255
Sepsis (critical care)	genus	Eubacterium eligens group	Weighted mode	7	0.579751	0.564961	0.344387	-0.52757	1.68708	1.78559	0.590035	5.40365
Sepsis (critical care)	genus	Eubacterium fissicatena group	MR Egger	9	0.435439	0.664628	0.533294	-0.86723	1.73811	1.54564	0.420113	5.68659
Sepsis (critical care)	genus	Eubacterium fissicatena group	Weighted median	9	-0.06737	0.166831	0.686344	-0.39436	0.25962	0.934849	0.674112	1.29644
Sepsis (critical care)	genus	Eubacterium fissicatena group	Inverse variance weighted	9	-0.04177	0.123866	0.735981	-0.28454	0.201012	0.959095	0.752358	1.22264
Sepsis (critical care)	genus	Eubacterium fissicatena group	Simple mode	9	-0.08526	0.264078	0.755074	-0.60285	0.432331	0.918272	0.547248	1.54084
Sepsis (critical care)	genus	Eubacterium fissicatena group	Weighted mode	9	-0.08526	0.247424	0.739281	-0.57021	0.399689	0.918272	0.565406	1.49136
Sepsis (critical care)	genus	Eubacterium hallii group	MR Egger	15	-0.21877	0.526011	0.684266	-1.24975	0.812213	0.803507	0.286576	2.25289
Sepsis (critical care)	genus	Eubacterium hallii group	Weighted median	15	-0.00816	0.257152	0.974689	-0.51218	0.495859	0.991874	0.59919	1.64191
Sepsis (critical care)	genus	Eubacterium hallii group	Inverse variance weighted	15	0.105467	0.228329	0.644146	-0.34206	0.552992	1.11123	0.710308	1.73845
Sepsis (critical care)	genus	Eubacterium hallii group	Simple mode	15	-0.10096	0.40628	0.807361	-0.89727	0.695351	0.903971	0.407682	2.00441
Sepsis (critical care)	genus	Eubacterium hallii group	Weighted mode	15	-0.19471	0.399939	0.633907	-0.97859	0.589175	0.823077	0.375842	1.8025
Sepsis (critical care)	genus	Eubacterium nodatum group	MR Egger	10	-0.62925	0.543614	0.280445	-1.69473	0.436234	0.532992	0.183648	1.54687
Sepsis (critical care)	genus	Eubacterium nodatum group	Weighted median	10	0.093133	0.148771	0.531305	-0.19846	0.384723	1.09761	0.819994	1.46921
Sepsis (critical care)	genus	Eubacterium nodatum group	Inverse variance weighted	10	0.102723	0.128977	0.425776	-0.15007	0.355519	1.10818	0.860645	1.42692
Sepsis (critical care)	genus	Eubacterium nodatum group	Simple mode	10	-0.11365	0.266647	0.679966	-0.63628	0.40898	0.892572	0.52926	1.50528
Sepsis (critical care)	genus	Eubacterium nodatum group	Weighted mode	10	-0.01241	0.243768	0.960494	-0.4902	0.465371	0.987662	0.612504	1.5926
Sepsis (critical care)	genus	Eubacterium oxidoreducens group	MR Egger	4	-0.26143	1.09303	0.833243	-2.40376	1.8809	0.76995	0.090377	6.55942
Sepsis (critical care)	genus	Eubacterium oxidoreducens group	Weighted median	4	-0.2306	0.266433	0.386761	-0.75281	0.291609	0.794058	0.471042	1.33858
Sepsis (critical care)	genus	Eubacterium oxidoreducens group	Inverse variance weighted	4	0.009567	0.302109	0.974736	-0.58257	0.601701	1.00961	0.558463	1.82522
Sepsis (critical care)	genus	Eubacterium oxidoreducens group	Simple mode	4	-0.3035	0.412301	0.515002	-1.11161	0.504614	0.738233	0.32903	1.65635
Sepsis (critical care)	genus	Eubacterium oxidoreducens group	Weighted mode	4	-0.34379	0.343498	0.390653	-1.01705	0.329468	0.709079	0.361662	1.39023
Sepsis (critical care)	genus	Eubacterium rectale group	MR Egger	8	1.28875	0.961991	0.228861	-0.59675	3.17425	3.62825	0.550596	23.909
Sepsis (critical care)	genus	Eubacterium rectale group	Weighted median	8	0.109312	0.337853	0.746279	-0.55288	0.771504	1.11551	0.575291	2.16302
Sepsis (critical care)	genus	Eubacterium rectale group	Inverse variance weighted	8	0.232743	0.27004	0.388751	-0.29653	0.762021	1.26206	0.74339	2.1426
Sepsis (critical care)	genus	Eubacterium rectale group	Simple mode	8	-0.09281	0.564129	0.873971	-1.1985	1.01288	0.911366	0.301645	2.75352
Sepsis (critical care)	genus	Eubacterium rectale group	Weighted mode	8	-0.11498	0.583516	0.849389	-1.25867	1.02871	0.891384	0.284031	2.79745
Sepsis (critical care)	genus	Eubacterium ruminantium group	MR Egger	15	0.147447	0.462744	0.755064	-0.75953	1.05442	1.15887	0.467886	2.87032
Sepsis (critical care)	genus	Eubacterium ruminantium group	Weighted median	15	-0.06748	0.166608	0.685453	-0.39403	0.25907	0.934745	0.674331	1.29573
Sepsis (critical care)	genus	Eubacterium ruminantium group	Inverse variance weighted	15	-0.00863	0.1327	0.948133	-0.26873	0.251461	0.991405	0.764353	1.2859
Sepsis (critical care)	genus	Eubacterium ruminantium group	Simple mode	15	-0.05888	0.283431	0.838414	-0.61441	0.496641	0.942817	0.540961	1.64319
Sepsis (critical care)	genus	Eubacterium ruminantium group	Weighted mode	15	-0.05888	0.279934	0.836426	-0.60755	0.489787	0.942817	0.544682	1.63197
Sepsis (critical care)	genus	Eubacterium ventriosum group	MR Egger	12	-1.27299	0.895362	0.185527	-3.02789	0.481924	0.279995	0.048417	1.61919
Sepsis (critical care)	genus	Eubacterium ventriosum group	Weighted median	12	0.240588	0.299454	0.421732	-0.34634	0.827518	1.272	0.70727	2.28763
Sepsis (critical care)	genus	Eubacterium ventriosum group	Inverse variance weighted	12	0.103095	0.231112	0.655538	-0.34988	0.556074	1.1086	0.704769	1.74381
Sepsis (critical care)	genus	Eubacterium ventriosum group	Simple mode	12	0.436411	0.539038	0.435327	-0.6201	1.49293	1.54714	0.537889	4.4501
Sepsis (critical care)	genus	Eubacterium ventriosum group	Weighted mode	12	0.446055	0.538057	0.424722	-0.60854	1.50065	1.56214	0.544147	4.48459
Sepsis (critical care)	genus	Eubacterium xylanophilum group	MR Egger	8	0.140162	0.724551	0.852991	-1.27996	1.56028	1.15046	0.278049	4.76016
Sepsis (critical care)	genus	Eubacterium xylanophilum group	Weighted median	8	-0.02776	0.319276	0.930713	-0.65354	0.598021	0.972622	0.5202	1.81852
Sepsis (critical care)	genus	Eubacterium xylanophilum group	Inverse variance weighted	8	-0.19235	0.23749	0.417989	-0.65783	0.273133	0.825021	0.517976	1.31408
Sepsis (critical care)	genus	Eubacterium xylanophilum group	Simple mode	8	0.116584	0.454521	0.804941	-0.77428	1.00744	1.12365	0.461037	2.7386
Sepsis (critical care)	genus	Eubacterium xylanophilum group	Weighted mode	8	0.139741	0.465616	0.772802	-0.77287	1.05235	1.14998	0.461688	2.86437
Sepsis (28 day death)	class	Actinobacteria	MR Egger	15	0.484453	0.442104	0.293056	-0.38207	1.35098	1.62329	0.682447	3.86119
Sepsis (28 day death)	class	Actinobacteria	Weighted median	15	0.182149	0.205102	0.374493	-0.21985	0.584149	1.19979	0.802638	1.79346
Sepsis (28 day death)	class	Actinobacteria	Inverse variance weighted	15	0.145948	0.152986	0.340085	-0.1539	0.445801	1.15714	0.857354	1.56174
Sepsis (28 day death)	class	Actinobacteria	Simple mode	15	0.092192	0.327915	0.782711	-0.55052	0.734906	1.09658	0.576649	2.08529
Sepsis (28 day death)	class	Actinobacteria	Weighted mode	15	0.148892	0.279366	0.602417	-0.39867	0.696449	1.16055	0.671215	2.00662
Sepsis (28 day death)	class	Gammaproteobacteria	MR Egger	6	0.414079	1.35379	0.774964	-2.23935	3.06751	1.51298	0.106528	21.4883
Sepsis (28 day death)	class	Gammaproteobacteria	Weighted median	6	0.375403	0.373166	0.314419	-0.356	1.10681	1.45558	0.70047	3.02469
Sepsis (28 day death)	class	Gammaproteobacteria	Inverse variance weighted	6	0.349413	0.386163	0.365553	-0.40747	1.10629	1.41823	0.665335	3.02313
Sepsis (28 day death)	class	Gammaproteobacteria	Simple mode	6	0.653815	0.679719	0.380282	-0.67843	1.98606	1.92286	0.507411	7.28679
Sepsis (28 day death)	class	Gammaproteobacteria	Weighted mode	6	0.454759	0.545812	0.442712	-0.61503	1.52455	1.57579	0.540623	4.59308
Sepsis (28 day death)	genus	Faecalibacterium	MR Egger	10	-0.00775	0.337909	0.982272	-0.67005	0.654555	0.992283	0.511684	1.92429
Sepsis (28 day death)	genus	Faecalibacterium	Weighted median	10	0.049848	0.232253	0.830057	-0.40537	0.505065	1.05111	0.666731	1.65709
Sepsis (28 day death)	genus	Faecalibacterium	Inverse variance weighted	10	0.191734	0.171141	0.262572	-0.1437	0.52717	1.21135	0.866146	1.69413
Sepsis (28 day death)	genus	Faecalibacterium	Simple mode	10	-0.00488	0.363561	0.989593	-0.71746	0.707704	0.995136	0.487992	2.02933
Sepsis (28 day death)	genus	Faecalibacterium	Weighted mode	10	0.021357	0.265487	0.937644	-0.499	0.541712	1.02159	0.607139	1.71895
Sepsis (28 day death)	genus	Family XIII AD3011 group	MR Egger	12	0.253453	0.780805	0.752169	-1.27692	1.78383	1.28847	0.278894	5.95261
Sepsis (28 day death)	genus	Family XIII AD3011 group	Weighted median	12	0.103752	0.223037	0.641805	-0.3334	0.540904	1.10932	0.716483	1.71756
Sepsis (28 day death)	genus	Family XIII AD3011 group	Inverse variance weighted	12	0.020961	0.172288	0.903164	-0.31672	0.358645	1.02118	0.728533	1.43139
Sepsis (28 day death)	genus	Family XIII AD3011 group	Simple mode	12	0.253524	0.396046	0.535189	-0.52273	1.02978	1.28856	0.592902	2.80044
Sepsis (28 day death)	genus	Family XIII AD3011 group	Weighted mode	12	0.239972	0.420467	0.579657	-0.58414	1.06409	1.27121	0.557583	2.89819
Sepsis (28 day death)	genus	Family XIII UCG001	MR Egger	8	0.030776	0.764545	0.969197	-1.46773	1.52928	1.03126	0.230448	4.61487
Sepsis (28 day death)	genus	Family XIII UCG001	Weighted median	8	0.179767	0.28651	0.530373	-0.38179	0.741327	1.19694	0.682636	2.09872
Sepsis (28 day death)	genus	Family XIII UCG001	Inverse variance weighted	8	-0.15713	0.25985	0.545377	-0.66644	0.352175	0.854591	0.513534	1.42216
Sepsis (28 day death)	genus	Family XIII UCG001	Simple mode	8	0.155308	0.455879	0.743342	-0.73822	1.04883	1.16802	0.477966	2.85431
Sepsis (28 day death)	genus	Family XIII UCG001	Weighted mode	8	0.175148	0.357922	0.639556	-0.52638	0.876674	1.19142	0.590741	2.4029
Sepsis (28 day death)	genus	Flavonifractor	MR Egger	5	-0.88963	0.914332	0.402324	-2.68172	0.902458	0.410806	0.068445	2.46566
Sepsis (28 day death)	genus	Flavonifractor	Weighted median	5	0.139959	0.294517	0.634633	-0.43729	0.717213	1.15023	0.645781	2.04872
Sepsis (28 day death)	genus	Flavonifractor	Inverse variance weighted	5	0.134079	0.224043	0.549538	-0.30505	0.573204	1.14348	0.73709	1.77394
Sepsis (28 day death)	genus	Flavonifractor	Simple mode	5	0.201414	0.414569	0.652495	-0.61114	1.01397	1.22313	0.542731	2.75652
Sepsis (28 day death)	genus	Flavonifractor	Weighted mode	5	0.201414	0.376322	0.620871	-0.53618	0.939005	1.22313	0.58498	2.55744
Sepsis (28 day death)	genus	Fusicatenibacter	MR Egger	18	-0.10782	0.65157	0.87064	-1.3849	1.16926	0.897788	0.250349	3.2196
Sepsis (28 day death)	genus	Fusicatenibacter	Weighted median	18	-0.13257	0.221099	0.548789	-0.56592	0.300789	0.875846	0.567838	1.35092
Sepsis (28 day death)	genus	Fusicatenibacter	Inverse variance weighted	18	-0.08061	0.158399	0.610831	-0.39107	0.229855	0.922556	0.676334	1.25842
Sepsis (28 day death)	genus	Fusicatenibacter	Simple mode	18	-0.44365	0.449369	0.337354	-1.32441	0.437115	0.641691	0.265959	1.54823
Sepsis (28 day death)	genus	Fusicatenibacter	Weighted mode	18	-0.42587	0.420803	0.325709	-1.25064	0.398906	0.653203	0.286321	1.49019
Sepsis (28 day death)	genus	Gordonibacter	MR Egger	11	-0.21161	0.397754	0.607606	-0.9912	0.567993	0.809284	0.37113	1.76472
Sepsis (28 day death)	genus	Gordonibacter	Weighted median	11	0.117708	0.129452	0.363205	-0.13602	0.371433	1.12492	0.872827	1.44981
Sepsis (28 day death)	genus	Gordonibacter	Inverse variance weighted	11	0.162044	0.095056	0.088246	-0.02427	0.348353	1.17591	0.976027	1.41673
Sepsis (28 day death)	genus	Gordonibacter	Simple mode	11	0.0077	0.230028	0.973954	-0.44315	0.458556	1.00773	0.642008	1.58179
Sepsis (28 day death)	genus	Gordonibacter	Weighted mode	11	0.004452	0.204999	0.983099	-0.39735	0.40625	1.00446	0.672102	1.50118
Sepsis (28 day death)	genus	Haemophilus	MR Egger	9	0.006618	0.31333	0.983738	-0.60751	0.620745	1.00664	0.544707	1.86031
Sepsis (28 day death)	genus	Haemophilus	Weighted median	9	0.145397	0.169434	0.39082	-0.18669	0.477488	1.1565	0.829698	1.61202
Sepsis (28 day death)	genus	Haemophilus	Inverse variance weighted	9	0.141161	0.134266	0.293097	-0.122	0.404323	1.15161	0.885148	1.49829
Sepsis (28 day death)	genus	Haemophilus	Simple mode	9	0.140823	0.267322	0.612627	-0.38313	0.664773	1.15122	0.681726	1.94405
Sepsis (28 day death)	genus	Haemophilus	Weighted mode	9	0.151981	0.256841	0.57037	-0.35143	0.655388	1.16414	0.703683	1.92589
Sepsis (28 day death)	genus	Holdemanella	MR Egger	10	-0.04195	0.353713	0.908516	-0.73523	0.651328	0.958917	0.479396	1.91809
Sepsis (28 day death)	genus	Holdemanella	Weighted median	10	0.200484	0.16725	0.230642	-0.12733	0.528295	1.22199	0.880446	1.69604
Sepsis (28 day death)	genus	Holdemanella	Inverse variance weighted	10	0.212993	0.128429	0.097226	-0.03873	0.464713	1.23738	0.962013	1.59156
Sepsis (28 day death)	genus	Holdemanella	Simple mode	10	0.186416	0.239586	0.456492	-0.28317	0.656005	1.20492	0.753389	1.92708
Sepsis (28 day death)	genus	Holdemanella	Weighted mode	10	0.199766	0.222858	0.393392	-0.23704	0.636568	1.22112	0.788964	1.88998
Sepsis (28 day death)	genus	Holdemania	MR Egger	14	-0.53453	0.342019	0.144057	-1.20489	0.135825	0.585943	0.299725	1.14548
Sepsis (28 day death)	genus	Holdemania	Weighted median	14	0.027554	0.165736	0.867959	-0.29729	0.352397	1.02794	0.742829	1.42247
Sepsis (28 day death)	genus	Holdemania	Inverse variance weighted	14	0.014185	0.125823	0.910237	-0.23243	0.260799	1.01429	0.792606	1.29797
Sepsis (28 day death)	genus	Holdemania	Simple mode	14	0.047408	0.272051	0.864345	-0.48581	0.580627	1.04855	0.615198	1.78716
Sepsis (28 day death)	genus	Holdemania	Weighted mode	14	0.035063	0.254841	0.892675	-0.46443	0.534551	1.03568	0.628496	1.70668
Sepsis (28 day death)	genus	Howardella	MR Egger	9	0.022342	0.450323	0.961817	-0.86029	0.904976	1.02259	0.423039	2.47187
Sepsis (28 day death)	genus	Howardella	Weighted median	9	0.059007	0.138124	0.669228	-0.21171	0.32973	1.06078	0.809195	1.39059
Sepsis (28 day death)	genus	Howardella	Inverse variance weighted	9	0.062102	0.105185	0.554913	-0.14406	0.268264	1.06407	0.865836	1.30769
Sepsis (28 day death)	genus	Howardella	Simple mode	9	-0.0007	0.214094	0.997462	-0.42033	0.418922	0.999298	0.656832	1.52032
Sepsis (28 day death)	genus	Howardella	Weighted mode	9	0.001593	0.198746	0.993802	-0.38795	0.391135	1.00159	0.678447	1.47866
Sepsis (28 day death)	class	Lentisphaeria	MR Egger	8	-0.34274	0.463908	0.48791	-1.252	0.566524	0.709825	0.285933	1.76213
Sepsis (28 day death)	class	Lentisphaeria	Weighted median	8	-0.31954	0.167495	0.056425	-0.64783	0.008754	0.726485	0.523181	1.00879
Sepsis (28 day death)	class	Lentisphaeria	Inverse variance weighted	8	-0.38873	0.124485	0.001792	-0.63272	-0.14474	0.677916	0.531144	0.865245
Sepsis (28 day death)	class	Lentisphaeria	Simple mode	8	-0.18099	0.263249	0.513891	-0.69695	0.334983	0.834448	0.498101	1.39792
Sepsis (28 day death)	class	Lentisphaeria	Weighted mode	8	-0.15439	0.251679	0.558993	-0.64768	0.338905	0.856941	0.52326	1.40341
Sepsis (28 day death)	genus	Hungatella	MR Egger	4	-0.664	2.08848	0.780661	-4.75742	3.42942	0.514788	0.008588	30.8588
Sepsis (28 day death)	genus	Hungatella	Weighted median	4	0.119459	0.185498	0.519583	-0.24412	0.483035	1.12689	0.783395	1.62099
Sepsis (28 day death)	genus	Hungatella	Inverse variance weighted	4	0.109505	0.161749	0.498404	-0.20752	0.426533	1.11573	0.812594	1.53194
Sepsis (28 day death)	genus	Hungatella	Simple mode	4	0.133555	0.243646	0.621743	-0.34399	0.611102	1.14288	0.708934	1.84246
Sepsis (28 day death)	genus	Hungatella	Weighted mode	4	0.135446	0.225293	0.590098	-0.30613	0.577021	1.14505	0.736292	1.78072
Sepsis (28 day death)	genus	Intestinibacter	MR Egger	13	0.04941	0.495019	0.922288	-0.92083	1.01965	1.05065	0.398189	2.77221
Sepsis (28 day death)	genus	Intestinibacter	Weighted median	13	-0.13141	0.195353	0.50116	-0.5143	0.251485	0.876861	0.59792	1.28593
[truncated: 1,854 more rows]
