# Supplementary material for: The causality of gut microbiota on onset and progression of sepsis: a bi-directional Mendelian randomization analysis
Source: Front Immunol. 2024 Apr 18;15:1266579. doi: 10.3389/fimmu.2024.1266579 (PMC11063379; doi:10.3389/fimmu.2024.1266579)
Supplement: Supplementary file 4 [file DataSheet_4.xlsx]

## Sheet: Fstat_r2_combined
Supplementary Table S4: Results of egger intercept test and Cochrane’s Q test between gut microbiota and sepsis and sepsis-related outcomes (locus-wide significance, P<1E-05)
outcome	level	exposure	F	R2	egger_intercept	egger_intercept_se	egger_intercept_pval	IVW_Cochrane_Q	IVW_Cochrane_Q_df	IVW_Cochrane_Q_pval
Sepsis	class	Actinobacteria	26.5992	0.0271624	-0.00827059	0.0139719	0.564042	16.2854	14	0.296259
Sepsis	class	Gammaproteobacteria	22.0953	0.00918625	-0.000889767	0.0312455	0.978646	7.12723	5	0.211349
Sepsis	genus	Faecalibacterium	21.3542	0.0147184	0.00507876	0.0137622	0.721675	8.38965	9	0.495405
Sepsis	genus	family XIII AD3011 group	22.02	0.0181518	-0.0181416	0.0261008	0.502848	8.54661	11	0.663663
Sepsis	genus	family XIII UCG001	21.6742	0.0119827	-0.0139178	0.0190317	0.492158	6.89356	7	0.440046
Sepsis	genus	Flavonifractor	23.112	0.00801634	0.0551931	0.0306043	0.169096	5.21226	4	0.266203
Sepsis	genus	Fusicatenibacter	21.6297	0.0265281	-0.0195591	0.0218868	0.384755	27.5013	17	0.051113
Sepsis	genus	Gordonibacter	21.3692	0.0161787	0.026554	0.025875	0.331569	11.4212	10	0.325658
Sepsis	genus	Haemophilus	23.7184	0.0147122	0.00265801	0.0150481	0.864798	4.28022	8	0.830997
Sepsis	genus	Holdemanella	22.0033	0.015159	0.00424315	0.0159769	0.797278	3.83796	9	0.92175
Sepsis	genus	Holdemania	22.2668	0.0213477	0.0116984	0.0138499	0.414825	7.48916	13	0.875217
Sepsis	genus	Howardella	21.5398	0.0133789	-0.00406871	0.0274694	0.886426	6.70773	8	0.56847
Sepsis	class	Lentisphaeria	22.0695	0.0121985	0.0124881	0.0244793	0.628166	5.15884	7	0.640587
Sepsis	genus	Hungatella	20.7233	0.00576292	0.216077	0.12006	0.21371	3.2522	3	0.354351
Sepsis	genus	Intestinibacter	22.5567	0.0201051	0.0143268	0.0185623	0.45648	14.7961	12	0.25278
Sepsis	genus	Intestinimonas	22.0672	0.0241137	0.00244099	0.0145997	0.869608	20.6743	15	0.147563
Sepsis	genus	Lachnoclostridium	21.2497	0.0189622	0.00291035	0.0202524	0.888333	13.4789	12	0.335211
Sepsis	genus	Lachnospiraceae FCS020 group	21.9503	0.0180954	0.0112078	0.0127063	0.398448	12.419	11	0.33299
Sepsis	genus	Lachnospiraceae NC2004 group	20.7604	0.0114833	-0.0440452	0.0254937	0.134785	5.3693	7	0.614992
Sepsis	genus	Lachnospiraceae ND3007 group	20.9915	0.00438388	0.0231463	0.149559	0.90225	0.1464	2	0.929415
Sepsis	genus	Lachnospiraceae NK4A136 group	21.6673	0.0222381	-0.0181285	0.00894016	0.0635923	15.6998	14	0.332051
Sepsis	genus	Lachnospiraceae UCG001	22.6097	0.0186289	0.0249119	0.0291316	0.412487	16.8832	11	0.111379
Sepsis	genus	Lachnospiraceae UCG004	21.6776	0.0178746	0.0266918	0.0175738	0.159766	11.2372	11	0.42361
Sepsis	class	Melainabacteria	22.3432	0.0153895	-0.0183646	0.0214139	0.416063	17.0664	9	0.047687
Sepsis	genus	Lachnospiraceae UCG008	23.4686	0.0177399	-0.0246586	0.0353155	0.50267	17.139	10	0.071344
Sepsis	genus	Lachnospiraceae UCG010	22.3205	0.0138571	-0.00557343	0.0188119	0.775619	9.43871	8	0.306648
Sepsis	genus	Lachnospira	21.9135	0.00152964	NA	NA	NA	NA	NA	NA
Sepsis	genus	Lactobacillus	22.2581	0.0153318	0.022224	0.0160564	0.203709	7.61762	9	0.573092
Sepsis	genus	Lactococcus	22.3082	0.0123288	0.0349242	0.0330136	0.330833	8.90191	7	0.259775
Sepsis	genus	Marvinbryantia	22.349	0.0123511	-0.00738352	0.0295596	0.811086	3.85698	7	0.796096
Sepsis	genus	Methanobrevibacter	21.5398	0.00895734	-0.00220666	0.0359493	0.953999	6.8729	5	0.230266
Sepsis	genus	Odoribacter	21.4053	0.0103709	0.0192428	0.024374	0.465604	6.84269	6	0.335641
Sepsis	genus	Olsenella	21.7491	0.0149865	0.0295091	0.0190094	0.159183	8.37962	9	0.496388
Sepsis	genus	Oscillibacter	22.8501	0.0188232	-0.0204765	0.0180358	0.282717	9.11605	11	0.611181
Sepsis	class	Methanobacteria	22.3822	0.015416	-0.0163888	0.0314454	0.616354	11.9854	9	0.214133
Sepsis	genus	Oscillospira	21.4222	0.010379	-0.021529	0.0482704	0.674243	9.88383	6	0.12963
Sepsis	genus	Oxalobacter	24.2532	0.0166832	0.0454288	0.0284864	0.149434	6.42851	9	0.696383
Sepsis	genus	Parabacteroides	22.0905	0.00918425	-0.00391245	0.0296112	0.901263	1.90117	5	0.862644
Sepsis	genus	Paraprevotella	22.7021	0.0171705	-0.00379633	0.0222445	0.868264	14.0172	10	0.172208
Sepsis	genus	Parasutterella	22.3731	0.0199447	-0.0150422	0.0132496	0.280384	7.9205	12	0.791312
Sepsis	genus	Peptococcus	22.9457	0.0189004	0.0206393	0.0224115	0.378771	4.65918	11	0.946543
Sepsis	genus	Phascolarctobacterium	22.4132	0.0123861	-0.0408172	0.0301702	0.224841	6.95388	7	0.433698
Sepsis	genus	Prevotella7	21.2698	0.0146611	0.0231945	0.031704	0.48529	7.69378	9	0.565276
Sepsis	genus	Prevotella9	21.2452	0.0203883	-0.00206717	0.0145038	0.889029	9.80368	13	0.709904
Sepsis	genus	Rikenellaceae RC9 gut group	21.6367	0.0149102	-0.0133585	0.0317322	0.684854	6.36712	9	0.702687
Sepsis	class	Mollicutes	21.6248	0.0178318	0.0299946	0.0176456	0.12	12.5643	11	0.322755
Sepsis	genus	Romboutsia	21.7984	0.0194423	0.0015509	0.0135764	0.91111	4.39015	12	0.975324
Sepsis	genus	Roseburia	21.3246	0.0190278	-0.00815411	0.0152392	0.603247	7.31038	12	0.836439
Sepsis	genus	Ruminiclostridium5	21.7709	0.0164778	-0.00743391	0.0216967	0.739744	6.70634	10	0.752847
Sepsis	genus	Ruminiclostridium6	21.5275	0.0206536	-0.0120388	0.0127428	0.363419	12.7222	13	0.469492
Sepsis	genus	Ruminiclostridium9	21.0025	0.0116156	0.00061555	0.0324299	0.985472	8.24121	7	0.311806
Sepsis	genus	Ruminococcaceae NK4A214 group	21.6497	0.017852	-0.00706693	0.0201286	0.732805	13.3537	11	0.270839
Sepsis	genus	Ruminococcaceae UCG002	22.0752	0.0328842	0.00718632	0.0106896	0.509102	13.6779	21	0.883034
Sepsis	genus	Ruminococcaceae UCG003	23.1744	0.0175215	-0.00229256	0.0183011	0.903064	10.3527	10	0.410113
Sepsis	genus	Ruminococcaceae UCG004	22.3817	0.0123689	0.0799738	0.0288423	0.0323031	11.0498	7	0.136461
Sepsis	genus	Ruminococcaceae UCG005	21.6031	0.0207246	0.00984912	0.0148884	0.520773	7.09876	13	0.89699
Sepsis	class	Negativicutes	22.3571	0.016914	-0.00628218	0.0158762	0.701545	4.81682	10	0.903074
Sepsis	genus	Ruminococcaceae UCG009	21.4269	0.0176715	-0.0145112	0.0219355	0.523218	7.58882	11	0.749594
Sepsis	genus	Ruminococcaceae UCG010	21.7884	0.00756072	0.00302327	0.0210424	0.894865	2.86918	4	0.579951
Sepsis	genus	Ruminococcaceae UCG011	22.9799	0.0126954	-0.00358441	0.0300375	0.908908	6.17434	7	0.519547
Sepsis	genus	Ruminococcaceae UCG013	22.3007	0.0168721	-0.013426	0.0206703	0.532221	19.5712	10	0.03358
Sepsis	genus	Ruminococcaceae UCG014	21.7482	0.0164609	-0.0166782	0.0167013	0.344072	12.0367	10	0.282607
Sepsis	genus	Ruminococcus1	21.3211	0.0146959	0.0256617	0.0205027	0.246063	15.9752	9	0.067402
Sepsis	genus	Ruminococcus2	21.5086	0.0206358	0.0141046	0.0140668	0.335804	14.7674	13	0.322097
Sepsis	genus	Ruminococcus gauvreauii group	22.4558	0.0169874	0.0145549	0.0230214	0.54296	10.5298	10	0.395301
Sepsis	genus	Ruminococcus gnavus group	22.2519	0.0183395	-0.0198428	0.0284172	0.500926	16.5826	11	0.120843
Sepsis	genus	Ruminococcus torques group	21.7064	0.0120003	0.000328554	0.0147163	0.982912	3.10988	7	0.874655
Sepsis	class	Verrucomicrobiae	22.4719	0.0169994	0.00910411	0.0227331	0.698144	15.1653	10	0.126152
Sepsis	genus	Sellimonas	22.4204	0.0139182	0.0245002	0.0311151	0.456873	2.45282	8	0.963895
Sepsis	genus	Senegalimassilia	21.3742	0.00594284	-0.0314966	0.0248125	0.332027	3.34609	3	0.341279
Sepsis	genus	Slackia	22.1292	0.0092002	0.020348	0.0404189	0.641123	3.51989	5	0.62038
Sepsis	genus	Streptococcus	23.0059	0.0220407	-0.0123365	0.0187137	0.522201	9.83099	13	0.707693
Sepsis	genus	Subdoligranulum	21.3431	0.0147108	-0.01318	0.0152477	0.41254	5.24991	9	0.812001
Sepsis	genus	Sutterella	21.374	0.0176286	-0.00169383	0.0213076	0.938208	5.71	11	0.891996
Sepsis	genus	Terrisporobacter	21.2466	0.00737409	0.00871324	0.0295333	0.78721	6.20068	4	0.184655
Sepsis	genus	Turicibacter	22.8647	0.0141901	-0.036606	0.0337866	0.314512	5.35213	8	0.719362
Sepsis	genus	Tyzzerella3	22.943	0.0188983	0.00727552	0.034882	0.838967	11.87	11	0.373494
Sepsis	family	Acidaminococcaceae	21.4764	0.010405	-0.00205474	0.0235461	0.933848	1.31853	6	0.970626
Sepsis	family	Actinomycetaceae	21.436	0.00743935	0.0164099	0.0321958	0.645396	8.6291	4	0.071069
Sepsis	genus	Veillonella	21.2633	0.0103028	-0.0135447	0.0270047	0.637272	2.15979	6	0.904431
Sepsis	genus	Victivallis	22.0713	0.0137045	0.0146434	0.0535787	0.792506	14.0791	8	0.079726
Sepsis	order	Actinomycetales	21.3802	0.00742014	0.0162503	0.0321873	0.648405	8.61439	4	0.071495
Sepsis	order	Bacillales	21.179	0.0131577	-0.0387406	0.0275177	0.202003	8.79654	8	0.359749
Sepsis	order	Bacteroidales	21.6451	0.0193082	-0.000364849	0.0131392	0.978345	13.391	12	0.341274
Sepsis	order	Bifidobacteriales	27.3074	0.0224126	0.0158077	0.0164471	0.359153	8.35389	11	0.681296
Sepsis	order	Burkholderiales	22.4711	0.0169988	-0.00883618	0.020488	0.676407	12.1615	10	0.274393
Sepsis	order	Clostridiales	22.0475	0.0196602	-0.00723082	0.011294	0.535127	6.11284	12	0.910287
Sepsis	order	Coriobacteriales	21.0613	0.0187972	-0.012084	0.0215508	0.586227	10.4561	12	0.57601
Sepsis	family	Alcaligenaceae	21.9853	0.0151468	-0.0363918	0.0256446	0.19364	7.42516	9	0.592944
Sepsis	order	Desulfovibrionales	21.6635	0.0178632	-0.000783413	0.0130887	0.953451	7.0437	11	0.795533
Sepsis	order	Enterobacteriales	20.392	0.0084841	0.0761485	0.0433366	0.153729	6.96423	5	0.223314
Sepsis	order	Erysipelotrichales	22.0941	0.0197008	0.0269788	0.0201768	0.208176	9.25613	12	0.680912
Sepsis	order	Gastranaerophilales	22.5863	0.0140198	-0.0257566	0.0217304	0.274579	14.5608	8	0.06827
Sepsis	order	Lactobacillales	21.6108	0.0192782	-0.0102794	0.0128461	0.440534	10.0933	12	0.607773
Sepsis	order	Methanobacteriales	22.3822	0.015416	-0.0163888	0.0314454	0.616354	11.9854	9	0.214133
Sepsis	order	Mollicutes RF9	20.506	0.0155353	-0.000948186	0.01484	0.950451	3.85409	10	0.953689
Sepsis	order	NB1n	22.842	0.0203542	0.0151643	0.0250942	0.557905	19.7984	12	0.070996
Sepsis	order	Pasteurellales	21.6244	0.0207446	-0.0014974	0.012354	0.905533	7.1663	13	0.893379
Sepsis	order	Rhodospirillales	21.74	0.0208532	-0.0126099	0.0241322	0.61081	14.3652	13	0.348633
Sepsis	class	Alphaproteobacteria	22.1332	0.0107198	0.0105635	0.0266095	0.707758	3.78587	6	0.705627
Sepsis	family	Bacteroidaceae	22.5179	0.0124433	0.0269112	0.03314	0.447777	3.4861	7	0.836696
Sepsis	order	Selenomonadales	22.3571	0.016914	-0.00628218	0.0158762	0.701545	4.81682	10	0.903074
Sepsis	order	Verrucomicrobiales	22.4719	0.0169994	0.00910411	0.0227331	0.698144	15.1653	10	0.126152
Sepsis	order	Victivallales	22.0695	0.0121985	0.0124881	0.0244793	0.628166	5.15884	7	0.640587
Sepsis	phylum	Actinobacteria	24.9203	0.0221651	0.0454325	0.0183919	0.0311082	18.7233	12	0.095427
Sepsis	phylum	Bacteroidetes	22.2509	0.0183387	0.00267163	0.0135378	0.84751	13.6464	11	0.253183
Sepsis	phylum	Cyanobacteria	21.6961	0.0105103	0.0146673	0.0242419	0.571561	4.88331	6	0.558864
Sepsis	phylum	Euryarchaeota	21.8588	0.0180213	-0.031799	0.0256017	0.242553	14.5784	11	0.202622
Sepsis	phylum	Firmicutes	21.7052	0.0237276	-0.00385446	0.00971769	0.697611	8.53362	15	0.900615
Sepsis	phylum	Lentisphaerae	22.3123	0.0138521	0.00912845	0.031591	0.780984	11.3614	8	0.18205
Sepsis	phylum	Proteobacteria	21.3675	0.0176234	-0.00482773	0.0201863	0.815813	17.4982	11	0.093978
Sepsis	family	Bacteroidales S24 7group	22.1467	0.0092074	-0.022278	0.0317146	0.521124	1.05871	5	0.957693
Sepsis	phylum	Tenericutes	21.6248	0.0178318	0.0299946	0.0176456	0.12	12.5643	11	0.322755
Sepsis	phylum	Verrucomicrobia	22.3192	0.0183939	-0.0120893	0.0150285	0.439857	8.5828	11	0.66034
Sepsis	family	Bifidobacteriaceae	27.3074	0.0224126	0.0158077	0.0164471	0.359153	8.35389	11	0.681296
Sepsis	family	Clostridiaceae1	20.528	0.0141569	-0.0242051	0.0159838	0.168398	5.63109	9	0.776197
Sepsis	family	Clostridiales vadin BB60 group	22.4852	0.0230581	-0.0205228	0.0132898	0.146515	9.40743	14	0.804099
Sepsis	family	Coriobacteriaceae	21.0613	0.0187972	-0.012084	0.0215508	0.586227	10.4561	12	0.57601
Sepsis	family	Defluviitaleaceae	22.7953	0.0141477	0.00582974	0.0216949	0.795896	8.07519	8	0.42616
Sepsis	family	Desulfovibrionaceae	21.9673	0.0151345	-0.00153352	0.0141628	0.916442	6.99658	9	0.637475
Sepsis	family	Enterobacteriaceae	20.392	0.0084841	0.0761485	0.0433366	0.153729	6.96423	5	0.223314
Sepsis	class	Bacilli	21.5328	0.0235435	-0.0120562	0.0125909	0.354544	10.7822	15	0.767878
Sepsis	family	Erysipelotrichaceae	22.0941	0.0197008	0.0269788	0.0201768	0.208176	9.25613	12	0.680912
Sepsis	family	family XI	22.6551	0.0125182	-0.0275806	0.0344037	0.453311	6.24955	7	0.510931
Sepsis	family	family XIII	21.6642	0.0134551	-0.0326878	0.0203018	0.151413	7.59108	8	0.474398
Sepsis	family	Lachnospiraceae	21.3537	0.0204902	0.00937416	0.0106837	0.397484	8.03513	13	0.841304
Sepsis	family	Lactobacillaceae	21.9727	0.0136441	0.0189793	0.016342	0.283553	5.88298	8	0.660338
Sepsis	family	Methanobacteriaceae	22.3822	0.015416	-0.0163888	0.0314454	0.616354	11.9854	9	0.214133
Sepsis	family	Oxalobacteraceae	22.6221	0.0216809	0.021696	0.0205179	0.311142	7.98488	13	0.844584
Sepsis	family	Pasteurellaceae	21.6244	0.0207446	-0.0014974	0.012354	0.905533	7.1663	13	0.893379
Sepsis	family	Peptococcaceae	22.8506	0.0126248	-0.0110694	0.0264673	0.690336	20.2354	7	0.005083
Sepsis	family	Peptostreptococcaceae	23.1482	0.0206214	0.00753114	0.0122293	0.550537	14.5885	12	0.264715
Sepsis	class	Bacteroidia	21.6451	0.0193082	-0.000364849	0.0131392	0.978345	13.391	12	0.341274
Sepsis	family	Porphyromonadaceae	20.892	0.0115552	-0.00292053	0.0330027	0.932364	11.5226	7	0.117392
Sepsis	family	Prevotellaceae	23.0791	0.0236528	-0.00341166	0.0190085	0.860327	20.5484	14	0.113778
Sepsis	family	Rhodospirillaceae	21.6679	0.0222387	-0.00133139	0.0229296	0.954581	12.38	14	0.575811
Sepsis	family	Rikenellaceae	22.1853	0.0286603	0.00504117	0.0131032	0.705209	11.5927	18	0.867539
Sepsis	family	Ruminococcaceae	22.1037	0.0152271	-0.00713581	0.0212402	0.745545	17.8934	9	0.03643
Sepsis	family	Streptococcaceae	22.5601	0.0155366	-0.0171633	0.0252339	0.515595	3.98917	9	0.912124
Sepsis	family	Veillonellaceae	21.5162	0.0249612	-0.0129046	0.00876108	0.161438	10.3253	16	0.849098
Sepsis	class	Betaproteobacteria	22.0143	0.0181472	-0.0144656	0.0210234	0.507054	14.5775	11	0.202668
Sepsis	family	Verrucomicrobiaceae	22.4606	0.016991	0.00915162	0.0227256	0.696566	15.1648	10	0.126167
Sepsis	family	Victivallaceae	23.118	0.0190397	0.0105475	0.023202	0.659109	9.77854	11	0.550411
Sepsis	genus	Actinomyces	20.9861	0.00728434	0.0356332	0.0348078	0.381313	9.4547	4	0.050686
Sepsis	genus	Adlercreutzia	21.3537	0.0118076	-0.0096093	0.0392543	0.814771	12.7945	7	0.077275
Sepsis	genus	Akkermansia	22.4831	0.0170077	0.00943848	0.0226855	0.687114	15.1622	10	0.12626
Sepsis	genus	Alistipes	20.9852	0.0173136	0.00829288	0.0242074	0.739009	11.6806	11	0.388127
Sepsis	genus	Allisonella	23.3959	0.00972172	0.0814382	0.039391	0.107543	8.16106	5	0.14758
Sepsis	genus	Alloprevotella	21.3483	0.00887843	0.0552622	0.0618168	0.421867	2.90841	5	0.714103
Sepsis	genus	Anaerofilum	23.0719	0.0127455	0.0467439	0.0280831	0.147071	5.62508	7	0.584143
Sepsis	genus	Anaerostipes	21.9037	0.0165767	0.0131358	0.0165601	0.448055	7.90479	10	0.638137
Sepsis	class	Clostridia	22.3477	0.018417	-0.0112273	0.0114631	0.350471	5.52816	11	0.902922
Sepsis	genus	Anaerotruncus	21.0448	0.0173618	0.00514654	0.0156693	0.749348	9.62039	11	0.564821
Sepsis	genus	Bacteroides	22.5179	0.0124433	0.0269112	0.03314	0.447777	3.4861	7	0.836696
Sepsis	genus	Barnesiella	22.388	0.0184496	-0.012975	0.0215971	0.56136	15.9522	11	0.142915
Sepsis	genus	Bifidobacterium	28.143	0.0211985	0.014502	0.0124685	0.274703	6.77922	10	0.746111
Sepsis	genus	Bilophila	21.297	0.0190036	-0.018277	0.0222136	0.428107	10.9211	12	0.535689
Sepsis	genus	Blautia	20.3486	0.00283729	NA	NA	NA	0.172501	1	0.677898
Sepsis	genus	Butyricicoccus	21.1517	0.0102493	-0.00936946	0.0137635	0.526273	4.52668	6	0.605782
Sepsis	genus	Butyricimonas	22.0761	0.0196852	-0.016139	0.0174221	0.374139	4.82684	12	0.963514
Sepsis	genus	Butyrivibrio	21.8797	0.0195134	-0.00768936	0.0274149	0.784313	20.1844	12	0.063677
Sepsis	genus	Candidatus Soleaferrea	21.1177	0.0145578	0.0936509	0.0513795	0.105809	9.30717	9	0.409416
Sepsis	class	Coriobacteriia	21.0613	0.0187972	-0.012084	0.0215508	0.586227	10.4561	12	0.57601
Sepsis	genus	Catenibacterium	21.3449	0.00740795	0.0326352	0.0634855	0.642681	2.64852	4	0.618253
Sepsis	genus	Christensenellaceae R 7group	20.5753	0.011382	0.0210514	0.0238878	0.412084	6.30903	7	0.504164
Sepsis	genus	Clostridium innocuum group	21.0536	0.0116435	-0.0445553	0.0304628	0.193895	8.34744	7	0.302956
Sepsis	genus	Clostridium sensustricto1	20.7634	0.010063	-0.00490663	0.0222447	0.834147	7.43195	6	0.28274
Sepsis	genus	Collinsella	20.9585	0.0115916	-0.0284111	0.0243857	0.28821	8.59134	7	0.283342
Sepsis	genus	Coprobacter	21.4866	0.0162661	0.0199265	0.0181463	0.300666	8.96213	10	0.535701
Sepsis	genus	Coprococcus1	22.3817	0.0169323	0.0151634	0.0131283	0.277828	12.1365	10	0.276022
Sepsis	genus	Coprococcus2	20.9673	0.0115964	0.0216916	0.044794	0.645374	4.14426	7	0.763019
Sepsis	genus	Coprococcus3	22.1743	0.0107395	-0.00351338	0.022638	0.882736	5.95141	6	0.428655
Sepsis	genus	Defluviitaleaceae UCG011	23.0804	0.0127502	0.0371122	0.0232276	0.16121	6.05743	7	0.53306
Sepsis	class	Deltaproteobacteria	21.4148	0.0191067	0.00170573	0.0133567	0.900686	9.12033	12	0.692619
Sepsis	genus	Desulfovibrio	21.224	0.0131853	0.0240737	0.019877	0.265139	3.49327	8	0.899711
Sepsis	genus	Dialister	20.7403	0.0157101	-0.00921347	0.020143	0.658223	4.72087	10	0.909027
Sepsis	genus	Dorea	21.661	0.0134532	-0.0171063	0.0178762	0.370476	9.34747	8	0.313837
Sepsis	genus	Eggerthella	21.3127	0.0132397	0.0226717	0.0298924	0.472943	11.6448	8	0.167768
Sepsis	genus	Eisenbergiella	21.4295	0.0147695	-0.0464957	0.0398257	0.276632	8.58144	9	0.476772
Sepsis	genus	Enterorhabdus	21.3579	0.00888238	0.0425029	0.0238505	0.149327	4.38966	5	0.494781
Sepsis	genus	Erysipelatoclostridium	22.6005	0.0231736	-0.00952967	0.018177	0.608913	16.7375	14	0.270439
Sepsis	genus	Erysipelotrichaceae UCG003	20.5513	0.00143469	NA	NA	NA	NA	NA	NA
Sepsis	genus	Escherichia Shigella	21.1132	0.0145547	-0.0413169	0.016404	0.0358811	16.8492	9	0.05113
Sepsis	genus	Eubacterium brachy group	20.9488	0.0130166	-0.00326551	0.0210718	0.881218	5.08547	8	0.748403
Sepsis	class	Erysipelotrichia	22.0941	0.0197008	0.0269788	0.0201768	0.208176	9.25613	12	0.680912
Sepsis	genus	Eubacterium coprostanoligenes group	22.1232	0.0197263	-0.0197464	0.0227297	0.403542	17.0765	12	0.146741
Sepsis	genus	Eubacterium eligens group	21.001	0.010177	0.0314396	0.0317338	0.36731	6.80241	6	0.339508
Sepsis	genus	Eubacterium fissicatena group	21.3978	0.0132919	0.00878086	0.0388493	0.827641	11.9293	8	0.154386
Sepsis	genus	Eubacterium hallii group	21.4655	0.0220355	0.0279944	0.0161298	0.106265	36.0848	14	0.001013
Sepsis	genus	Eubacterium nodatum group	22.0199	0.0151702	0.0255245	0.0242938	0.324114	9.42698	9	0.398829
Sepsis	genus	Eubacterium oxidoreducens group	21.9773	0.00610952	-0.0159994	0.0335086	0.680116	3.81495	3	0.282151
Sepsis	genus	Eubacterium rectale group	21.6946	0.0119938	0.0454808	0.021129	0.0748445	10.1067	7	0.182608
Sepsis	genus	Eubacterium ruminantium group	22.0254	0.0225973	0.00137697	0.0169616	0.936534	15.0903	14	0.372011
Sepsis	genus	Eubacterium ventriosum group	21.873	0.0180328	-0.0125401	0.0249938	0.626719	12.9523	11	0.296456
Sepsis	genus	Eubacterium xylanophilum group	22.0748	0.0122014	0.00106964	0.0208344	0.960721	5.91284	7	0.549962
Sepsis (critical care)	class	Actinobacteria	26.5992	0.027162	-0.0639288	0.037434	0.111433	16.9448	14	0.259134
Sepsis (critical care)	class	Gammaproteobacteria	22.0953	0.009186	-0.0411533	0.06732	0.574028	2.40112	5	0.791308
Sepsis (critical care)	genus	Faecalibacterium	21.3542	0.014718	0.00488478	0.043804	0.913957	10.2115	9	0.333636
Sepsis (critical care)	genus	family XIII AD3011 group	22.02	0.018152	0.108007	0.07489	0.179823	4.31538	11	0.959767
Sepsis (critical care)	genus	family XIII UCG001	21.6743	0.011983	-0.0093407	0.06651	0.892908	9.41473	7	0.224235
Sepsis (critical care)	genus	Flavonifractor	23.112	0.008016	0.0653839	0.139995	0.672297	8.13879	4	0.086624
Sepsis (critical care)	genus	Fusicatenibacter	21.6297	0.026528	-9.06e-06	0.069974	0.999898	32.5101	17	0.012995
Sepsis (critical care)	genus	Gordonibacter	21.3692	0.016179	0.055819	0.069661	0.4436	6.31885	10	0.787802
Sepsis (critical care)	genus	Haemophilus	23.7184	0.014712	-0.0112944	0.043172	0.801148	6.16592	8	0.628653
Sepsis (critical care)	genus	Holdemanella	22.0033	0.015159	0.0360924	0.045799	0.453381	6.70811	9	0.667479
Sepsis (critical care)	genus	Holdemania	22.2668	0.021348	0.0870136	0.039711	0.048908	13.6051	13	0.402229
Sepsis (critical care)	genus	Howardella	21.5398	0.013379	0.0978703	0.109089	0.399438	14.9599	8	0.05993
Sepsis (critical care)	class	Lentisphaeria	22.0695	0.012199	-0.038749	0.084201	0.661579	8.89737	7	0.260109
Sepsis (critical care)	genus	Hungatella	20.7233	0.005763	0.459284	0.344806	0.314368	2.67775	3	0.444022
Sepsis (critical care)	genus	Intestinibacter	22.5567	0.020105	0.0385279	0.047086	0.430587	6.08154	12	0.911916
Sepsis (critical care)	genus	Intestinimonas	22.0672	0.024114	0.0929645	0.034538	0.017542	19.3214	15	0.199537
Sepsis (critical care)	genus	Lachnoclostridium	21.2496	0.018962	-0.0287475	0.061024	0.646783	15.1186	12	0.235016
Sepsis (critical care)	genus	Lachnospiraceae FCS020 group	21.9503	0.018095	0.0144826	0.035047	0.688155	10.8753	11	0.453769
Sepsis (critical care)	genus	Lachnospiraceae NC2004 group	20.7604	0.011483	-0.0853154	0.073207	0.288085	5.48229	7	0.601321
Sepsis (critical care)	genus	Lachnospiraceae ND3007 group	20.9915	0.004384	0.641757	1.54791	0.749792	15.202	2	0.0005
Sepsis (critical care)	genus	Lachnospiraceae NK4A136 group	21.6673	0.022238	-0.0555411	0.025681	0.049781	14.4197	14	0.418934
Sepsis (critical care)	genus	Lachnospiraceae UCG001	22.6097	0.018629	-0.0499693	0.088883	0.586364	18.2744	11	0.075427
Sepsis (critical care)	genus	Lachnospiraceae UCG004	21.6776	0.017875	0.0406109	0.053747	0.467321	11.9762	11	0.365435
Sepsis (critical care)	class	Melainabacteria	22.3432	0.01539	0.0703301	0.044027	0.148835	9.79865	9	0.36703
Sepsis (critical care)	genus	Lachnospiraceae UCG008	23.4686	0.01774	0.09572	0.075303	0.235548	5.35976	10	0.865887
Sepsis (critical care)	genus	Lachnospiraceae UCG010	22.3205	0.013857	-0.0388905	0.046692	0.432393	6.57432	8	0.583176
Sepsis (critical care)	genus	Lachnospira	21.9136	0.00153	NA	NA	NA	NA	NA	NA
Sepsis (critical care)	genus	Lactobacillus	22.2581	0.015332	0.0451811	0.046091	0.355671	8.86205	9	0.450104
Sepsis (critical care)	genus	Lactococcus	22.3082	0.012329	-0.00511406	0.102857	0.961959	8.86324	7	0.262625
Sepsis (critical care)	genus	Marvinbryantia	22.349	0.012351	-0.113998	0.084939	0.228111	6.86378	7	0.4432
Sepsis (critical care)	genus	Methanobrevibacter	21.5398	0.008957	0.0296186	0.084101	0.742475	4.69599	5	0.454096
Sepsis (critical care)	genus	Odoribacter	21.4053	0.010371	-0.0290133	0.063475	0.666785	1.88562	6	0.929911
Sepsis (critical care)	genus	Olsenella	21.7491	0.014986	-0.012408	0.071304	0.866177	13.6693	9	0.134585
Sepsis (critical care)	genus	Oscillibacter	22.8501	0.018823	-0.0573937	0.053192	0.30593	11.7734	11	0.380916
Sepsis (critical care)	class	Methanobacteria	22.3822	0.015416	-0.0285747	0.080703	0.732435	9.39686	9	0.401476
Sepsis (critical care)	genus	Oscillospira	21.4222	0.010379	0.0978706	0.102195	0.382203	6.10919	6	0.411071
Sepsis (critical care)	genus	Oxalobacter	24.2532	0.016683	0.134159	0.081773	0.139502	5.45793	9	0.792704
Sepsis (critical care)	genus	Parabacteroides	22.0905	0.009184	-0.0936216	0.085336	0.334212	2.54182	5	0.770185
Sepsis (critical care)	genus	Paraprevotella	22.7021	0.017171	0.0582005	0.051237	0.285337	7.85918	10	0.64259
Sepsis (critical care)	genus	Parasutterella	22.3731	0.019945	0.0179662	0.038052	0.646048	10.1817	12	0.600027
Sepsis (critical care)	genus	Peptococcus	22.9457	0.0189	-0.125785	0.064483	0.079662	13.87	11	0.240272
Sepsis (critical care)	genus	Phascolarctobacterium	22.4132	0.012386	-0.075311	0.086521	0.417523	2.72306	7	0.909386
Sepsis (critical care)	genus	Prevotella7	21.2698	0.014661	0.0326123	0.091001	0.729337	7.45651	9	0.589702
Sepsis (critical care)	genus	Prevotella9	21.2452	0.020388	0.00913653	0.050368	0.859085	17.5743	13	0.17436
Sepsis (critical care)	genus	Rikenellaceae RC9 gut group	21.6367	0.01491	-0.0412124	0.11983	0.739768	14.0526	9	0.120468
Sepsis (critical care)	class	Mollicutes	21.6248	0.017832	0.0777382	0.053576	0.177421	13.617	11	0.254914
Sepsis (critical care)	genus	Romboutsia	21.7984	0.019442	0.0230247	0.038976	0.56663	5.0629	12	0.955845
Sepsis (critical care)	genus	Roseburia	21.3246	0.019028	-0.0187703	0.043717	0.675954	10.2524	12	0.593828
Sepsis (critical care)	genus	Ruminiclostridium5	21.7709	0.016478	-0.0391107	0.06225	0.54543	7.0146	10	0.724066
Sepsis (critical care)	genus	Ruminiclostridium6	21.5275	0.020654	0.0255816	0.036999	0.502461	12.7732	13	0.465479
Sepsis (critical care)	genus	Ruminiclostridium9	21.0025	0.011616	-0.0275558	0.07945	0.740557	5.23647	7	0.63113
Sepsis (critical care)	genus	Ruminococcaceae NK4A214 group	21.6497	0.017852	-0.0238636	0.053686	0.666142	11.6062	11	0.393956
Sepsis (critical care)	genus	Ruminococcaceae UCG002	22.0752	0.032884	-0.0109094	0.03069	0.725954	9.25931	21	0.987023
Sepsis (critical care)	genus	Ruminococcaceae UCG003	23.1744	0.017521	0.0123335	0.049252	0.80789	8.29606	10	0.599942
Sepsis (critical care)	genus	Ruminococcaceae UCG004	22.3817	0.012369	-0.0266623	0.087273	0.770303	6.75572	7	0.454749
Sepsis (critical care)	genus	Ruminococcaceae UCG005	21.6031	0.020725	0.0694389	0.045383	0.151928	16.2027	13	0.238355
Sepsis (critical care)	class	Negativicutes	22.3571	0.016914	0.0264905	0.045619	0.575701	7.51621	10	0.675976
Sepsis (critical care)	genus	Ruminococcaceae UCG009	21.4269	0.017672	0.0824455	0.080098	0.327587	17.852	11	0.085079
Sepsis (critical care)	genus	Ruminococcaceae UCG010	21.7884	0.007561	-0.0102401	0.060385	0.876131	0.411211	4	0.981549
Sepsis (critical care)	genus	Ruminococcaceae UCG011	22.9799	0.012695	-0.0688657	0.084956	0.448542	5.48081	7	0.6015
Sepsis (critical care)	genus	Ruminococcaceae UCG013	22.3007	0.016872	0.039293	0.041108	0.364118	6.04697	10	0.811302
Sepsis (critical care)	genus	Ruminococcaceae UCG014	21.7482	0.016461	-0.00696472	0.064338	0.91617	19.5107	10	0.034235
Sepsis (critical care)	genus	Ruminococcus1	21.3211	0.014696	0.00266195	0.045532	0.954813	3.55004	9	0.938461
Sepsis (critical care)	genus	Ruminococcus2	21.5086	0.020636	0.0306855	0.037809	0.432823	7.6611	13	0.864957
Sepsis (critical care)	genus	Ruminococcus gauvreauii group	22.4558	0.016987	-0.000819261	0.070676	0.991004	11.5612	10	0.315496
Sepsis (critical care)	genus	Ruminococcus gnavus group	22.2519	0.018339	-0.0718127	0.064789	0.293628	6.95075	11	0.803058
Sepsis (critical care)	genus	Ruminococcus torques group	21.7064	0.012	0.0564643	0.042194	0.229314	4.70257	7	0.696207
Sepsis (critical care)	class	Verrucomicrobiae	22.4719	0.016999	-0.131572	0.050632	0.028805	12.8247	10	0.233638
Sepsis (critical care)	genus	Sellimonas	22.4204	0.013918	0.091038	0.089256	0.341696	6.22492	8	0.622053
Sepsis (critical care)	genus	Senegalimassilia	21.3742	0.005943	0.00693501	0.071163	0.931254	1.98314	3	0.575913
Sepsis (critical care)	genus	Slackia	22.1292	0.0092	0.0804205	0.163686	0.648945	8.43936	5	0.133626
Sepsis (critical care)	genus	Streptococcus	23.0059	0.022041	-0.0887142	0.053704	0.124457	11.4386	13	0.574123
Sepsis (critical care)	genus	Subdoligranulum	21.3431	0.014711	-0.0305822	0.060225	0.625295	15.6433	9	0.074714
Sepsis (critical care)	genus	Sutterella	21.374	0.017629	0.013215	0.062248	0.83614	10.3797	11	0.496586
Sepsis (critical care)	genus	Terrisporobacter	21.2466	0.007374	0.0655386	0.060049	0.354902	3.95898	4	0.411585
Sepsis (critical care)	genus	Turicibacter	22.8647	0.01419	-0.0871785	0.152529	0.5855	18.1417	8	0.020189
Sepsis (critical care)	genus	Tyzzerella3	22.943	0.018898	0.107905	0.108482	0.343351	15.2447	11	0.171568
Sepsis (critical care)	family	Acidaminococcaceae	21.4764	0.010405	0.00808833	0.067489	0.909271	1.2853	6	0.972462
Sepsis (critical care)	family	Actinomycetaceae	21.436	0.007439	-0.00632987	0.102442	0.954617	9.75338	4	0.044793
Sepsis (critical care)	genus	Veillonella	21.2633	0.010303	0.0645236	0.077351	0.442206	3.35386	6	0.7633
Sepsis (critical care)	genus	Victivallis	22.0713	0.013704	-0.245571	0.148586	0.142367	18.0938	8	0.020534
Sepsis (critical care)	order	Actinomycetales	21.3803	0.00742	-0.00711064	0.102448	0.949033	9.7607	4	0.044657
Sepsis (critical care)	order	Bacillales	21.179	0.013158	0.00163061	0.079003	0.984109	5.02372	8	0.755037
Sepsis (critical care)	order	Bacteroidales	21.6451	0.019308	0.0296225	0.034167	0.404459	11.7209	12	0.468345
Sepsis (critical care)	order	Bifidobacteriales	27.3074	0.022413	-0.0218174	0.052975	0.689143	12.7955	11	0.306901
Sepsis (critical care)	order	Burkholderiales	22.4711	0.016999	0.00254347	0.068587	0.971228	16.202	10	0.093994
Sepsis (critical care)	order	Clostridiales	22.0476	0.01966	-0.0079252	0.035618	0.827998	13.2907	12	0.348273
Sepsis (critical care)	order	Coriobacteriales	21.0613	0.018797	0.0379926	0.072387	0.610102	15.4363	12	0.218438
Sepsis (critical care)	family	Alcaligenaceae	21.9853	0.015147	-0.10489	0.084074	0.247462	12.4655	9	0.188319
Sepsis (critical care)	order	Desulfovibrionales	21.6635	0.017863	0.0368317	0.03747	0.348805	8.15616	11	0.69925
Sepsis (critical care)	order	Enterobacteriales	20.392	0.008484	0.0521094	0.124458	0.696946	3.93237	5	0.559194
Sepsis (critical care)	order	Erysipelotrichales	22.0941	0.019701	0.0121567	0.057774	0.837189	3.37633	12	0.992253
Sepsis (critical care)	order	Gastranaerophilales	22.5863	0.01402	0.0812919	0.04774	0.132391	10.0286	8	0.263022
Sepsis (critical care)	order	Lactobacillales	21.6108	0.019278	0.0103611	0.036812	0.783583	7.351	12	0.833574
Sepsis (critical care)	order	Methanobacteriales	22.3822	0.015416	-0.0285747	0.080703	0.732435	9.39686	9	0.401476
Sepsis (critical care)	order	Mollicutes RF9	20.506	0.015535	0.0454894	0.045213	0.340647	11.3427	10	0.33145
Sepsis (critical care)	order	NB1n	22.842	0.020354	0.0295054	0.059402	0.629172	13.3568	12	0.343649
Sepsis (critical care)	order	Pasteurellales	21.6244	0.020745	-0.0420564	0.035446	0.258393	12.9626	13	0.450707
Sepsis (critical care)	order	Rhodospirillales	21.74	0.020853	-0.0546691	0.064057	0.410122	6.56659	13	0.923086
Sepsis (critical care)	class	Alphaproteobacteria	22.1332	0.01072	0.0824717	0.076344	0.329352	3.54659	6	0.737761
Sepsis (critical care)	family	Bacteroidaceae	22.5179	0.012443	0.0345308	0.095243	0.729366	4.76067	7	0.689143
Sepsis (critical care)	order	Selenomonadales	22.3571	0.016914	0.0264905	0.045619	0.575701	7.51621	10	0.675976
Sepsis (critical care)	order	Verrucomicrobiales	22.4719	0.016999	-0.131572	0.050632	0.028805	12.8247	10	0.233638
Sepsis (critical care)	order	Victivallales	22.0695	0.012199	-0.038749	0.084201	0.661579	8.89737	7	0.260109
Sepsis (critical care)	phylum	Actinobacteria	24.9203	0.022165	0.087593	0.050428	0.110269	11.2817	12	0.504948
Sepsis (critical care)	phylum	Bacteroidetes	22.2509	0.018339	0.0488313	0.033318	0.173476	9.24887	11	0.598933
Sepsis (critical care)	phylum	Cyanobacteria	21.6961	0.01051	0.0459182	0.06961	0.538647	4.32643	6	0.632594
Sepsis (critical care)	phylum	Euryarchaeota	21.8588	0.018021	-0.0833593	0.06682	0.240631	12.0699	11	0.358412
Sepsis (critical care)	phylum	Firmicutes	21.7052	0.023728	0.00382488	0.027927	0.893012	8.97407	15	0.878869
Sepsis (critical care)	phylum	Lentisphaerae	22.3123	0.013852	-0.0442525	0.082869	0.60987	9.734	8	0.284194
Sepsis (critical care)	phylum	Proteobacteria	21.3675	0.017623	-0.0462902	0.043917	0.316666	9.26947	11	0.597034
Sepsis (critical care)	family	Bacteroidales S24 7group	22.1467	0.009207	-0.145093	0.091155	0.186661	2.99604	5	0.700597
Sepsis (critical care)	phylum	Tenericutes	21.6248	0.017832	0.0777382	0.053576	0.177421	13.617	11	0.254914
Sepsis (critical care)	phylum	Verrucomicrobia	22.3192	0.018394	-0.123719	0.047557	0.026425	20.4162	11	0.039949
Sepsis (critical care)	family	Bifidobacteriaceae	27.3074	0.022413	-0.0218174	0.052975	0.689143	12.7955	11	0.306901
Sepsis (critical care)	family	Clostridiaceae1	20.528	0.014157	0.0059005	0.048494	0.906157	8.90928	9	0.44569
Sepsis (critical care)	family	Clostridiales vadin BB60 group	22.4852	0.023058	-0.0185963	0.038569	0.637711	13.5246	14	0.485695
Sepsis (critical care)	family	Coriobacteriaceae	21.0613	0.018797	0.0379926	0.072387	0.610102	15.4363	12	0.218438
Sepsis (critical care)	family	Defluviitaleaceae	22.7953	0.014148	-0.0259236	0.058269	0.669829	7.11662	8	0.524105
Sepsis (critical care)	family	Desulfovibrionaceae	21.9673	0.015135	0.023822	0.040554	0.57313	5.0801	9	0.82727
Sepsis (critical care)	family	Enterobacteriaceae	20.392	0.008484	0.0521094	0.124458	0.696946	3.93237	5	0.559194
Sepsis (critical care)	class	Bacilli	21.5328	0.023543	0.0168952	0.036085	0.646844	14.0192	15	0.524074
Sepsis (critical care)	family	Erysipelotrichaceae	22.0941	0.019701	0.0121567	0.057774	0.837189	3.37633	12	0.992253
Sepsis (critical care)	family	family XI	22.6551	0.012518	0.03459	0.098748	0.738093	1.91022	7	0.964642
Sepsis (critical care)	family	family XIII	21.6642	0.013455	-0.0115652	0.058301	0.848393	5.81631	8	0.667799
Sepsis (critical care)	family	Lachnospiraceae	21.3537	0.02049	0.0469961	0.030698	0.151718	10.9603	13	0.614146
Sepsis (critical care)	family	Lactobacillaceae	21.9727	0.013644	-0.0258603	0.048435	0.609928	7.75509	8	0.457752
Sepsis (critical care)	family	Methanobacteriaceae	22.3822	0.015416	-0.0285747	0.080703	0.732435	9.39686	9	0.401476
Sepsis (critical care)	family	Oxalobacteraceae	22.6221	0.021681	0.122885	0.058859	0.058805	10.5529	13	0.648218
Sepsis (critical care)	family	Pasteurellaceae	21.6244	0.020745	-0.0420564	0.035446	0.258393	12.9626	13	0.450707
Sepsis (critical care)	family	Peptococcaceae	22.8506	0.012625	0.0338267	0.044262	0.473703	7.31286	7	0.397048
Sepsis (critical care)	family	Peptostreptococcaceae	23.1482	0.020621	-0.0329073	0.044189	0.472069	23.3561	12	0.024851
Sepsis (critical care)	class	Bacteroidia	21.6451	0.019308	0.0296225	0.034167	0.404459	11.7209	12	0.468345
Sepsis (critical care)	family	Porphyromonadaceae	20.892	0.011555	-0.0706707	0.068501	0.342006	1.81871	7	0.96919
Sepsis (critical care)	family	Prevotellaceae	23.0791	0.023653	-0.0274356	0.044434	0.547607	13.9372	14	0.454399
Sepsis (critical care)	family	Rhodospirillaceae	21.6679	0.022239	-0.0252295	0.065843	0.707783	7.26881	14	0.923852
Sepsis (critical care)	family	Rikenellaceae	22.1853	0.02866	-0.00302506	0.044109	0.946123	23.3533	18	0.177374
Sepsis (critical care)	family	Ruminococcaceae	22.1037	0.015227	-0.0281212	0.041075	0.512921	8.40487	9	0.493915
Sepsis (critical care)	family	Streptococcaceae	22.5601	0.015537	-0.0828103	0.072412	0.285855	3.71653	9	0.92906
Sepsis (critical care)	family	Veillonellaceae	21.5162	0.024961	-0.00561057	0.025206	0.826859	9.28758	16	0.901099
Sepsis (critical care)	class	Betaproteobacteria	22.0143	0.018147	0.013843	0.067748	0.842193	17.6042	11	0.09123
Sepsis (critical care)	family	Verrucomicrobiaceae	22.4606	0.016991	-0.131687	0.050621	0.028672	12.8252	10	0.233611
Sepsis (critical care)	family	Victivallaceae	23.118	0.01904	-0.0995552	0.079429	0.238576	16.482	11	0.124159
Sepsis (critical care)	genus	Actinomyces	20.9861	0.007284	0.066254	0.077352	0.454674	5.22659	4	0.264828
Sepsis (critical care)	genus	Adlercreutzia	21.3537	0.011808	0.0288222	0.08741	0.752808	7.75552	7	0.354645
Sepsis (critical care)	genus	Akkermansia	22.4831	0.017008	-0.131311	0.050567	0.028892	12.8249	10	0.233627
Sepsis (critical care)	genus	Alistipes	20.9852	0.017314	0.065433	0.083766	0.452814	17.8697	11	0.084654
Sepsis (critical care)	genus	Allisonella	23.3959	0.009722	0.114743	0.114836	0.374248	5.15494	5	0.397265
Sepsis (critical care)	genus	Alloprevotella	21.3483	0.008878	0.164682	0.177635	0.406358	2.91721	5	0.712748
Sepsis (critical care)	genus	Anaerofilum	23.0719	0.012746	0.0241525	0.088962	0.795111	7.39374	7	0.389066
Sepsis (critical care)	genus	Anaerostipes	21.9037	0.016577	0.0328304	0.047536	0.507208	7.74789	10	0.653447
Sepsis (critical care)	class	Clostridia	22.3477	0.018417	-0.0213724	0.039566	0.600903	14.8248	11	0.190661
Sepsis (critical care)	genus	Anaerotruncus	21.0448	0.017362	0.0392689	0.044961	0.402936	8.01369	11	0.712077
Sepsis (critical care)	genus	Bacteroides	22.5179	0.012443	0.0345308	0.095243	0.729366	4.76067	7	0.689143
Sepsis (critical care)	genus	Barnesiella	22.388	0.01845	0.0459419	0.049954	0.379391	7.91733	11	0.72069
Sepsis (critical care)	genus	Bifidobacterium	28.143	0.021198	0.0316432	0.035857	0.400471	9.75601	10	0.462153
Sepsis (critical care)	genus	Bilophila	21.297	0.019004	-0.0725741	0.06381	0.279559	12.2182	12	0.428316
Sepsis (critical care)	genus	Blautia	20.3486	0.002837	NA	NA	NA	0.02115	1	0.884371
Sepsis (critical care)	genus	Butyricicoccus	21.1517	0.010249	-0.0268837	0.04729	0.594289	7.60163	6	0.268765
Sepsis (critical care)	genus	Butyricimonas	22.0761	0.019685	0.0375992	0.050009	0.467924	10.7308	12	0.552118
Sepsis (critical care)	genus	Butyrivibrio	21.8797	0.019513	-0.0533588	0.070192	0.463128	16.8157	12	0.156664
Sepsis (critical care)	genus	Candidatus Soleaferrea	21.1177	0.014558	-0.105034	0.147523	0.496708	5.85249	9	0.754586
Sepsis (critical care)	class	Coriobacteriia	21.0613	0.018797	0.0379926	0.072387	0.610102	15.4363	12	0.218438
Sepsis (critical care)	genus	Catenibacterium	21.3449	0.007408	-0.172476	0.181802	0.412763	2.47003	4	0.650011
Sepsis (critical care)	genus	Christensenellaceae R 7group	20.5753	0.011382	-0.035025	0.068655	0.628159	2.68169	7	0.912806
Sepsis (critical care)	genus	Clostridium innocuum group	21.0536	0.011644	0.12788	0.08627	0.188773	8.14224	7	0.320219
Sepsis (critical care)	genus	Clostridium sensustricto1	20.7634	0.010063	-0.0313128	0.052605	0.577599	3.20152	6	0.783162
Sepsis (critical care)	genus	Collinsella	20.9585	0.011592	-0.0271388	0.081585	0.750717	9.67522	7	0.207738
Sepsis (critical care)	genus	Coprobacter	21.4866	0.016266	0.00699822	0.052169	0.896239	8.79505	10	0.551659
Sepsis (critical care)	genus	Coprococcus1	22.3817	0.016932	0.00996112	0.039527	0.806697	11.6969	10	0.305856
Sepsis (critical care)	genus	Coprococcus2	20.9673	0.011596	-0.0600818	0.15181	0.705964	8.59482	7	0.283069
Sepsis (critical care)	genus	Coprococcus3	22.1743	0.010739	0.0591173	0.064637	0.402351	6.85353	6	0.334605
Sepsis (critical care)	genus	Defluviitaleaceae UCG011	23.0804	0.01275	0.116765	0.066664	0.130411	7.35395	7	0.39298
Sepsis (critical care)	class	Deltaproteobacteria	21.4148	0.019107	0.0300032	0.038226	0.449092	9.97302	12	0.618328
Sepsis (critical care)	genus	Desulfovibrio	21.224	0.013185	0.0666559	0.057159	0.281746	5.13604	8	0.742942
Sepsis (critical care)	genus	Dialister	20.7403	0.01571	0.0230539	0.057735	0.698979	5.5995	10	0.847715
Sepsis (critical care)	genus	Dorea	21.661	0.013453	-0.0987013	0.069267	0.197198	19.3819	8	0.012945
Sepsis (critical care)	genus	Eggerthella	21.3127	0.01324	-0.0856618	0.0693	0.256287	7.57633	8	0.475909
Sepsis (critical care)	genus	Eisenbergiella	21.4295	0.014769	0.000625758	0.139999	0.996543	11.9974	9	0.213454
Sepsis (critical care)	genus	Enterorhabdus	21.3579	0.008882	0.0448768	0.092207	0.65194	7.67561	5	0.175043
Sepsis (critical care)	genus	Erysipelatoclostridium	22.6005	0.023174	0.0292695	0.046511	0.540051	8.38428	14	0.868361
Sepsis (critical care)	genus	Erysipelotrichaceae UCG003	20.5512	0.001435	NA	NA	NA	NA	NA	NA
Sepsis (critical care)	genus	Escherichia Shigella	21.1132	0.014555	-0.0728407	0.051137	0.192142	13.8835	9	0.126531
Sepsis (critical care)	genus	Eubacterium brachy group	20.9489	0.013017	0.0794315	0.068995	0.287427	10.8468	8	0.210534
Sepsis (critical care)	class	Erysipelotrichia	22.0941	0.019701	0.0121567	0.057774	0.837189	3.37633	12	0.992253
Sepsis (critical care)	genus	Eubacterium coprostanoligenes group	22.1232	0.019726	0.050282	0.06123	0.428973	14.9667	12	0.243265
Sepsis (critical care)	genus	Eubacterium eligens group	21.001	0.010177	0.129513	0.085323	0.189492	4.74658	6	0.576702
Sepsis (critical care)	genus	Eubacterium fissicatena group	21.3978	0.013292	-0.0633332	0.086626	0.488457	7.70865	8	0.462435
Sepsis (critical care)	genus	Eubacterium hallii group	21.4655	0.022035	0.027035	0.039332	0.503935	21.8837	14	0.081036
Sepsis (critical care)	genus	Eubacterium nodatum group	22.0199	0.01517	0.108511	0.078501	0.204247	12.9982	9	0.16269
Sepsis (critical care)	genus	Eubacterium oxidoreducens group	21.9773	0.00611	0.0335875	0.127748	0.817219	6.2616	3	0.099554
Sepsis (critical care)	genus	Eubacterium rectale group	21.6946	0.011994	-0.0694547	0.060727	0.296312	4.29344	7	0.745426
Sepsis (critical care)	genus	Eubacterium ruminantium group	22.0254	0.022597	-0.0159106	0.04519	0.730421	4.99374	14	0.9859
Sepsis (critical care)	genus	Eubacterium ventriosum group	21.873	0.018033	0.103031	0.065045	0.144276	13.0947	11	0.287181
Sepsis (critical care)	genus	Eubacterium xylanophilum group	22.0748	0.012201	-0.0291003	0.059908	0.644372	3.33808	7	0.852067
Sepsis (28 day death)	class	Actinobacteria	26.5992	0.027162	-0.02519	0.030865	0.429152	4.4298	14	0.992275
Sepsis (28 day death)	class	Gammaproteobacteria	22.0953	0.009186	-0.00502	0.099583	0.962223	12.1883	5	0.032296
Sepsis (28 day death)	genus	Faecalibacterium	21.3542	0.014718	0.022628	0.033051	0.512911	7.8408	9	0.550266
Sepsis (28 day death)	genus	family XIII AD3011 group	22.02	0.018152	-0.01944	0.063687	0.76641	8.46188	11	0.671428
Sepsis (28 day death)	genus	family XIII UCG001	21.6743	0.011983	-0.01754	0.066445	0.80062	13.0917	7	0.069906
Sepsis (28 day death)	genus	Flavonifractor	23.112	0.008016	0.086267	0.074701	0.331794	2.53745	4	0.637943
Sepsis (28 day death)	genus	Fusicatenibacter	21.6297	0.026528	0.001884	0.043679	0.966122	17.5552	17	0.417407
Sepsis (28 day death)	genus	Gordonibacter	21.3692	0.016179	0.057333	0.059263	0.358606	7.19248	10	0.707157
Sepsis (28 day death)	genus	Haemophilus	23.7184	0.014712	0.017456	0.036732	0.649086	2.61859	8	0.955971
Sepsis (28 day death)	genus	Holdemanella	22.0033	0.015159	0.030159	0.038988	0.46144	2.30066	9	0.985773
Sepsis (28 day death)	genus	Holdemania	22.2668	0.021348	0.057829	0.033758	0.112393	14.3159	13	0.35198
Sepsis (28 day death)	genus	Howardella	21.5398	0.013379	0.006085	0.067016	0.930191	2.76976	8	0.947965
Sepsis (28 day death)	class	Lentisphaeria	22.0695	0.012199	-0.00704	0.067989	0.920873	7.79796	7	0.350746
Sepsis (28 day death)	genus	Hungatella	20.7233	0.005763	0.108934	0.29324	0.745941	0.20965	3	0.976017
Sepsis (28 day death)	genus	Intestinibacter	22.5567	0.020105	-0.01509	0.040119	0.713949	5.73595	12	0.928803
Sepsis (28 day death)	genus	Intestinimonas	22.0672	0.024114	0.00735	0.032858	0.826227	17.6141	15	0.283497
Sepsis (28 day death)	genus	Lachnoclostridium	21.2496	0.018962	-0.00342	0.058614	0.954479	18.934	12	0.090133
Sepsis (28 day death)	genus	Lachnospiraceae FCS020 group	21.9503	0.018095	0.039524	0.028929	0.201792	8.89187	11	0.631873
Sepsis (28 day death)	genus	Lachnospiraceae NC2004 group	20.7604	0.011483	-0.03133	0.062302	0.633012	3.47967	7	0.837374
Sepsis (28 day death)	genus	Lachnospiraceae ND3007 group	20.9915	0.004384	-0.39848	0.364447	0.47162	1.22477	2	0.542057
Sepsis (28 day death)	genus	Lachnospiraceae NK4A136 group	21.6673	0.022238	-0.0114	0.021831	0.610438	7.95811	14	0.891497
Sepsis (28 day death)	genus	Lachnospiraceae UCG001	22.6097	0.018629	0.02528	0.061907	0.691617	12.0853	11	0.357264
Sepsis (28 day death)	genus	Lachnospiraceae UCG004	21.6776	0.017875	-0.0525	0.04291	0.249205	9.10721	11	0.611997
Sepsis (28 day death)	class	Melainabacteria	22.3432	0.01539	0.006896	0.037356	0.85813	6.75858	9	0.662238
Sepsis (28 day death)	genus	Lachnospiraceae UCG008	23.4686	0.01774	-0.09027	0.072374	0.243784	13.4306	10	0.200584
Sepsis (28 day death)	genus	Lachnospiraceae UCG010	22.3205	0.013857	-0.02121	0.039729	0.609913	5.04444	8	0.752816
Sepsis (28 day death)	genus	Lachnospira	21.9136	0.00153	NA	NA	NA	NA	NA	NA
Sepsis (28 day death)	genus	Lactobacillus	22.2581	0.015332	0.03274	0.039197	0.427804	6.32604	9	0.706895
Sepsis (28 day death)	genus	Lactococcus	22.3082	0.012329	0.112296	0.07559	0.187931	9.031	7	0.250438
Sepsis (28 day death)	genus	Marvinbryantia	22.349	0.012351	0.025348	0.072249	0.737691	3.20542	7	0.865371
Sepsis (28 day death)	genus	Methanobrevibacter	21.5398	0.008957	-0.06734	0.072168	0.40362	5.64849	5	0.341938
Sepsis (28 day death)	genus	Odoribacter	21.4053	0.010371	0.043217	0.053934	0.459329	2.45612	6	0.873346
Sepsis (28 day death)	genus	Olsenella	21.7491	0.014986	0.002825	0.069684	0.968654	18.0817	9	0.034238
Sepsis (28 day death)	genus	Oscillibacter	22.8501	0.018823	0.054477	0.061137	0.393825	20.809	11	0.035404
Sepsis (28 day death)	class	Methanobacteria	22.3822	0.015416	-0.16524	0.072333	0.051708	16.9651	9	0.049265
Sepsis (28 day death)	genus	Oscillospira	21.4222	0.010379	-0.04875	0.08549	0.593147	3.69372	6	0.718043
Sepsis (28 day death)	genus	Oxalobacter	24.2532	0.016683	0.122646	0.069547	0.115829	8.95337	9	0.44159
Sepsis (28 day death)	genus	Parabacteroides	22.0905	0.009184	-0.00247	0.072427	0.974402	1.67207	5	0.892399
Sepsis (28 day death)	genus	Paraprevotella	22.7021	0.017171	-0.02371	0.055656	0.680059	14.9792	10	0.132821
Sepsis (28 day death)	genus	Parasutterella	22.3731	0.019945	0.003331	0.034788	0.925442	12.7327	12	0.388763
Sepsis (28 day death)	genus	Peptococcus	22.9457	0.0189	0.138035	0.054784	0.030407	15.3994	11	0.16493
Sepsis (28 day death)	genus	Phascolarctobacterium	22.4132	0.012386	0.016454	0.073553	0.830416	1.74717	7	0.972502
Sepsis (28 day death)	genus	Prevotella7	21.2698	0.014661	0.034277	0.077414	0.669657	4.26976	9	0.892778
Sepsis (28 day death)	genus	Prevotella9	21.2452	0.020388	0.028792	0.035478	0.432854	7.23528	13	0.889623
Sepsis (28 day death)	genus	Rikenellaceae RC9 gut group	21.6367	0.01491	0.134354	0.091448	0.179976	14.1597	9	0.116758
Sepsis (28 day death)	class	Mollicutes	21.6248	0.017832	0.040041	0.043027	0.373983	5.74874	11	0.889592
Sepsis (28 day death)	genus	Romboutsia	21.7984	0.019442	-0.00335	0.033119	0.921321	7.68708	12	0.809081
Sepsis (28 day death)	genus	Roseburia	21.3246	0.019028	-0.02416	0.037285	0.530214	5.84795	12	0.923552
Sepsis (28 day death)	genus	Ruminiclostridium5	21.7709	0.016478	0.001162	0.055544	0.983769	9.88389	10	0.450738
Sepsis (28 day death)	genus	Ruminiclostridium6	21.5275	0.020654	-0.03619	0.038074	0.360558	19.3281	13	0.113278
Sepsis (28 day death)	genus	Ruminiclostridium9	21.0025	0.011616	-0.03225	0.067606	0.650235	4.70143	7	0.696346
Sepsis (28 day death)	genus	Ruminococcaceae NK4A214 group	21.6497	0.017852	0.016901	0.042747	0.700875	8.35093	11	0.681566
Sepsis (28 day death)	genus	Ruminococcaceae UCG002	22.0752	0.032884	0.018942	0.027895	0.504889	23.3651	21	0.324828
Sepsis (28 day death)	genus	Ruminococcaceae UCG003	23.1744	0.017521	-0.02019	0.043591	0.654288	10.0761	10	0.433841
Sepsis (28 day death)	genus	Ruminococcaceae UCG004	22.3817	0.012369	0.047541	0.072216	0.534768	6.7575	7	0.454558
Sepsis (28 day death)	genus	Ruminococcaceae UCG005	21.6031	0.020725	-0.03442	0.036306	0.361839	5.94606	13	0.948094
Sepsis (28 day death)	class	Negativicutes	22.3571	0.016914	0.014905	0.038771	0.709576	6.04493	10	0.811474
Sepsis (28 day death)	genus	Ruminococcaceae UCG009	21.4269	0.017672	-0.01971	0.063887	0.764072	14.3918	11	0.212064
Sepsis (28 day death)	genus	Ruminococcaceae UCG010	21.7884	0.007561	-0.03245	0.086139	0.731421	8.81421	4	0.065915
Sepsis (28 day death)	genus	Ruminococcaceae UCG011	22.9799	0.012695	0.037674	0.072343	0.621177	5.05409	7	0.653363
Sepsis (28 day death)	genus	Ruminococcaceae UCG013	22.3007	0.016872	-0.01814	0.034995	0.616695	6.28021	10	0.791197
Sepsis (28 day death)	genus	Ruminococcaceae UCG014	21.7482	0.016461	-0.02522	0.039446	0.538485	10.5721	10	0.39181
Sepsis (28 day death)	genus	Ruminococcus1	21.3211	0.014696	0.002866	0.03872	0.942805	2.27331	9	0.986372
Sepsis (28 day death)	genus	Ruminococcus2	21.5086	0.020636	0.030568	0.038982	0.448141	18.4275	13	0.141952
Sepsis (28 day death)	genus	Ruminococcus gauvreauii group	22.4558	0.016987	0.064244	0.053124	0.257351	5.52517	10	0.853456
Sepsis (28 day death)	genus	Ruminococcus gnavus group	22.2519	0.018339	-0.06843	0.055138	0.24292	6.02344	11	0.871796
Sepsis (28 day death)	genus	Ruminococcus torques group	21.7064	0.012	-0.06562	0.035918	0.117499	5.97623	7	0.542528
Sepsis (28 day death)	class	Verrucomicrobiae	22.4719	0.016999	0.088418	0.053791	0.134645	18.3623	10	0.049152
Sepsis (28 day death)	genus	Sellimonas	22.4204	0.013918	0.014931	0.075988	0.849804	6.31848	8	0.611604
Sepsis (28 day death)	genus	Senegalimassilia	21.3742	0.005943	-0.00912	0.068631	0.906432	2.59869	3	0.457719
Sepsis (28 day death)	genus	Slackia	22.1292	0.0092	-0.04512	0.111975	0.707594	5.33252	5	0.37666
Sepsis (28 day death)	genus	Streptococcus	23.0059	0.022041	-0.06601	0.047154	0.186861	14.8965	13	0.313859
Sepsis (28 day death)	genus	Subdoligranulum	21.3431	0.014711	0.016998	0.037188	0.659768	4.77691	9	0.853305
Sepsis (28 day death)	genus	Sutterella	21.374	0.017629	-0.01864	0.05755	0.752654	12.3659	11	0.336774
Sepsis (28 day death)	genus	Terrisporobacter	21.2466	0.007374	0.037575	0.050839	0.513424	2.7535	4	0.599886
Sepsis (28 day death)	genus	Turicibacter	22.8647	0.01419	-0.0035	0.088689	0.96966	8.10919	8	0.422878
Sepsis (28 day death)	genus	Tyzzerella3	22.943	0.018898	0.069522	0.088848	0.452063	13.6673	11	0.251955
Sepsis (28 day death)	family	Acidaminococcaceae	21.4764	0.010405	-0.01309	0.05746	0.828843	4.81416	6	0.56786
Sepsis (28 day death)	family	Actinomycetaceae	21.436	0.007439	0.003575	0.048295	0.945653	1.55474	4	0.816903
Sepsis (28 day death)	genus	Veillonella	21.2633	0.010303	0.084231	0.065994	0.257902	4.04996	6	0.669915
Sepsis (28 day death)	genus	Victivallis	22.0713	0.013704	-0.0003	0.092777	0.99747	2.30653	8	0.970143
Sepsis (28 day death)	order	Actinomycetales	21.3803	0.00742	0.003474	0.048287	0.947169	1.55295	4	0.817223
Sepsis (28 day death)	order	Bacillales	21.179	0.013158	-0.09707	0.080433	0.266697	12.0794	8	0.147696
Sepsis (28 day death)	order	Bacteroidales	21.6451	0.019308	0.018685	0.02905	0.533266	7.9222	12	0.79118
Sepsis (28 day death)	order	Bifidobacteriales	27.3074	0.022413	-0.04968	0.043116	0.276042	13.0579	11	0.289559
Sepsis (28 day death)	order	Burkholderiales	22.4711	0.016999	-0.01208	0.043407	0.787083	4.78629	10	0.904989
Sepsis (28 day death)	order	Clostridiales	22.0476	0.01966	-0.00264	0.027535	0.925271	7.33242	12	0.834887
Sepsis (28 day death)	order	Coriobacteriales	21.0613	0.018797	-0.08913	0.052631	0.118471	9.51265	12	0.658631
Sepsis (28 day death)	family	Alcaligenaceae	21.9853	0.015147	-0.03143	0.062551	0.628839	3.44014	9	0.944267
Sepsis (28 day death)	order	Desulfovibrionales	21.6635	0.017863	0.01655	0.036819	0.662667	13.5627	11	0.258143
Sepsis (28 day death)	order	Enterobacteriales	20.392	0.008484	0.200554	0.120061	0.170155	8.75674	5	0.119169
Sepsis (28 day death)	order	Erysipelotrichales	22.0941	0.019701	0.110163	0.049231	0.046893	11.8299	12	0.459439
Sepsis (28 day death)	order	Gastranaerophilales	22.5863	0.01402	-0.00984	0.04047	0.814869	7.13231	8	0.522427
Sepsis (28 day death)	order	Lactobacillales	21.6108	0.019278	-0.02008	0.031292	0.534255	4.30211	12	0.977347
Sepsis (28 day death)	order	Methanobacteriales	22.3822	0.015416	-0.16524	0.072333	0.051708	16.9651	9	0.049265
Sepsis (28 day death)	order	Mollicutes RF9	20.506	0.015535	0.01301	0.036204	0.727609	4.3803	10	0.928565
Sepsis (28 day death)	order	NB1n	22.842	0.020354	0.019767	0.046398	0.678299	8.49241	12	0.745564
Sepsis (28 day death)	order	Pasteurellales	21.6244	0.020745	-0.00365	0.030177	0.905759	6.31555	13	0.933911
Sepsis (28 day death)	order	Rhodospirillales	21.74	0.020853	0.108075	0.054463	0.070561	12.6314	13	0.476668
Sepsis (28 day death)	class	Alphaproteobacteria	22.1332	0.01072	0.010071	0.06496	0.882857	0.9034	6	0.989011
Sepsis (28 day death)	family	Bacteroidaceae	22.5179	0.012443	-0.14573	0.080971	0.121989	5.13469	7	0.643531
Sepsis (28 day death)	order	Selenomonadales	22.3571	0.016914	0.014905	0.038771	0.709576	6.04493	10	0.811474
Sepsis (28 day death)	order	Verrucomicrobiales	22.4719	0.016999	0.088418	0.053791	0.134645	18.3623	10	0.049152
Sepsis (28 day death)	order	Victivallales	22.0695	0.012199	-0.00704	0.067989	0.920873	7.79796	7	0.350746
Sepsis (28 day death)	phylum	Actinobacteria	24.9203	0.022165	0.014719	0.043853	0.74345	11.5977	12	0.478504
Sepsis (28 day death)	phylum	Bacteroidetes	22.2509	0.018339	-0.0243	0.032286	0.469039	13.7386	11	0.247799
Sepsis (28 day death)	phylum	Cyanobacteria	21.6961	0.01051	0.047978	0.059112	0.45388	3.22191	6	0.780523
Sepsis (28 day death)	phylum	Euryarchaeota	21.8588	0.018021	-0.16412	0.055573	0.014455	15.5822	11	0.157363
Sepsis (28 day death)	phylum	Firmicutes	21.7052	0.023728	-0.02772	0.023698	0.261685	11.9144	15	0.685495
Sepsis (28 day death)	phylum	Lentisphaerae	22.3123	0.013852	-0.01315	0.075087	0.865951	10.7141	8	0.218434
Sepsis (28 day death)	phylum	Proteobacteria	21.3675	0.017623	-0.02942	0.037301	0.448638	8.30799	11	0.685478
Sepsis (28 day death)	family	Bacteroidales S24 7group	22.1467	0.009207	0.020477	0.102781	0.851802	7.09242	5	0.213857
Sepsis (28 day death)	phylum	Tenericutes	21.6248	0.017832	0.040041	0.043027	0.373983	5.74874	11	0.889592
Sepsis (28 day death)	phylum	Verrucomicrobia	22.3192	0.018394	0.047481	0.038934	0.250622	12.9693	11	0.295336
Sepsis (28 day death)	family	Bifidobacteriaceae	27.3074	0.022413	-0.04968	0.043116	0.276042	13.0579	11	0.289559
Sepsis (28 day death)	family	Clostridiaceae1	20.528	0.014157	-0.00025	0.038985	0.994959	2.7505	9	0.973371
Sepsis (28 day death)	family	Clostridiales vadin BB60 group	22.4852	0.023058	-0.00277	0.039974	0.945811	19.6794	14	0.140578
Sepsis (28 day death)	family	Coriobacteriaceae	21.0613	0.018797	-0.08913	0.052631	0.118471	9.51265	12	0.658631
Sepsis (28 day death)	family	Defluviitaleaceae	22.7953	0.014148	0.065528	0.049556	0.227629	6.74257	8	0.564645
Sepsis (28 day death)	family	Desulfovibrionaceae	21.9673	0.015135	0.030491	0.039275	0.45988	11.118	9	0.26771
Sepsis (28 day death)	family	Enterobacteriaceae	20.392	0.008484	0.200554	0.120061	0.170155	8.75674	5	0.119169
Sepsis (28 day death)	class	Bacilli	21.5328	0.023543	-0.01802	0.030675	0.566165	11.4746	15	0.718286
Sepsis (28 day death)	family	Erysipelotrichaceae	22.0941	0.019701	0.110163	0.049231	0.046893	11.8299	12	0.459439
Sepsis (28 day death)	family	family XI	22.6551	0.012518	0.084169	0.08392	0.354595	6.00384	7	0.539301
Sepsis (28 day death)	family	family XIII	21.6642	0.013455	-0.1044	0.049497	0.072876	7.11327	8	0.524462
Sepsis (28 day death)	family	Lachnospiraceae	21.3537	0.02049	0.02536	0.026073	0.349936	10.7434	13	0.6323
Sepsis (28 day death)	family	Lactobacillaceae	21.9727	0.013644	0.021457	0.043452	0.636554	8.59337	8	0.37775
Sepsis (28 day death)	family	Methanobacteriaceae	22.3822	0.015416	-0.16524	0.072333	0.051708	16.9651	9	0.049265
Sepsis (28 day death)	family	Oxalobacteraceae	22.6221	0.021681	0.083961	0.05011	0.119673	8.78983	13	0.788625
Sepsis (28 day death)	family	Pasteurellaceae	21.6244	0.020745	-0.00365	0.030177	0.905759	6.31555	13	0.933911
Sepsis (28 day death)	family	Peptococcaceae	22.8506	0.012625	0.031367	0.057707	0.60634	16.4393	7	0.021392
Sepsis (28 day death)	family	Peptostreptococcaceae	23.1482	0.020621	0.010164	0.035631	0.780748	20.2626	12	0.062278
Sepsis (28 day death)	class	Bacteroidia	21.6451	0.019308	0.018685	0.02905	0.533266	7.9222	12	0.79118
Sepsis (28 day death)	family	Porphyromonadaceae	20.892	0.011555	0.020367	0.058178	0.738243	3.51225	7	0.833927
Sepsis (28 day death)	family	Prevotellaceae	23.0791	0.023653	-0.0118	0.051783	0.823227	25.5914	14	0.029159
Sepsis (28 day death)	family	Rhodospirillaceae	21.6679	0.022239	0.133537	0.055984	0.032982	15.2479	14	0.361419
Sepsis (28 day death)	family	Rikenellaceae	22.1853	0.02866	0.010158	0.033815	0.767522	19.099	18	0.385753
Sepsis (28 day death)	family	Ruminococcaceae	22.1037	0.015227	-0.06531	0.034878	0.098014	9.93912	9	0.355436
Sepsis (28 day death)	family	Streptococcaceae	22.5601	0.015537	-0.08859	0.061517	0.18782	8.77474	9	0.458322
Sepsis (28 day death)	family	Veillonellaceae	21.5162	0.024961	-0.00496	0.021827	0.823325	15.6821	16	0.475361
Sepsis (28 day death)	class	Betaproteobacteria	22.0143	0.018147	-0.0174	0.043436	0.697124	5.26695	11	0.917552
Sepsis (28 day death)	family	Verrucomicrobiaceae	22.4606	0.016991	0.088462	0.053771	0.134347	18.3638	10	0.049129
Sepsis (28 day death)	family	Victivallaceae	23.118	0.01904	-0.03301	0.056597	0.572625	7.04525	11	0.795407
Sepsis (28 day death)	genus	Actinomyces	20.9861	0.007284	-0.02432	0.057775	0.702177	3.43245	4	0.488223
Sepsis (28 day death)	genus	Adlercreutzia	21.3537	0.011808	0.00182	0.06588	0.978853	4.58331	7	0.710663
Sepsis (28 day death)	genus	Akkermansia	22.4831	0.017008	0.088692	0.05367	0.132813	18.3714	10	0.049012
Sepsis (28 day death)	genus	Alistipes	20.9852	0.017314	-0.04888	0.055026	0.395235	8.40279	11	0.676833
Sepsis (28 day death)	genus	Allisonella	23.3959	0.009722	0.034722	0.104203	0.755705	4.83269	5	0.436638
Sepsis (28 day death)	genus	Alloprevotella	21.3483	0.008878	0.141856	0.182193	0.479703	6.72129	5	0.242207
Sepsis (28 day death)	genus	Anaerofilum	23.0719	0.012746	-0.05976	0.068489	0.416426	2.50081	7	0.927036
Sepsis (28 day death)	genus	Anaerostipes	21.9037	0.016577	0.049754	0.050136	0.346935	15.3356	10	0.120298
Sepsis (28 day death)	class	Clostridia	22.3477	0.018417	-0.01107	0.027944	0.700291	5.62103	11	0.897417
Sepsis (28 day death)	genus	Anaerotruncus	21.0448	0.017362	0.040094	0.038213	0.318775	7.92053	11	0.720404
Sepsis (28 day death)	genus	Bacteroides	22.5179	0.012443	-0.14573	0.080971	0.121989	5.13469	7	0.643531
Sepsis (28 day death)	genus	Barnesiella	22.388	0.01845	0.04983	0.05734	0.405207	19.5257	11	0.052286
Sepsis (28 day death)	genus	Bifidobacterium	28.143	0.021198	-0.02966	0.030369	0.354301	8.99379	10	0.532693
Sepsis (28 day death)	genus	Bilophila	21.297	0.019004	0.021272	0.073353	0.77721	20.2536	12	0.062439
Sepsis (28 day death)	genus	Blautia	20.3486	0.002837	NA	NA	NA	2.24245	1	0.134268
Sepsis (28 day death)	genus	Butyricicoccus	21.1517	0.010249	-0.02243	0.038452	0.585012	6.99104	6	0.321676
Sepsis (28 day death)	genus	Butyricimonas	22.0761	0.019685	0.000147	0.042531	0.997307	9.11597	12	0.692994
Sepsis (28 day death)	genus	Butyrivibrio	21.8797	0.019513	-0.05578	0.04957	0.284458	8.25518	12	0.764884
Sepsis (28 day death)	genus	Candidatus Soleaferrea	21.1177	0.014558	0.190435	0.125406	0.167359	8.63494	9	0.471631
Sepsis (28 day death)	class	Coriobacteriia	21.0613	0.018797	-0.08913	0.052631	0.118471	9.51265	12	0.658631
Sepsis (28 day death)	genus	Catenibacterium	21.3449	0.007408	-0.03044	0.179047	0.875818	4.05238	4	0.398963
Sepsis (28 day death)	genus	Christensenellaceae R 7group	20.5753	0.011382	0.176153	0.058383	0.023483	12.2187	7	0.093592
Sepsis (28 day death)	genus	Clostridium innocuum group	21.0536	0.011644	0.011983	0.077249	0.881813	6.68595	7	0.462295
Sepsis (28 day death)	genus	Clostridium sensustricto1	20.7634	0.010063	0.046228	0.044746	0.348906	3.81381	6	0.701856
Sepsis (28 day death)	genus	Collinsella	20.9585	0.011592	-0.04285	0.063476	0.52479	8.57642	7	0.284514
Sepsis (28 day death)	genus	Coprobacter	21.4866	0.016266	-0.05457	0.044335	0.249589	10.2675	10	0.417347
Sepsis (28 day death)	genus	Coprococcus1	22.3817	0.016932	0.023337	0.029554	0.450032	7.0174	10	0.723801
Sepsis (28 day death)	genus	Coprococcus2	20.9673	0.011596	-0.01293	0.178078	0.944466	15.9305	7	0.025759
Sepsis (28 day death)	genus	Coprococcus3	22.1743	0.010739	0.040865	0.051545	0.463834	5.78746	6	0.447415
Sepsis (28 day death)	genus	Defluviitaleaceae UCG011	23.0804	0.01275	0.054067	0.056715	0.377243	5.93356	7	0.547528
Sepsis (28 day death)	class	Deltaproteobacteria	21.4148	0.019107	0.012403	0.035909	0.736312	13.5044	12	0.333466
Sepsis (28 day death)	genus	Desulfovibrio	21.224	0.013185	0.005352	0.048511	0.915252	5.59764	8	0.692199
Sepsis (28 day death)	genus	Dialister	20.7403	0.01571	-0.06212	0.057002	0.3041	13.6473	10	0.189694
Sepsis (28 day death)	genus	Dorea	21.661	0.013453	-0.02675	0.04883	0.600882	10.8113	8	0.212622
Sepsis (28 day death)	genus	Eggerthella	21.3127	0.01324	-0.05044	0.061652	0.440202	8.39436	8	0.395926
Sepsis (28 day death)	genus	Eisenbergiella	21.4295	0.014769	-0.12595	0.122937	0.335569	14.4745	9	0.10642
Sepsis (28 day death)	genus	Enterorhabdus	21.3579	0.008882	0.043543	0.106264	0.702975	13.905	5	0.016224
Sepsis (28 day death)	genus	Erysipelatoclostridium	22.6005	0.023174	-0.01842	0.039505	0.648736	8.88527	14	0.838329
Sepsis (28 day death)	genus	Erysipelotrichaceae UCG003	20.5512	0.001435	NA	NA	NA	NA	NA	NA
Sepsis (28 day death)	genus	Escherichia Shigella	21.1132	0.014555	-0.141	0.036932	0.005105	17.1607	9	0.046259
Sepsis (28 day death)	genus	Eubacterium brachy group	20.9489	0.013017	-0.01203	0.076971	0.880206	15.7197	8	0.046572
Sepsis (28 day death)	class	Erysipelotrichia	22.0941	0.019701	0.110163	0.049231	0.046893	11.8299	12	0.459439
Sepsis (28 day death)	genus	Eubacterium coprostanoligenes group	22.1232	0.019726	-0.00422	0.046035	0.928577	10.1364	12	0.603995
Sepsis (28 day death)	genus	Eubacterium eligens group	21.001	0.010177	-0.04465	0.08294	0.613464	6.88976	6	0.331162
Sepsis (28 day death)	genus	Eubacterium fissicatena group	21.3978	0.013292	0.031178	0.074687	0.688854	7.52167	8	0.48153
Sepsis (28 day death)	genus	Eubacterium hallii group	21.4655	0.022035	0.005201	0.02725	0.851585	14.0956	14	0.442613
Sepsis (28 day death)	genus	Eubacterium nodatum group	22.0199	0.01517	0.043712	0.05913	0.480877	8.80349	9	0.455608
Sepsis (28 day death)	genus	Eubacterium oxidoreducens group	21.9773	0.00611	-0.07872	0.062531	0.335115	1.61392	3	0.656237
Sepsis (28 day death)	genus	Eubacterium rectale group	21.6946	0.011994	0.087306	0.053792	0.15571	9.41779	7	0.224035
Sepsis (28 day death)	genus	Eubacterium ruminantium group	22.0254	0.022597	-0.04078	0.038421	0.307845	11.6547	14	0.634015
Sepsis (28 day death)	genus	Eubacterium ventriosum group	21.873	0.018033	-0.00626	0.05434	0.910499	6.52688	11	0.836003
Sepsis (28 day death)	genus	Eubacterium xylanophilum group	22.0748	0.012201	0.006561	0.068419	0.926726	10.903	7	0.142908
Sepsis (28 day death in critical care)	class	Actinobacteria	26.5992	0.027162	-0.1509	0.093928	0.132152	26.0216	14	0.025724
Sepsis (28 day death in critical care)	class	Gammaproteobacteria	22.0953	0.009186	-0.08645	0.134406	0.555125	3.26053	5	0.659889
Sepsis (28 day death in critical care)	genus	Faecalibacterium	21.3542	0.014718	0.046116	0.077665	0.56906	7.06107	9	0.630761
Sepsis (28 day death in critical care)	genus	family XIII AD3011 group	22.02	0.018152	0.110831	0.150021	0.477031	9.40814	11	0.584274
Sepsis (28 day death in critical care)	genus	family XIII UCG001	21.6743	0.011983	-0.03438	0.153405	0.830123	12.4955	7	0.085397
Sepsis (28 day death in critical care)	genus	Flavonifractor	23.112	0.008016	0.142987	0.217008	0.557016	5.23834	4	0.263705
Sepsis (28 day death in critical care)	genus	Fusicatenibacter	21.6297	0.026528	0.12324	0.098543	0.229051	16.6715	17	0.476825
Sepsis (28 day death in critical care)	genus	Gordonibacter	21.3692	0.016179	-0.03663	0.13972	0.799095	7.93757	10	0.634935
Sepsis (28 day death in critical care)	genus	Haemophilus	23.7184	0.014712	-0.05602	0.086482	0.537826	2.95333	8	0.937252
Sepsis (28 day death in critical care)	genus	Holdemanella	22.0033	0.015159	-0.02276	0.092286	0.811374	7.81137	9	0.553261
Sepsis (28 day death in critical care)	genus	Holdemania	22.2668	0.021348	0.183578	0.079636	0.03982	11.433	13	0.574594
Sepsis (28 day death in critical care)	genus	Howardella	21.5398	0.013379	0.196953	0.199426	0.356248	12.7193	8	0.121879
Sepsis (28 day death in critical care)	class	Lentisphaeria	22.0695	0.012199	0.003066	0.159021	0.985243	7.64351	7	0.365075
Sepsis (28 day death in critical care)	genus	Hungatella	20.7233	0.005763	0.474744	0.974895	0.674422	4.43239	3	0.218401
Sepsis (28 day death in critical care)	genus	Intestinibacter	22.5567	0.020105	-0.00362	0.09461	0.970193	5.67154	12	0.931726
Sepsis (28 day death in critical care)	genus	Intestinimonas	22.0672	0.024114	0.074845	0.069929	0.302594	15.4442	15	0.419919
Sepsis (28 day death in critical care)	genus	Lachnoclostridium	21.2496	0.018962	0.042123	0.111418	0.712575	12.4816	12	0.407816
Sepsis (28 day death in critical care)	genus	Lachnospiraceae FCS020 group	21.9503	0.018095	0.16818	0.068051	0.033027	10.7208	11	0.466944
Sepsis (28 day death in critical care)	genus	Lachnospiraceae NC2004 group	20.7604	0.011483	-0.15429	0.146725	0.333499	2.80598	7	0.902352
Sepsis (28 day death in critical care)	genus	Lachnospiraceae ND3007 group	20.9915	0.004384	0.401648	0.861014	0.722131	0.441283	2	0.802004
Sepsis (28 day death in critical care)	genus	Lachnospiraceae NK4A136 group	21.6673	0.022238	-0.02862	0.064734	0.665708	20.9446	14	0.10306
Sepsis (28 day death in critical care)	genus	Lachnospiraceae UCG001	22.6097	0.018629	-0.05767	0.133768	0.675544	9.90133	11	0.539284
Sepsis (28 day death in critical care)	genus	Lachnospiraceae UCG004	21.6776	0.017875	0.073587	0.10137	0.484529	5.78634	11	0.887233
Sepsis (28 day death in critical care)	class	Melainabacteria	22.3432	0.01539	0.006243	0.088156	0.94528	3.11497	9	0.959562
Sepsis (28 day death in critical care)	genus	Lachnospiraceae UCG008	23.4686	0.01774	0.035698	0.152384	0.820024	9.29011	10	0.504811
Sepsis (28 day death in critical care)	genus	Lachnospiraceae UCG010	22.3205	0.013857	0.082067	0.093784	0.41056	2.80249	8	0.946134
Sepsis (28 day death in critical care)	genus	Lachnospira	21.9136	0.00153	NA	NA	NA	NA	NA	NA
Sepsis (28 day death in critical care)	genus	Lactobacillus	22.2581	0.015332	-0.0401	0.092329	0.67557	3.85978	9	0.920397
Sepsis (28 day death in critical care)	genus	Lactococcus	22.3082	0.012329	0.148123	0.208481	0.504068	9.85403	7	0.196997
Sepsis (28 day death in critical care)	genus	Marvinbryantia	22.349	0.012351	0.016508	0.176335	0.928462	6.46295	7	0.486848
Sepsis (28 day death in critical care)	genus	Methanobrevibacter	21.5398	0.008957	0.054368	0.157846	0.747864	1.53174	5	0.909378
Sepsis (28 day death in critical care)	genus	Odoribacter	21.4053	0.010371	0.031967	0.127255	0.811653	3.91053	6	0.688782
Sepsis (28 day death in critical care)	genus	Olsenella	21.7491	0.014986	-0.03846	0.13813	0.787734	12.9626	9	0.164308
Sepsis (28 day death in critical care)	genus	Oscillibacter	22.8501	0.018823	0.111077	0.104089	0.310996	7.40605	11	0.765312
Sepsis (28 day death in critical care)	class	Methanobacteria	22.3822	0.015416	-0.01586	0.17197	0.928767	10.4595	9	0.31458
Sepsis (28 day death in critical care)	genus	Oscillospira	21.4222	0.010379	0.391739	0.201383	0.109334	5.33819	6	0.501225
Sepsis (28 day death in critical care)	genus	Oxalobacter	24.2532	0.016683	0.323057	0.164185	0.084653	8.64343	9	0.470818
Sepsis (28 day death in critical care)	genus	Parabacteroides	22.0905	0.009184	-0.16016	0.214205	0.496199	7.19215	5	0.206738
Sepsis (28 day death in critical care)	genus	Paraprevotella	22.7021	0.017171	0.014949	0.102712	0.887486	5.15439	10	0.880629
Sepsis (28 day death in critical care)	genus	Parasutterella	22.3731	0.019945	0.057841	0.094797	0.554154	17.5937	12	0.128596
Sepsis (28 day death in critical care)	genus	Peptococcus	22.9457	0.0189	0.007144	0.129135	0.956969	6.02308	11	0.87182
Sepsis (28 day death in critical care)	genus	Phascolarctobacterium	22.4132	0.012386	0.009843	0.173608	0.956629	5.76555	7	0.567376
Sepsis (28 day death in critical care)	genus	Prevotella7	21.2698	0.014661	-0.30014	0.181867	0.137483	7.92327	9	0.541897
Sepsis (28 day death in critical care)	genus	Prevotella9	21.2452	0.020388	-0.06242	0.083435	0.468786	11.8515	13	0.539854
Sepsis (28 day death in critical care)	genus	Rikenellaceae RC9 gut group	21.6367	0.01491	0.008782	0.255525	0.973426	15.6825	9	0.073815
Sepsis (28 day death in critical care)	class	Mollicutes	21.6248	0.017832	0.025056	0.100736	0.808606	7.04234	11	0.795644
Sepsis (28 day death in critical care)	genus	Romboutsia	21.7984	0.019442	0.007048	0.086428	0.936467	13.58	12	0.328329
Sepsis (28 day death in critical care)	genus	Roseburia	21.3246	0.019028	-0.05063	0.087782	0.57572	9.25327	12	0.681159
Sepsis (28 day death in critical care)	genus	Ruminiclostridium5	21.7709	0.016478	-0.00153	0.128551	0.990784	9.58804	10	0.477348
Sepsis (28 day death in critical care)	genus	Ruminiclostridium6	21.5275	0.020654	0.10023	0.073402	0.197147	12.9286	13	0.453345
Sepsis (28 day death in critical care)	genus	Ruminiclostridium9	21.0025	0.011616	-0.21772	0.163179	0.230523	8.13267	7	0.321041
Sepsis (28 day death in critical care)	genus	Ruminococcaceae NK4A214 group	21.6497	0.017852	-0.12158	0.116657	0.321861	14.8554	11	0.189213
Sepsis (28 day death in critical care)	genus	Ruminococcaceae UCG002	22.0752	0.032884	0.005558	0.061499	0.928884	7.52088	21	0.996864
Sepsis (28 day death in critical care)	genus	Ruminococcaceae UCG003	23.1744	0.017521	-0.058	0.09794	0.568296	6.80697	10	0.743534
Sepsis (28 day death in critical care)	genus	Ruminococcaceae UCG004	22.3817	0.012369	0.021038	0.278563	0.942252	16.9255	7	0.017883
Sepsis (28 day death in critical care)	genus	Ruminococcaceae UCG005	21.6031	0.020725	0.094924	0.089363	0.309042	14.287	13	0.353946
Sepsis (28 day death in critical care)	class	Negativicutes	22.3571	0.016914	0.022288	0.111555	0.846081	13.5464	10	0.194704
Sepsis (28 day death in critical care)	genus	Ruminococcaceae UCG009	21.4269	0.017672	0.002075	0.148289	0.989112	13.7695	11	0.246011
Sepsis (28 day death in critical care)	genus	Ruminococcaceae UCG010	21.7884	0.007561	-0.02857	0.121606	0.829374	2.19972	4	0.69908
Sepsis (28 day death in critical care)	genus	Ruminococcaceae UCG011	22.9799	0.012695	-0.18107	0.175896	0.342995	7.4972	7	0.379007
Sepsis (28 day death in critical care)	genus	Ruminococcaceae UCG013	22.3007	0.016872	0.042761	0.08303	0.618955	3.60245	10	0.963505
Sepsis (28 day death in critical care)	genus	Ruminococcaceae UCG014	21.7482	0.016461	-0.12941	0.087572	0.173599	11.1062	10	0.349307
Sepsis (28 day death in critical care)	genus	Ruminococcus1	21.3211	0.014696	0.083084	0.090926	0.387557	5.74348	9	0.765292
Sepsis (28 day death in critical care)	genus	Ruminococcus2	21.5086	0.020636	-0.01173	0.075847	0.879715	5.4854	13	0.962898
Sepsis (28 day death in critical care)	genus	Ruminococcus gauvreauii group	22.4558	0.016987	-0.05102	0.125313	0.693442	4.77461	10	0.905717
Sepsis (28 day death in critical care)	genus	Ruminococcus gnavus group	22.2519	0.018339	-0.15772	0.130026	0.253016	11.326	11	0.416373
Sepsis (28 day death in critical care)	genus	Ruminococcus torques group	21.7064	0.012	0.044076	0.084519	0.620702	4.44626	7	0.727179
Sepsis (28 day death in critical care)	class	Verrucomicrobiae	22.4719	0.016999	0.027994	0.101422	0.788773	3.7475	10	0.95802
Sepsis (28 day death in critical care)	genus	Sellimonas	22.4204	0.013918	0.314596	0.179079	0.122382	7.12903	8	0.522778
Sepsis (28 day death in critical care)	genus	Senegalimassilia	21.3742	0.005943	0.036409	0.142731	0.822488	0.747566	3	0.861963
Sepsis (28 day death in critical care)	genus	Slackia	22.1292	0.0092	-0.36232	0.290275	0.280033	8.66251	5	0.123307
Sepsis (28 day death in critical care)	genus	Streptococcus	23.0059	0.022041	-0.22282	0.107616	0.060636	12.9153	13	0.454379
Sepsis (28 day death in critical care)	genus	Subdoligranulum	21.3431	0.014711	-0.00292	0.10111	0.977645	10.7008	9	0.296773
Sepsis (28 day death in critical care)	genus	Sutterella	21.374	0.017629	0.096556	0.123369	0.451964	6.42437	11	0.843603
Sepsis (28 day death in critical care)	genus	Terrisporobacter	21.2466	0.007374	-0.16679	0.120335	0.25978	4.66315	4	0.323638
Sepsis (28 day death in critical care)	genus	Turicibacter	22.8647	0.01419	-0.40728	0.248328	0.14499	15.8788	8	0.044148
Sepsis (28 day death in critical care)	genus	Tyzzerella3	22.943	0.018898	0.347973	0.184707	0.088949	10.2581	11	0.507333
Sepsis (28 day death in critical care)	family	Acidaminococcaceae	21.4764	0.010405	-0.03986	0.135548	0.78053	3.657	6	0.722978
Sepsis (28 day death in critical care)	family	Actinomycetaceae	21.436	0.007439	0.079358	0.139899	0.610218	4.98728	4	0.288605
Sepsis (28 day death in critical care)	genus	Veillonella	21.2633	0.010303	0.390002	0.162127	0.061201	11.7754	6	0.06717
Sepsis (28 day death in critical care)	genus	Victivallis	22.0713	0.013704	-0.54583	0.218262	0.040945	10.1305	8	0.255987
Sepsis (28 day death in critical care)	order	Actinomycetales	21.3803	0.00742	0.078719	0.139945	0.61307	4.98405	4	0.288938
Sepsis (28 day death in critical care)	order	Bacillales	21.179	0.013158	-0.06272	0.158187	0.703571	6.35998	8	0.606977
Sepsis (28 day death in critical care)	order	Bacteroidales	21.6451	0.019308	-0.01626	0.068389	0.816455	7.8873	12	0.793874
Sepsis (28 day death in critical care)	order	Bifidobacteriales	27.3074	0.022413	-0.12514	0.126969	0.347581	19.754	11	0.04883
Sepsis (28 day death in critical care)	order	Burkholderiales	22.4711	0.016999	-0.06148	0.128541	0.643824	14.5053	10	0.151168
Sepsis (28 day death in critical care)	order	Clostridiales	22.0476	0.01966	-0.01571	0.065127	0.813782	6.69332	12	0.877197
Sepsis (28 day death in critical care)	order	Coriobacteriales	21.0613	0.018797	0.119411	0.124155	0.356822	4.79089	12	0.964601
Sepsis (28 day death in critical care)	family	Alcaligenaceae	21.9853	0.015147	-0.2367	0.147516	0.147252	7.2381	9	0.612345
Sepsis (28 day death in critical care)	order	Desulfovibrionales	21.6635	0.017863	-0.02083	0.082973	0.806878	12.1279	11	0.354109
Sepsis (28 day death in critical care)	order	Enterobacteriales	20.392	0.008484	0.048686	0.249233	0.854644	3.64922	5	0.600939
Sepsis (28 day death in critical care)	order	Erysipelotrichales	22.0941	0.019701	0.121864	0.115969	0.315871	10.4828	12	0.573686
Sepsis (28 day death in critical care)	order	Gastranaerophilales	22.5863	0.01402	0.02912	0.094994	0.76811	3.42701	8	0.90478
Sepsis (28 day death in critical care)	order	Lactobacillales	21.6108	0.019278	0.011352	0.079386	0.888882	12.7669	12	0.386212
Sepsis (28 day death in critical care)	order	Methanobacteriales	22.3822	0.015416	-0.01586	0.17197	0.928767	10.4595	9	0.31458
Sepsis (28 day death in critical care)	order	Mollicutes RF9	20.506	0.015535	-0.07885	0.115266	0.51117	17.5563	10	0.062926
Sepsis (28 day death in critical care)	order	NB1n	22.842	0.020354	#######	0.127496	0.999599	14.8984	12	0.247042
Sepsis (28 day death in critical care)	order	Pasteurellales	21.6244	0.020745	-0.12604	0.071064	0.101475	7.25441	13	0.888569
Sepsis (28 day death in critical care)	order	Rhodospirillales	21.74	0.020853	0.055105	0.148697	0.717405	16.1888	13	0.239087
Sepsis (28 day death in critical care)	class	Alphaproteobacteria	22.1332	0.01072	0.073519	0.152975	0.651094	1.43751	6	0.963537
Sepsis (28 day death in critical care)	family	Bacteroidaceae	22.5179	0.012443	-0.14967	0.19024	0.461367	2.57955	7	0.920989
Sepsis (28 day death in critical care)	order	Selenomonadales	22.3571	0.016914	0.022288	0.111555	0.846081	13.5464	10	0.194704
Sepsis (28 day death in critical care)	order	Verrucomicrobiales	22.4719	0.016999	0.027994	0.101422	0.788773	3.7475	10	0.95802
Sepsis (28 day death in critical care)	order	Victivallales	22.0695	0.012199	0.003066	0.159021	0.985243	7.64351	7	0.365075
Sepsis (28 day death in critical care)	phylum	Actinobacteria	24.9203	0.022165	-0.05268	0.137442	0.708808	20.7219	12	0.054604
Sepsis (28 day death in critical care)	phylum	Bacteroidetes	22.2509	0.018339	-0.03009	0.066686	0.661503	9.26925	11	0.597054
Sepsis (28 day death in critical care)	phylum	Cyanobacteria	21.6961	0.01051	-0.09813	0.162118	0.571411	7.25006	6	0.29834
Sepsis (28 day death in critical care)	phylum	Euryarchaeota	21.8588	0.018021	-0.11374	0.148097	0.460236	13.499	11	0.261968
Sepsis (28 day death in critical care)	phylum	Firmicutes	21.7052	0.023728	0.041603	0.055958	0.469492	10.6486	15	0.777082
Sepsis (28 day death in critical care)	phylum	Lentisphaerae	22.3123	0.013852	-0.00266	0.178761	0.988551	10.853	8	0.210169
Sepsis (28 day death in critical care)	phylum	Proteobacteria	21.3675	0.017623	0.046486	0.087858	0.608278	3.51897	11	0.981941
Sepsis (28 day death in critical care)	family	Bacteroidales S24 7group	22.1467	0.009207	-0.26432	0.189146	0.234805	6.35598	5	0.273105
Sepsis (28 day death in critical care)	phylum	Tenericutes	21.6248	0.017832	0.025056	0.100736	0.808606	7.04234	11	0.795644
Sepsis (28 day death in critical care)	phylum	Verrucomicrobia	22.3192	0.018394	-0.05327	0.086175	0.550273	9.42685	11	0.582555
Sepsis (28 day death in critical care)	family	Bifidobacteriaceae	27.3074	0.022413	-0.12514	0.126969	0.347581	19.754	11	0.04883
Sepsis (28 day death in critical care)	family	Clostridiaceae1	20.528	0.014157	-0.12786	0.092032	0.202198	8.75867	9	0.459843
Sepsis (28 day death in critical care)	family	Clostridiales vadin BB60 group	22.4852	0.023058	-0.0972	0.102724	0.361306	25.1511	14	0.033105
Sepsis (28 day death in critical care)	family	Coriobacteriaceae	21.0613	0.018797	0.119411	0.124155	0.356822	4.79089	12	0.964601
Sepsis (28 day death in critical care)	family	Defluviitaleaceae	22.7953	0.014148	0.055636	0.116957	0.648777	6.10725	8	0.635219
Sepsis (28 day death in critical care)	family	Desulfovibrionaceae	21.9673	0.015135	0.029833	0.081787	0.724739	7.50119	9	0.585086
Sepsis (28 day death in critical care)	family	Enterobacteriaceae	20.392	0.008484	0.048686	0.249233	0.854644	3.64922	5	0.600939
Sepsis (28 day death in critical care)	class	Bacilli	21.5328	0.023543	0.060392	0.075891	0.439454	16.141	15	0.372746
Sepsis (28 day death in critical care)	family	Erysipelotrichaceae	22.0941	0.019701	0.121864	0.115969	0.315871	10.4828	12	0.573686
Sepsis (28 day death in critical care)	family	family XI	22.6551	0.012518	-0.01604	0.197732	0.937969	3.77778	7	0.804987
Sepsis (28 day death in critical care)	family	family XIII	21.6642	0.013455	-0.13858	0.118457	0.280348	8.61981	8	0.375375
Sepsis (28 day death in critical care)	family	Lachnospiraceae	21.3537	0.02049	0.071406	0.063072	0.279695	13.9871	13	0.374756
Sepsis (28 day death in critical care)	family	Lactobacillaceae	21.9727	0.013644	-0.04441	0.094038	0.651146	4.34477	8	0.824755
Sepsis (28 day death in critical care)	family	Methanobacteriaceae	22.3822	0.015416	-0.01586	0.17197	0.928767	10.4595	9	0.31458
Sepsis (28 day death in critical care)	family	Oxalobacteraceae	22.6221	0.021681	0.218971	0.118101	0.088456	9.02805	13	0.770822
Sepsis (28 day death in critical care)	family	Pasteurellaceae	21.6244	0.020745	-0.12604	0.071064	0.101475	7.25441	13	0.888569
Sepsis (28 day death in critical care)	family	Peptococcaceae	22.8506	0.012625	0.049758	0.083933	0.574939	4.3393	7	0.739972
Sepsis (28 day death in critical care)	family	Peptostreptococcaceae	23.1482	0.020621	-0.02554	0.071069	0.726169	14.5768	12	0.2654
Sepsis (28 day death in critical care)	class	Bacteroidia	21.6451	0.019308	-0.01626	0.068389	0.816455	7.8873	12	0.793874
Sepsis (28 day death in critical care)	family	Porphyromonadaceae	20.892	0.011555	-0.0138	0.137098	0.923088	2.35315	7	0.937743
Sepsis (28 day death in critical care)	family	Prevotellaceae	23.0791	0.023653	-0.05561	0.092293	0.557188	14.9653	14	0.380532
Sepsis (28 day death in critical care)	family	Rhodospirillaceae	21.6679	0.022239	0.090093	0.132364	0.508038	10.4458	14	0.728915
Sepsis (28 day death in critical care)	family	Rikenellaceae	22.1853	0.02866	-0.02561	0.075073	0.737214	16.2584	18	0.574523
Sepsis (28 day death in critical care)	family	Ruminococcaceae	22.1037	0.015227	0.039964	0.082222	0.639967	2.21772	9	0.987538
Sepsis (28 day death in critical care)	family	Streptococcaceae	22.5601	0.015537	-0.29389	0.145061	0.07734	10.5604	9	0.307048
Sepsis (28 day death in critical care)	family	Veillonellaceae	21.5162	0.024961	0.019536	0.050394	0.703714	9.56501	16	0.888337
Sepsis (28 day death in critical care)	class	Betaproteobacteria	22.0143	0.018147	-0.01354	0.131501	0.920008	16.4341	11	0.125763
Sepsis (28 day death in critical care)	family	Verrucomicrobiaceae	22.4606	0.016991	0.027865	0.1014	0.789672	3.74764	10	0.958014
Sepsis (28 day death in critical care)	family	Victivallaceae	23.118	0.01904	0.005259	0.133157	0.969274	3.54678	11	0.981354
Sepsis (28 day death in critical care)	genus	Actinomyces	20.9861	0.007284	0.122688	0.131082	0.418338	3.21209	4	0.52298
Sepsis (28 day death in critical care)	genus	Adlercreutzia	21.3537	0.011808	0.120917	0.15528	0.465748	2.39666	7	0.934675
Sepsis (28 day death in critical care)	genus	Akkermansia	22.4831	0.017008	0.027832	0.101293	0.789696	3.7476	10	0.958016
Sepsis (28 day death in critical care)	genus	Alistipes	20.9852	0.017314	0.169144	0.129611	0.221116	7.42578	11	0.763629
Sepsis (28 day death in critical care)	genus	Allisonella	23.3959	0.009722	0.263212	0.226519	0.309849	3.61237	5	0.606457
Sepsis (28 day death in critical care)	genus	Alloprevotella	21.3483	0.008878	0.097111	0.443672	0.837459	6.29516	5	0.278548
Sepsis (28 day death in critical care)	genus	Anaerofilum	23.0719	0.012746	-0.04036	0.161414	0.810888	4.49007	7	0.721912
Sepsis (28 day death in critical care)	genus	Anaerostipes	21.9037	0.016577	-0.01467	0.110228	0.897039	12.0995	10	0.278453
Sepsis (28 day death in critical care)	class	Clostridia	22.3477	0.018417	-0.00294	0.066098	0.965388	6.1872	11	0.860586
Sepsis (28 day death in critical care)	genus	Anaerotruncus	21.0448	0.017362	0.138509	0.092195	0.163909	12.8093	11	0.30597
Sepsis (28 day death in critical care)	genus	Bacteroides	22.5179	0.012443	-0.14967	0.19024	0.461367	2.57955	7	0.920989
Sepsis (28 day death in critical care)	genus	Barnesiella	22.388	0.01845	0.15862	0.099731	0.142813	9.72055	11	0.555685
Sepsis (28 day death in critical care)	genus	Bifidobacterium	28.143	0.021198	-0.01341	0.079762	0.870163	11.1728	10	0.344212
Sepsis (28 day death in critical care)	genus	Bilophila	21.297	0.019004	0.032972	0.147094	0.826746	14.6175	12	0.263023
Sepsis (28 day death in critical care)	genus	Blautia	20.3486	0.002837	NA	NA	NA	0.04856	1	0.825588
Sepsis (28 day death in critical care)	genus	Butyricicoccus	21.1517	0.010249	0.011984	0.07908	0.88547	2.82433	6	0.830551
Sepsis (28 day death in critical care)	genus	Butyricimonas	22.0761	0.019685	0.056203	0.099996	0.585348	8.03419	12	0.782453
Sepsis (28 day death in critical care)	genus	Butyrivibrio	21.8797	0.019513	-0.12244	0.121632	0.33575	12.985	12	0.370129
Sepsis (28 day death in critical care)	genus	Candidatus Soleaferrea	21.1177	0.014558	-0.26699	0.295373	0.39245	4.9342	9	0.840006
Sepsis (28 day death in critical care)	class	Coriobacteriia	21.0613	0.018797	0.119411	0.124155	0.356822	4.79089	12	0.964601
Sepsis (28 day death in critical care)	genus	Catenibacterium	21.3449	0.007408	-0.51351	0.365318	0.254492	4.79994	4	0.308447
Sepsis (28 day death in critical care)	genus	Christensenellaceae R 7group	20.5753	0.011382	0.181795	0.187328	0.369295	12.8816	7	0.075046
Sepsis (28 day death in critical care)	genus	Clostridium innocuum group	21.0536	0.011644	0.413134	0.22415	0.114881	15.8197	7	0.026816
Sepsis (28 day death in critical care)	genus	Clostridium sensustricto1	20.7634	0.010063	-0.07831	0.10546	0.491129	4.72372	6	0.579705
Sepsis (28 day death in critical care)	genus	Collinsella	20.9585	0.011592	-0.0089	0.157177	0.956693	8.77561	7	0.26917
Sepsis (28 day death in critical care)	genus	Coprobacter	21.4866	0.016266	-0.1552	0.114943	0.209905	13.1617	10	0.214771
Sepsis (28 day death in critical care)	genus	Coprococcus1	22.3817	0.016932	-0.02357	0.069658	0.742864	2.06309	10	0.995833
Sepsis (28 day death in critical care)	genus	Coprococcus2	20.9673	0.011596	-0.03115	0.258277	0.907954	3.61944	7	0.822417
Sepsis (28 day death in critical care)	genus	Coprococcus3	22.1743	0.010739	0.278249	0.151893	0.126462	13.2227	6	0.039632
Sepsis (28 day death in critical care)	genus	Defluviitaleaceae UCG011	23.0804	0.01275	0.004488	0.150354	0.977153	7.56069	7	0.372919
Sepsis (28 day death in critical care)	class	Deltaproteobacteria	21.4148	0.019107	-0.01733	0.080839	0.83422	12.124	12	0.435775
Sepsis (28 day death in critical care)	genus	Desulfovibrio	21.224	0.013185	-0.03724	0.14003	0.797928	10.578	8	0.226775
Sepsis (28 day death in critical care)	genus	Dialister	20.7403	0.01571	-0.00424	0.115751	0.971569	4.61044	10	0.915638
Sepsis (28 day death in critical care)	genus	Dorea	21.661	0.013453	-0.09204	0.14898	0.556253	18.1778	8	0.019932
Sepsis (28 day death in critical care)	genus	Eggerthella	21.3127	0.01324	-0.15801	0.138929	0.292816	3.29512	8	0.914496
Sepsis (28 day death in critical care)	genus	Eisenbergiella	21.4295	0.014769	0.108611	0.337507	0.75585	17.5942	9	0.040184
Sepsis (28 day death in critical care)	genus	Enterorhabdus	21.3579	0.008882	-0.28289	0.137286	0.108378	7.96471	5	0.158191
Sepsis (28 day death in critical care)	genus	Erysipelatoclostridium	22.6005	0.023174	0.099541	0.093044	0.304158	6.89283	14	0.938764
Sepsis (28 day death in critical care)	genus	Erysipelotrichaceae UCG003	20.5512	0.001435	NA	NA	NA	NA	NA	NA
Sepsis (28 day death in critical care)	genus	Escherichia Shigella	21.1132	0.014555	-0.16021	0.087189	0.103449	7.01056	9	0.63602
Sepsis (28 day death in critical care)	genus	Eubacterium brachy group	20.9489	0.013017	0.308449	0.165849	0.105239	19.5011	8	0.012397
Sepsis (28 day death in critical care)	class	Erysipelotrichia	22.0941	0.019701	0.121864	0.115969	0.315871	10.4828	12	0.573686
Sepsis (28 day death in critical care)	genus	Eubacterium coprostanoligenes group	22.1232	0.019726	0.065475	0.108733	0.559274	6.46923	12	0.890608
Sepsis (28 day death in critical care)	genus	Eubacterium eligens group	21.001	0.010177	0.048139	0.171115	0.789734	1.5024	6	0.959335
Sepsis (28 day death in critical care)	genus	Eubacterium fissicatena group	21.3978	0.013292	-0.115	0.172297	0.525878	6.21411	8	0.623262
Sepsis (28 day death in critical care)	genus	Eubacterium hallii group	21.4655	0.022035	0.073191	0.061708	0.256814	10.1891	14	0.748235
Sepsis (28 day death in critical care)	genus	Eubacterium nodatum group	22.0199	0.01517	0.126919	0.137095	0.381644	8.4629	9	0.488252
Sepsis (28 day death in critical care)	genus	Eubacterium oxidoreducens group	21.9773	0.00611	0.076052	0.168748	0.696363	2.88286	3	0.410041
Sepsis (28 day death in critical care)	genus	Eubacterium rectale group	21.6946	0.011994	-0.10583	0.121172	0.416042	2.0592	7	0.956491
Sepsis (28 day death in critical care)	genus	Eubacterium ruminantium group	22.0254	0.022597	0.0121	0.095448	0.901061	14.4329	14	0.417983
Sepsis (28 day death in critical care)	genus	Eubacterium ventriosum group	21.873	0.018033	0.237657	0.127769	0.092508	12.2194	11	0.34738
Sepsis (28 day death in critical care)	genus	Eubacterium xylanophilum group	22.0748	0.012201	-0.10969	0.11998	0.395852	4.92073	7	0.669636
