# Supplementary material for: The causality of gut microbiota on onset and progression of sepsis: a bi-directional Mendelian randomization analysis
Source: Front Immunol. 2024 Apr 18;15:1266579. doi: 10.3389/fimmu.2024.1266579 (PMC11063379; doi:10.3389/fimmu.2024.1266579)
Supplement: Supplementary file 5 [file DataSheet_5.xlsx]

## Sheet: presso_combined
Supplementary Table S5: Results of MR-PRESSO test between gut microbiota and sepsis and sepsis-related outcomes (locus-wide significance, P<1E-05)
outcome	level	exposure	OR	LL_OR	UL_OR	Pvalue	Global_Test_p	outliers	ERROR
Sepsis	class	Actinobacteria	NA	NA	NA	NA	0.286	NA	NA
Sepsis	class	Gammaproteobacteria	NA	NA	NA	NA	0.315	NA	NA
Sepsis	genus	Faecalibacterium	NA	NA	NA	NA	0.544667	NA	NA
Sepsis	genus	family XIII AD3011 group	NA	NA	NA	NA	0.672	NA	NA
Sepsis	genus	family XIII UCG001	NA	NA	NA	NA	0.479333	NA	NA
Sepsis	genus	Flavonifractor	NA	NA	NA	NA	0.309333	NA	NA
Sepsis	genus	Fusicatenibacter	NA	NA	NA	NA	0.0603333	NA	NA
Sepsis	genus	Gordonibacter	NA	NA	NA	NA	0.342333	NA	NA
Sepsis	genus	Haemophilus	NA	NA	NA	NA	0.832333	NA	NA
Sepsis	genus	Holdemanella	NA	NA	NA	NA	0.929333	NA	NA
Sepsis	genus	Holdemania	NA	NA	NA	NA	0.886	NA	NA
Sepsis	genus	Howardella	NA	NA	NA	NA	0.573333	NA	NA
Sepsis	class	Lentisphaeria	NA	NA	NA	NA	0.662667	NA	NA
Sepsis	genus	Hungatella	NA	NA	NA	NA	0.405667	NA	NA
Sepsis	genus	Intestinibacter	NA	NA	NA	NA	0.262	NA	NA
Sepsis	genus	Intestinimonas	NA	NA	NA	NA	0.143667	NA	NA
Sepsis	genus	Lachnoclostridium	NA	NA	NA	NA	0.328	NA	NA
Sepsis	genus	Lachnospiraceae FCS020 group	NA	NA	NA	NA	0.328667	NA	NA
Sepsis	genus	Lachnospiraceae NC2004 group	NA	NA	NA	NA	0.653667	NA	NA
Sepsis	genus	Lachnospiraceae ND3007 group	NA	NA	NA	NA	NA	NA	Not enough intrumental variables
Sepsis	genus	Lachnospiraceae NK4A136 group	NA	NA	NA	NA	0.362667	NA	NA
Sepsis	genus	Lachnospiraceae UCG001	NA	NA	NA	NA	0.137667	NA	NA
Sepsis	genus	Lachnospiraceae UCG004	NA	NA	NA	NA	0.443333	NA	NA
Sepsis	class	Melainabacteria	1.02612	0.927115	1.1357	0.631796	0.049	rs367480	NA
Sepsis	genus	Lachnospiraceae UCG008	NA	NA	NA	NA	0.0816667	NA	NA
Sepsis	genus	Lachnospiraceae UCG010	NA	NA	NA	NA	0.324333	NA	NA
Sepsis	genus	Lachnospira	NA	NA	NA	NA	NA	NA	Not enough intrumental variables
Sepsis	genus	Lactobacillus	NA	NA	NA	NA	0.585	NA	NA
Sepsis	genus	Lactococcus	NA	NA	NA	NA	0.299333	NA	NA
Sepsis	genus	Marvinbryantia	NA	NA	NA	NA	0.787	NA	NA
Sepsis	genus	Methanobrevibacter	NA	NA	NA	NA	0.266	NA	NA
Sepsis	genus	Odoribacter	NA	NA	NA	NA	0.367667	NA	NA
Sepsis	genus	Olsenella	NA	NA	NA	NA	0.494	NA	NA
Sepsis	genus	Oscillibacter	NA	NA	NA	NA	0.590333	NA	NA
Sepsis	class	Methanobacteria	NA	NA	NA	NA	0.238	NA	NA
Sepsis	genus	Oscillospira	NA	NA	NA	NA	0.166	NA	NA
Sepsis	genus	Oxalobacter	NA	NA	NA	NA	0.726	NA	NA
Sepsis	genus	Parabacteroides	NA	NA	NA	NA	0.880667	NA	NA
Sepsis	genus	Paraprevotella	NA	NA	NA	NA	0.202667	NA	NA
Sepsis	genus	Parasutterella	NA	NA	NA	NA	0.800333	NA	NA
Sepsis	genus	Peptococcus	NA	NA	NA	NA	0.947	NA	NA
Sepsis	genus	Phascolarctobacterium	NA	NA	NA	NA	0.473333	NA	NA
Sepsis	genus	Prevotella7	NA	NA	NA	NA	0.57	NA	NA
Sepsis	genus	Prevotella9	NA	NA	NA	NA	0.721333	NA	NA
Sepsis	genus	Rikenellaceae RC9 gut group	NA	NA	NA	NA	0.715667	NA	NA
Sepsis	class	Mollicutes	NA	NA	NA	NA	0.316667	NA	NA
Sepsis	genus	Romboutsia	NA	NA	NA	NA	0.979333	NA	NA
Sepsis	genus	Roseburia	NA	NA	NA	NA	0.841	NA	NA
Sepsis	genus	Ruminiclostridium5	NA	NA	NA	NA	0.754667	NA	NA
Sepsis	genus	Ruminiclostridium6	NA	NA	NA	NA	0.473	NA	NA
Sepsis	genus	Ruminiclostridium9	NA	NA	NA	NA	0.325667	NA	NA
Sepsis	genus	Ruminococcaceae NK4A214 group	NA	NA	NA	NA	0.275333	NA	NA
Sepsis	genus	Ruminococcaceae UCG002	NA	NA	NA	NA	0.892333	NA	NA
Sepsis	genus	Ruminococcaceae UCG003	NA	NA	NA	NA	0.424667	NA	NA
Sepsis	genus	Ruminococcaceae UCG004	NA	NA	NA	NA	0.152333	NA	NA
Sepsis	genus	Ruminococcaceae UCG005	NA	NA	NA	NA	0.909667	NA	NA
Sepsis	class	Negativicutes	NA	NA	NA	NA	0.908	NA	NA
Sepsis	genus	Ruminococcaceae UCG009	NA	NA	NA	NA	0.741667	NA	NA
Sepsis	genus	Ruminococcaceae UCG010	NA	NA	NA	NA	0.616	NA	NA
Sepsis	genus	Ruminococcaceae UCG011	NA	NA	NA	NA	0.55	NA	NA
Sepsis	genus	Ruminococcaceae UCG013	NA	NA	NA	NA	0.047	NA	NA
Sepsis	genus	Ruminococcaceae UCG014	NA	NA	NA	NA	0.310667	NA	NA
Sepsis	genus	Ruminococcus1	NA	NA	NA	NA	0.062	NA	NA
Sepsis	genus	Ruminococcus2	NA	NA	NA	NA	0.342	NA	NA
Sepsis	genus	Ruminococcus gauvreauii group	NA	NA	NA	NA	0.410667	NA	NA
Sepsis	genus	Ruminococcus gnavus group	NA	NA	NA	NA	0.121667	NA	NA
Sepsis	genus	Ruminococcus torques group	NA	NA	NA	NA	0.872333	NA	NA
Sepsis	class	Verrucomicrobiae	NA	NA	NA	NA	0.140333	NA	NA
Sepsis	genus	Sellimonas	NA	NA	NA	NA	0.964333	NA	NA
Sepsis	genus	Senegalimassilia	NA	NA	NA	NA	0.4	NA	NA
Sepsis	genus	Slackia	NA	NA	NA	NA	0.637667	NA	NA
Sepsis	genus	Streptococcus	NA	NA	NA	NA	0.712	NA	NA
Sepsis	genus	Subdoligranulum	NA	NA	NA	NA	0.816333	NA	NA
Sepsis	genus	Sutterella	NA	NA	NA	NA	0.897667	NA	NA
Sepsis	genus	Terrisporobacter	NA	NA	NA	NA	0.227	NA	NA
Sepsis	genus	Turicibacter	NA	NA	NA	NA	0.727333	NA	NA
Sepsis	genus	Tyzzerella3	NA	NA	NA	NA	0.381667	NA	NA
Sepsis	family	Acidaminococcaceae	NA	NA	NA	NA	0.973	NA	NA
Sepsis	family	Actinomycetaceae	NA	NA	NA	NA	0.128	NA	NA
Sepsis	genus	Veillonella	NA	NA	NA	NA	0.905333	NA	NA
Sepsis	genus	Victivallis	NA	NA	NA	NA	0.097	NA	NA
Sepsis	order	Actinomycetales	NA	NA	NA	NA	0.145333	NA	NA
Sepsis	order	Bacillales	NA	NA	NA	NA	0.369667	NA	NA
Sepsis	order	Bacteroidales	NA	NA	NA	NA	0.374667	NA	NA
Sepsis	order	Bifidobacteriales	NA	NA	NA	NA	0.623333	NA	NA
Sepsis	order	Burkholderiales	NA	NA	NA	NA	0.307333	NA	NA
Sepsis	order	Clostridiales	NA	NA	NA	NA	0.928	NA	NA
Sepsis	order	Coriobacteriales	NA	NA	NA	NA	0.586667	NA	NA
Sepsis	family	Alcaligenaceae	NA	NA	NA	NA	0.604	NA	NA
Sepsis	order	Desulfovibrionales	NA	NA	NA	NA	0.824333	NA	NA
Sepsis	order	Enterobacteriales	NA	NA	NA	NA	0.254667	NA	NA
Sepsis	order	Erysipelotrichales	NA	NA	NA	NA	0.677333	NA	NA
Sepsis	order	Gastranaerophilales	NA	NA	NA	NA	0.0796667	NA	NA
Sepsis	order	Lactobacillales	NA	NA	NA	NA	0.640667	NA	NA
Sepsis	order	Methanobacteriales	NA	NA	NA	NA	0.249	NA	NA
Sepsis	order	Mollicutes RF9	NA	NA	NA	NA	0.952667	NA	NA
Sepsis	order	NB1n	NA	NA	NA	NA	0.0806667	NA	NA
Sepsis	order	Pasteurellales	NA	NA	NA	NA	0.895333	NA	NA
Sepsis	order	Rhodospirillales	NA	NA	NA	NA	0.356333	NA	NA
Sepsis	class	Alphaproteobacteria	NA	NA	NA	NA	0.718667	NA	NA
Sepsis	family	Bacteroidaceae	NA	NA	NA	NA	0.846	NA	NA
Sepsis	order	Selenomonadales	NA	NA	NA	NA	0.907667	NA	NA
Sepsis	order	Verrucomicrobiales	NA	NA	NA	NA	0.137	NA	NA
Sepsis	order	Victivallales	NA	NA	NA	NA	0.683333	NA	NA
Sepsis	phylum	Actinobacteria	NA	NA	NA	NA	0.0973333	NA	NA
Sepsis	phylum	Bacteroidetes	NA	NA	NA	NA	0.291333	NA	NA
Sepsis	phylum	Cyanobacteria	NA	NA	NA	NA	0.574333	NA	NA
Sepsis	phylum	Euryarchaeota	NA	NA	NA	NA	0.207333	NA	NA
Sepsis	phylum	Firmicutes	NA	NA	NA	NA	0.905	NA	NA
Sepsis	phylum	Lentisphaerae	NA	NA	NA	NA	0.217333	NA	NA
Sepsis	phylum	Proteobacteria	NA	NA	NA	NA	0.0903333	NA	NA
Sepsis	family	Bacteroidales S24 7group	NA	NA	NA	NA	0.954667	NA	NA
Sepsis	phylum	Tenericutes	NA	NA	NA	NA	0.303333	NA	NA
Sepsis	phylum	Verrucomicrobia	NA	NA	NA	NA	0.670333	NA	NA
Sepsis	family	Bifidobacteriaceae	NA	NA	NA	NA	0.610333	NA	NA
Sepsis	family	Clostridiaceae1	NA	NA	NA	NA	0.748	NA	NA
Sepsis	family	Clostridiales vadin BB60 group	NA	NA	NA	NA	0.807	NA	NA
Sepsis	family	Coriobacteriaceae	NA	NA	NA	NA	0.587	NA	NA
Sepsis	family	Defluviitaleaceae	NA	NA	NA	NA	0.452	NA	NA
Sepsis	family	Desulfovibrionaceae	NA	NA	NA	NA	0.664	NA	NA
Sepsis	family	Enterobacteriaceae	NA	NA	NA	NA	0.260667	NA	NA
Sepsis	class	Bacilli	NA	NA	NA	NA	0.793	NA	NA
Sepsis	family	Erysipelotrichaceae	NA	NA	NA	NA	0.688	NA	NA
Sepsis	family	family XI	NA	NA	NA	NA	0.513333	NA	NA
Sepsis	family	family XIII	NA	NA	NA	NA	0.473667	NA	NA
Sepsis	family	Lachnospiraceae	NA	NA	NA	NA	0.841333	NA	NA
Sepsis	family	Lactobacillaceae	NA	NA	NA	NA	0.684333	NA	NA
Sepsis	family	Methanobacteriaceae	NA	NA	NA	NA	0.231	NA	NA
Sepsis	family	Oxalobacteraceae	NA	NA	NA	NA	0.853333	NA	NA
Sepsis	family	Pasteurellaceae	NA	NA	NA	NA	0.901333	NA	NA
Sepsis	family	Peptococcaceae	1.02892	0.887123	1.19339	0.719235	0.00933333	rs35703006	NA
Sepsis	family	Peptostreptococcaceae	NA	NA	NA	NA	0.288	NA	NA
Sepsis	class	Bacteroidia	NA	NA	NA	NA	0.368	NA	NA
Sepsis	family	Porphyromonadaceae	NA	NA	NA	NA	0.127667	NA	NA
Sepsis	family	Prevotellaceae	NA	NA	NA	NA	0.113667	NA	NA
Sepsis	family	Rhodospirillaceae	NA	NA	NA	NA	0.578	NA	NA
Sepsis	family	Rikenellaceae	NA	NA	NA	NA	0.874	NA	NA
Sepsis	family	Ruminococcaceae	NA	NA	NA	NA	0.056	NA	NA
Sepsis	family	Streptococcaceae	NA	NA	NA	NA	0.915333	NA	NA
Sepsis	family	Veillonellaceae	NA	NA	NA	NA	0.867	NA	NA
Sepsis	class	Betaproteobacteria	NA	NA	NA	NA	0.213	NA	NA
Sepsis	family	Verrucomicrobiaceae	NA	NA	NA	NA	0.135667	NA	NA
Sepsis	family	Victivallaceae	NA	NA	NA	NA	0.572667	NA	NA
Sepsis	genus	Actinomyces	NA	NA	NA	NA	0.107667	NA	NA
Sepsis	genus	Adlercreutzia	NA	NA	NA	NA	0.09	NA	NA
Sepsis	genus	Akkermansia	NA	NA	NA	NA	0.134667	NA	NA
Sepsis	genus	Alistipes	NA	NA	NA	NA	0.391667	NA	NA
Sepsis	genus	Allisonella	NA	NA	NA	NA	0.186667	NA	NA
Sepsis	genus	Alloprevotella	NA	NA	NA	NA	0.701	NA	NA
Sepsis	genus	Anaerofilum	NA	NA	NA	NA	0.601333	NA	NA
Sepsis	genus	Anaerostipes	NA	NA	NA	NA	0.658	NA	NA
Sepsis	class	Clostridia	NA	NA	NA	NA	0.911	NA	NA
Sepsis	genus	Anaerotruncus	NA	NA	NA	NA	0.572667	NA	NA
Sepsis	genus	Bacteroides	NA	NA	NA	NA	0.846667	NA	NA
Sepsis	genus	Barnesiella	NA	NA	NA	NA	0.151667	NA	NA
Sepsis	genus	Bifidobacterium	NA	NA	NA	NA	0.711333	NA	NA
Sepsis	genus	Bilophila	NA	NA	NA	NA	0.547333	NA	NA
Sepsis	genus	Blautia	NA	NA	NA	NA	NA	NA	Not enough intrumental variables
Sepsis	genus	Butyricicoccus	NA	NA	NA	NA	0.602667	NA	NA
Sepsis	genus	Butyricimonas	NA	NA	NA	NA	0.962	NA	NA
Sepsis	genus	Butyrivibrio	NA	NA	NA	NA	0.0616667	NA	NA
Sepsis	genus	Candidatus Soleaferrea	NA	NA	NA	NA	0.414333	NA	NA
Sepsis	class	Coriobacteriia	NA	NA	NA	NA	0.575667	NA	NA
Sepsis	genus	Catenibacterium	NA	NA	NA	NA	0.626	NA	NA
Sepsis	genus	Christensenellaceae R 7group	NA	NA	NA	NA	0.541	NA	NA
Sepsis	genus	Clostridium innocuum group	NA	NA	NA	NA	0.327667	NA	NA
Sepsis	genus	Clostridium sensustricto1	NA	NA	NA	NA	0.278	NA	NA
Sepsis	genus	Collinsella	NA	NA	NA	NA	0.296667	NA	NA
Sepsis	genus	Coprobacter	NA	NA	NA	NA	0.553667	NA	NA
Sepsis	genus	Coprococcus1	NA	NA	NA	NA	0.269333	NA	NA
Sepsis	genus	Coprococcus2	NA	NA	NA	NA	0.788333	NA	NA
Sepsis	genus	Coprococcus3	NA	NA	NA	NA	0.455667	NA	NA
Sepsis	genus	Defluviitaleaceae UCG011	NA	NA	NA	NA	0.537667	NA	NA
Sepsis	class	Deltaproteobacteria	NA	NA	NA	NA	0.713	NA	NA
Sepsis	genus	Desulfovibrio	NA	NA	NA	NA	0.918	NA	NA
Sepsis	genus	Dialister	NA	NA	NA	NA	0.92	NA	NA
Sepsis	genus	Dorea	NA	NA	NA	NA	0.318667	NA	NA
Sepsis	genus	Eggerthella	NA	NA	NA	NA	0.190667	NA	NA
Sepsis	genus	Eisenbergiella	NA	NA	NA	NA	0.506333	NA	NA
Sepsis	genus	Enterorhabdus	NA	NA	NA	NA	0.461667	NA	NA
Sepsis	genus	Erysipelatoclostridium	NA	NA	NA	NA	0.29	NA	NA
Sepsis	genus	Erysipelotrichaceae UCG003	NA	NA	NA	NA	NA	NA	Not enough intrumental variables
Sepsis	genus	Escherichia Shigella	NA	NA	NA	NA	0.0643333	NA	NA
Sepsis	genus	Eubacterium brachy group	NA	NA	NA	NA	0.742333	NA	NA
Sepsis	class	Erysipelotrichia	NA	NA	NA	NA	0.691667	NA	NA
Sepsis	genus	Eubacterium coprostanoligenes group	NA	NA	NA	NA	0.150333	NA	NA
Sepsis	genus	Eubacterium eligens group	NA	NA	NA	NA	0.388333	NA	NA
Sepsis	genus	Eubacterium fissicatena group	NA	NA	NA	NA	0.168333	NA	NA
Sepsis	genus	Eubacterium hallii group	1.16376	0.967988	1.39912	0.130575	0.000333333	rs74018587	NA
Sepsis	genus	Eubacterium nodatum group	NA	NA	NA	NA	0.415	NA	NA
Sepsis	genus	Eubacterium oxidoreducens group	NA	NA	NA	NA	0.377333	NA	NA
Sepsis	genus	Eubacterium rectale group	NA	NA	NA	NA	0.199667	NA	NA
Sepsis	genus	Eubacterium ruminantium group	NA	NA	NA	NA	0.393667	NA	NA
Sepsis	genus	Eubacterium ventriosum group	NA	NA	NA	NA	0.313333	NA	NA
Sepsis	genus	Eubacterium xylanophilum group	NA	NA	NA	NA	0.581333	NA	NA
Sepsis (critical care)	class	Actinobacteria	NA	NA	NA	NA	0.288333	NA	NA
Sepsis (critical care)	class	Gammaproteobacteria	NA	NA	NA	NA	0.804	NA	NA
Sepsis (critical care)	genus	Faecalibacterium	NA	NA	NA	NA	0.323	NA	NA
Sepsis (critical care)	genus	family XIII AD3011 group	NA	NA	NA	NA	0.961667	NA	NA
Sepsis (critical care)	genus	family XIII UCG001	NA	NA	NA	NA	0.257667	NA	NA
Sepsis (critical care)	genus	Flavonifractor	NA	NA	NA	NA	0.123667	NA	NA
Sepsis (critical care)	genus	Fusicatenibacter	0.725044	0.478112	1.09951	0.149667	0.017333	rs62187631	NA
Sepsis (critical care)	genus	Gordonibacter	NA	NA	NA	NA	0.782333	NA	NA
Sepsis (critical care)	genus	Haemophilus	NA	NA	NA	NA	0.658	NA	NA
Sepsis (critical care)	genus	Holdemanella	NA	NA	NA	NA	0.692	NA	NA
Sepsis (critical care)	genus	Holdemania	NA	NA	NA	NA	0.384667	NA	NA
Sepsis (critical care)	genus	Howardella	NA	NA	NA	NA	0.065	NA	NA
Sepsis (critical care)	class	Lentisphaeria	NA	NA	NA	NA	0.312333	NA	NA
Sepsis (critical care)	genus	Hungatella	NA	NA	NA	NA	0.473333	NA	NA
Sepsis (critical care)	genus	Intestinibacter	NA	NA	NA	NA	0.919333	NA	NA
Sepsis (critical care)	genus	Intestinimonas	NA	NA	NA	NA	0.212333	NA	NA
Sepsis (critical care)	genus	Lachnoclostridium	NA	NA	NA	NA	0.232333	NA	NA
Sepsis (critical care)	genus	Lachnospiraceae FCS020 group	NA	NA	NA	NA	0.422667	NA	NA
Sepsis (critical care)	genus	Lachnospiraceae NC2004 group	NA	NA	NA	NA	0.607667	NA	NA
Sepsis (critical care)	genus	Lachnospiraceae ND3007 group	NA	NA	NA	NA	NA	NA	Not enough intrumental variables
Sepsis (critical care)	genus	Lachnospiraceae NK4A136 group	NA	NA	NA	NA	0.377333	NA	NA
Sepsis (critical care)	genus	Lachnospiraceae UCG001	NA	NA	NA	NA	0.088667	NA	NA
Sepsis (critical care)	genus	Lachnospiraceae UCG004	NA	NA	NA	NA	0.399333	NA	NA
Sepsis (critical care)	class	Melainabacteria	NA	NA	NA	NA	0.384333	NA	NA
Sepsis (critical care)	genus	Lachnospiraceae UCG008	NA	NA	NA	NA	0.871	NA	NA
Sepsis (critical care)	genus	Lachnospiraceae UCG010	NA	NA	NA	NA	0.600667	NA	NA
Sepsis (critical care)	genus	Lachnospira	NA	NA	NA	NA	NA	NA	Not enough intrumental variables
Sepsis (critical care)	genus	Lactobacillus	NA	NA	NA	NA	0.461	NA	NA
Sepsis (critical care)	genus	Lactococcus	NA	NA	NA	NA	0.286667	NA	NA
Sepsis (critical care)	genus	Marvinbryantia	NA	NA	NA	NA	0.447	NA	NA
Sepsis (critical care)	genus	Methanobrevibacter	NA	NA	NA	NA	0.476333	NA	NA
Sepsis (critical care)	genus	Odoribacter	NA	NA	NA	NA	0.936667	NA	NA
Sepsis (critical care)	genus	Olsenella	NA	NA	NA	NA	0.151667	NA	NA
Sepsis (critical care)	genus	Oscillibacter	NA	NA	NA	NA	0.384667	NA	NA
Sepsis (critical care)	class	Methanobacteria	NA	NA	NA	NA	0.416	NA	NA
Sepsis (critical care)	genus	Oscillospira	NA	NA	NA	NA	0.414	NA	NA
Sepsis (critical care)	genus	Oxalobacter	NA	NA	NA	NA	0.782333	NA	NA
Sepsis (critical care)	genus	Parabacteroides	NA	NA	NA	NA	0.783667	NA	NA
Sepsis (critical care)	genus	Paraprevotella	NA	NA	NA	NA	0.594333	NA	NA
Sepsis (critical care)	genus	Parasutterella	NA	NA	NA	NA	0.600667	NA	NA
Sepsis (critical care)	genus	Peptococcus	NA	NA	NA	NA	0.264667	NA	NA
Sepsis (critical care)	genus	Phascolarctobacterium	NA	NA	NA	NA	0.905333	NA	NA
Sepsis (critical care)	genus	Prevotella7	NA	NA	NA	NA	0.605	NA	NA
Sepsis (critical care)	genus	Prevotella9	NA	NA	NA	NA	0.169667	NA	NA
Sepsis (critical care)	genus	Rikenellaceae RC9 gut group	NA	NA	NA	NA	0.143	NA	NA
Sepsis (critical care)	class	Mollicutes	NA	NA	NA	NA	0.240667	NA	NA
Sepsis (critical care)	genus	Romboutsia	NA	NA	NA	NA	0.955667	NA	NA
Sepsis (critical care)	genus	Roseburia	NA	NA	NA	NA	0.619333	NA	NA
Sepsis (critical care)	genus	Ruminiclostridium5	NA	NA	NA	NA	0.738	NA	NA
Sepsis (critical care)	genus	Ruminiclostridium6	NA	NA	NA	NA	0.449333	NA	NA
Sepsis (critical care)	genus	Ruminiclostridium9	NA	NA	NA	NA	0.652667	NA	NA
Sepsis (critical care)	genus	Ruminococcaceae NK4A214 group	NA	NA	NA	NA	0.409	NA	NA
Sepsis (critical care)	genus	Ruminococcaceae UCG002	NA	NA	NA	NA	0.988	NA	NA
Sepsis (critical care)	genus	Ruminococcaceae UCG003	NA	NA	NA	NA	0.613	NA	NA
Sepsis (critical care)	genus	Ruminococcaceae UCG004	NA	NA	NA	NA	0.483333	NA	NA
Sepsis (critical care)	genus	Ruminococcaceae UCG005	NA	NA	NA	NA	0.247	NA	NA
Sepsis (critical care)	class	Negativicutes	NA	NA	NA	NA	0.687	NA	NA
Sepsis (critical care)	genus	Ruminococcaceae UCG009	NA	NA	NA	NA	0.087	NA	NA
Sepsis (critical care)	genus	Ruminococcaceae UCG010	NA	NA	NA	NA	0.983333	NA	NA
Sepsis (critical care)	genus	Ruminococcaceae UCG011	NA	NA	NA	NA	0.619333	NA	NA
Sepsis (critical care)	genus	Ruminococcaceae UCG013	NA	NA	NA	NA	0.809	NA	NA
Sepsis (critical care)	genus	Ruminococcaceae UCG014	0.790469	0.519885	1.20188	0.29995	0.047	rs72809222	NA
Sepsis (critical care)	genus	Ruminococcus1	NA	NA	NA	NA	0.946	NA	NA
Sepsis (critical care)	genus	Ruminococcus2	NA	NA	NA	NA	0.87	NA	NA
Sepsis (critical care)	genus	Ruminococcus gauvreauii group	NA	NA	NA	NA	0.337667	NA	NA
Sepsis (critical care)	genus	Ruminococcus gnavus group	NA	NA	NA	NA	0.801667	NA	NA
Sepsis (critical care)	genus	Ruminococcus torques group	NA	NA	NA	NA	0.693333	NA	NA
Sepsis (critical care)	class	Verrucomicrobiae	NA	NA	NA	NA	0.223667	NA	NA
Sepsis (critical care)	genus	Sellimonas	NA	NA	NA	NA	0.630667	NA	NA
Sepsis (critical care)	genus	Senegalimassilia	NA	NA	NA	NA	0.620667	NA	NA
Sepsis (critical care)	genus	Slackia	NA	NA	NA	NA	0.166333	NA	NA
Sepsis (critical care)	genus	Streptococcus	NA	NA	NA	NA	0.575667	NA	NA
Sepsis (critical care)	genus	Subdoligranulum	NA	NA	NA	NA	0.077667	NA	NA
Sepsis (critical care)	genus	Sutterella	NA	NA	NA	NA	0.518	NA	NA
Sepsis (critical care)	genus	Terrisporobacter	NA	NA	NA	NA	0.43	NA	NA
Sepsis (critical care)	genus	Turicibacter	1.81055	1.17538	2.78897	0.030947	0.037667	rs11054680	NA
Sepsis (critical care)	genus	Tyzzerella3	NA	NA	NA	NA	0.181	NA	NA
Sepsis (critical care)	family	Acidaminococcaceae	NA	NA	NA	NA	0.973667	NA	NA
Sepsis (critical care)	family	Actinomycetaceae	NA	NA	NA	NA	0.083	NA	NA
Sepsis (critical care)	genus	Veillonella	NA	NA	NA	NA	0.759333	NA	NA
Sepsis (critical care)	genus	Victivallis	NA	NA	NA	NA	0.022667	NA	NA
Sepsis (critical care)	order	Actinomycetales	NA	NA	NA	NA	0.084667	NA	NA
Sepsis (critical care)	order	Bacillales	NA	NA	NA	NA	0.747667	NA	NA
Sepsis (critical care)	order	Bacteroidales	NA	NA	NA	NA	0.495667	NA	NA
Sepsis (critical care)	order	Bifidobacteriales	NA	NA	NA	NA	0.362333	NA	NA
Sepsis (critical care)	order	Burkholderiales	NA	NA	NA	NA	0.094667	NA	NA
Sepsis (critical care)	order	Clostridiales	NA	NA	NA	NA	0.384	NA	NA
Sepsis (critical care)	order	Coriobacteriales	NA	NA	NA	NA	0.236	NA	NA
Sepsis (critical care)	family	Alcaligenaceae	NA	NA	NA	NA	0.196	NA	NA
Sepsis (critical care)	order	Desulfovibrionales	NA	NA	NA	NA	0.721667	NA	NA
Sepsis (critical care)	order	Enterobacteriales	NA	NA	NA	NA	0.577	NA	NA
Sepsis (critical care)	order	Erysipelotrichales	NA	NA	NA	NA	0.992	NA	NA
Sepsis (critical care)	order	Gastranaerophilales	NA	NA	NA	NA	0.292	NA	NA
Sepsis (critical care)	order	Lactobacillales	NA	NA	NA	NA	0.838	NA	NA
Sepsis (critical care)	order	Methanobacteriales	NA	NA	NA	NA	0.427	NA	NA
Sepsis (critical care)	order	Mollicutes RF9	NA	NA	NA	NA	0.338333	NA	NA
Sepsis (critical care)	order	NB1n	NA	NA	NA	NA	0.334333	NA	NA
Sepsis (critical care)	order	Pasteurellales	NA	NA	NA	NA	0.472	NA	NA
Sepsis (critical care)	order	Rhodospirillales	NA	NA	NA	NA	0.926	NA	NA
Sepsis (critical care)	class	Alphaproteobacteria	NA	NA	NA	NA	0.751667	NA	NA
Sepsis (critical care)	family	Bacteroidaceae	NA	NA	NA	NA	0.689333	NA	NA
Sepsis (critical care)	order	Selenomonadales	NA	NA	NA	NA	0.697333	NA	NA
Sepsis (critical care)	order	Verrucomicrobiales	NA	NA	NA	NA	0.228	NA	NA
Sepsis (critical care)	order	Victivallales	NA	NA	NA	NA	0.297333	NA	NA
Sepsis (critical care)	phylum	Actinobacteria	NA	NA	NA	NA	0.522333	NA	NA
Sepsis (critical care)	phylum	Bacteroidetes	NA	NA	NA	NA	0.606	NA	NA
Sepsis (critical care)	phylum	Cyanobacteria	NA	NA	NA	NA	0.678333	NA	NA
Sepsis (critical care)	phylum	Euryarchaeota	NA	NA	NA	NA	0.371	NA	NA
Sepsis (critical care)	phylum	Firmicutes	NA	NA	NA	NA	0.869667	NA	NA
Sepsis (critical care)	phylum	Lentisphaerae	NA	NA	NA	NA	0.328667	NA	NA
Sepsis (critical care)	phylum	Proteobacteria	NA	NA	NA	NA	0.568333	NA	NA
Sepsis (critical care)	family	Bacteroidales S24 7group	NA	NA	NA	NA	0.702667	NA	NA
Sepsis (critical care)	phylum	Tenericutes	NA	NA	NA	NA	0.255333	NA	NA
Sepsis (critical care)	phylum	Verrucomicrobia	NA	NA	NA	NA	0.043333	NA	NA
Sepsis (critical care)	family	Bifidobacteriaceae	NA	NA	NA	NA	0.364667	NA	NA
Sepsis (critical care)	family	Clostridiaceae1	NA	NA	NA	NA	0.498667	NA	NA
Sepsis (critical care)	family	Clostridiales vadin BB60 group	NA	NA	NA	NA	0.506667	NA	NA
Sepsis (critical care)	family	Coriobacteriaceae	NA	NA	NA	NA	0.213	NA	NA
Sepsis (critical care)	family	Defluviitaleaceae	NA	NA	NA	NA	0.564667	NA	NA
Sepsis (critical care)	family	Desulfovibrionaceae	NA	NA	NA	NA	0.838667	NA	NA
Sepsis (critical care)	family	Enterobacteriaceae	NA	NA	NA	NA	0.571	NA	NA
Sepsis (critical care)	class	Bacilli	NA	NA	NA	NA	0.557	NA	NA
Sepsis (critical care)	family	Erysipelotrichaceae	NA	NA	NA	NA	0.992667	NA	NA
Sepsis (critical care)	family	family XI	NA	NA	NA	NA	0.962667	NA	NA
Sepsis (critical care)	family	family XIII	NA	NA	NA	NA	0.668333	NA	NA
Sepsis (critical care)	family	Lachnospiraceae	NA	NA	NA	NA	0.644333	NA	NA
Sepsis (critical care)	family	Lactobacillaceae	NA	NA	NA	NA	0.461	NA	NA
Sepsis (critical care)	family	Methanobacteriaceae	NA	NA	NA	NA	0.415333	NA	NA
Sepsis (critical care)	family	Oxalobacteraceae	NA	NA	NA	NA	0.655333	NA	NA
Sepsis (critical care)	family	Pasteurellaceae	NA	NA	NA	NA	0.451667	NA	NA
Sepsis (critical care)	family	Peptococcaceae	NA	NA	NA	NA	0.416333	NA	NA
Sepsis (critical care)	family	Peptostreptococcaceae	0.923482	0.713564	1.19515	0.557434	0.039667	rs76982728	NA
Sepsis (critical care)	class	Bacteroidia	NA	NA	NA	NA	0.52	NA	NA
Sepsis (critical care)	family	Porphyromonadaceae	NA	NA	NA	NA	0.968333	NA	NA
Sepsis (critical care)	family	Prevotellaceae	NA	NA	NA	NA	0.478	NA	NA
Sepsis (critical care)	family	Rhodospirillaceae	NA	NA	NA	NA	0.925	NA	NA
Sepsis (critical care)	family	Rikenellaceae	NA	NA	NA	NA	0.185667	NA	NA
Sepsis (critical care)	family	Ruminococcaceae	NA	NA	NA	NA	0.508	NA	NA
Sepsis (critical care)	family	Streptococcaceae	NA	NA	NA	NA	0.931667	NA	NA
Sepsis (critical care)	family	Veillonellaceae	NA	NA	NA	NA	0.907	NA	NA
Sepsis (critical care)	class	Betaproteobacteria	NA	NA	NA	NA	0.091	NA	NA
Sepsis (critical care)	family	Verrucomicrobiaceae	NA	NA	NA	NA	0.217333	NA	NA
Sepsis (critical care)	family	Victivallaceae	NA	NA	NA	NA	0.136333	NA	NA
Sepsis (critical care)	genus	Actinomyces	NA	NA	NA	NA	0.338667	NA	NA
Sepsis (critical care)	genus	Adlercreutzia	NA	NA	NA	NA	0.362333	NA	NA
Sepsis (critical care)	genus	Akkermansia	NA	NA	NA	NA	0.205	NA	NA
Sepsis (critical care)	genus	Alistipes	NA	NA	NA	NA	0.099333	NA	NA
Sepsis (critical care)	genus	Allisonella	NA	NA	NA	NA	0.418667	NA	NA
Sepsis (critical care)	genus	Alloprevotella	NA	NA	NA	NA	0.735667	NA	NA
Sepsis (critical care)	genus	Anaerofilum	NA	NA	NA	NA	0.432	NA	NA
Sepsis (critical care)	genus	Anaerostipes	NA	NA	NA	NA	0.698	NA	NA
Sepsis (critical care)	class	Clostridia	NA	NA	NA	NA	0.209	NA	NA
Sepsis (critical care)	genus	Anaerotruncus	NA	NA	NA	NA	0.722	NA	NA
Sepsis (critical care)	genus	Bacteroides	NA	NA	NA	NA	0.699	NA	NA
Sepsis (critical care)	genus	Barnesiella	NA	NA	NA	NA	0.723	NA	NA
Sepsis (critical care)	genus	Bifidobacterium	NA	NA	NA	NA	0.484333	NA	NA
Sepsis (critical care)	genus	Bilophila	NA	NA	NA	NA	0.459667	NA	NA
Sepsis (critical care)	genus	Blautia	NA	NA	NA	NA	NA	NA	Not enough intrumental variables
Sepsis (critical care)	genus	Butyricicoccus	NA	NA	NA	NA	0.357	NA	NA
Sepsis (critical care)	genus	Butyricimonas	NA	NA	NA	NA	0.561333	NA	NA
Sepsis (critical care)	genus	Butyrivibrio	NA	NA	NA	NA	0.161667	NA	NA
Sepsis (critical care)	genus	Candidatus Soleaferrea	NA	NA	NA	NA	0.753333	NA	NA
Sepsis (critical care)	class	Coriobacteriia	NA	NA	NA	NA	0.225333	NA	NA
Sepsis (critical care)	genus	Catenibacterium	NA	NA	NA	NA	0.684667	NA	NA
Sepsis (critical care)	genus	Christensenellaceae R 7group	NA	NA	NA	NA	0.915667	NA	NA
Sepsis (critical care)	genus	Clostridium innocuum group	NA	NA	NA	NA	0.335333	NA	NA
Sepsis (critical care)	genus	Clostridium sensustricto1	NA	NA	NA	NA	0.829	NA	NA
Sepsis (critical care)	genus	Collinsella	NA	NA	NA	NA	0.233333	NA	NA
Sepsis (critical care)	genus	Coprobacter	NA	NA	NA	NA	0.570333	NA	NA
Sepsis (critical care)	genus	Coprococcus1	NA	NA	NA	NA	0.366667	NA	NA
Sepsis (critical care)	genus	Coprococcus2	NA	NA	NA	NA	0.310667	NA	NA
Sepsis (critical care)	genus	Coprococcus3	NA	NA	NA	NA	0.373667	NA	NA
Sepsis (critical care)	genus	Defluviitaleaceae UCG011	NA	NA	NA	NA	0.415333	NA	NA
Sepsis (critical care)	class	Deltaproteobacteria	NA	NA	NA	NA	0.649333	NA	NA
Sepsis (critical care)	genus	Desulfovibrio	NA	NA	NA	NA	0.762333	NA	NA
Sepsis (critical care)	genus	Dialister	NA	NA	NA	NA	0.849333	NA	NA
Sepsis (critical care)	genus	Dorea	NA	NA	NA	NA	0.016667	NA	NA
Sepsis (critical care)	genus	Eggerthella	NA	NA	NA	NA	0.506	NA	NA
Sepsis (critical care)	genus	Eisenbergiella	NA	NA	NA	NA	0.247333	NA	NA
Sepsis (critical care)	genus	Enterorhabdus	NA	NA	NA	NA	0.236667	NA	NA
Sepsis (critical care)	genus	Erysipelatoclostridium	NA	NA	NA	NA	0.865667	NA	NA
Sepsis (critical care)	genus	Erysipelotrichaceae UCG003	NA	NA	NA	NA	NA	NA	Not enough intrumental variables
Sepsis (critical care)	genus	Escherichia Shigella	NA	NA	NA	NA	0.142667	NA	NA
Sepsis (critical care)	genus	Eubacterium brachy group	NA	NA	NA	NA	0.241667	NA	NA
Sepsis (critical care)	class	Erysipelotrichia	NA	NA	NA	NA	0.994333	NA	NA
Sepsis (critical care)	genus	Eubacterium coprostanoligenes group	NA	NA	NA	NA	0.243	NA	NA
Sepsis (critical care)	genus	Eubacterium eligens group	NA	NA	NA	NA	0.576	NA	NA
Sepsis (critical care)	genus	Eubacterium fissicatena group	NA	NA	NA	NA	0.476	NA	NA
Sepsis (critical care)	genus	Eubacterium hallii group	NA	NA	NA	NA	0.092333	NA	NA
Sepsis (critical care)	genus	Eubacterium nodatum group	NA	NA	NA	NA	0.181333	NA	NA
Sepsis (critical care)	genus	Eubacterium oxidoreducens group	NA	NA	NA	NA	0.175	NA	NA
Sepsis (critical care)	genus	Eubacterium rectale group	NA	NA	NA	NA	0.742	NA	NA
Sepsis (critical care)	genus	Eubacterium ruminantium group	NA	NA	NA	NA	0.986333	NA	NA
Sepsis (critical care)	genus	Eubacterium ventriosum group	NA	NA	NA	NA	0.288667	NA	NA
Sepsis (critical care)	genus	Eubacterium xylanophilum group	NA	NA	NA	NA	0.855	NA	NA
Sepsis (28 day death)	class	Actinobacteria	NA	NA	NA	NA	0.995	NA	NA
Sepsis (28 day death)	class	Gammaproteobacteria	NA	NA	NA	NA	0.059333	NA	NA
Sepsis (28 day death)	genus	Faecalibacterium	NA	NA	NA	NA	0.604	NA	NA
Sepsis (28 day death)	genus	family XIII AD3011 group	NA	NA	NA	NA	0.676667	NA	NA
Sepsis (28 day death)	genus	family XIII UCG001	NA	NA	NA	NA	0.090333	NA	NA
Sepsis (28 day death)	genus	Flavonifractor	NA	NA	NA	NA	0.661667	NA	NA
Sepsis (28 day death)	genus	Fusicatenibacter	NA	NA	NA	NA	0.421	NA	NA
Sepsis (28 day death)	genus	Gordonibacter	NA	NA	NA	NA	0.712	NA	NA
Sepsis (28 day death)	genus	Haemophilus	NA	NA	NA	NA	0.953667	NA	NA
Sepsis (28 day death)	genus	Holdemanella	NA	NA	NA	NA	0.981	NA	NA
Sepsis (28 day death)	genus	Holdemania	NA	NA	NA	NA	0.361667	NA	NA
Sepsis (28 day death)	genus	Howardella	NA	NA	NA	NA	0.955	NA	NA
Sepsis (28 day death)	class	Lentisphaeria	NA	NA	NA	NA	0.412	NA	NA
Sepsis (28 day death)	genus	Hungatella	NA	NA	NA	NA	0.974	NA	NA
Sepsis (28 day death)	genus	Intestinibacter	NA	NA	NA	NA	0.931	NA	NA
Sepsis (28 day death)	genus	Intestinimonas	NA	NA	NA	NA	0.278667	NA	NA
Sepsis (28 day death)	genus	Lachnoclostridium	NA	NA	NA	NA	0.088	NA	NA
Sepsis (28 day death)	genus	Lachnospiraceae FCS020 group	NA	NA	NA	NA	0.638667	NA	NA
Sepsis (28 day death)	genus	Lachnospiraceae NC2004 group	NA	NA	NA	NA	0.84	NA	NA
Sepsis (28 day death)	genus	Lachnospiraceae ND3007 group	NA	NA	NA	NA	NA	NA	Not enough intrumental variables
Sepsis (28 day death)	genus	Lachnospiraceae NK4A136 group	NA	NA	NA	NA	0.895667	NA	NA
Sepsis (28 day death)	genus	Lachnospiraceae UCG001	NA	NA	NA	NA	0.384	NA	NA
Sepsis (28 day death)	genus	Lachnospiraceae UCG004	NA	NA	NA	NA	0.615667	NA	NA
Sepsis (28 day death)	class	Melainabacteria	NA	NA	NA	NA	0.690333	NA	NA
Sepsis (28 day death)	genus	Lachnospiraceae UCG008	NA	NA	NA	NA	0.197	NA	NA
Sepsis (28 day death)	genus	Lachnospiraceae UCG010	NA	NA	NA	NA	0.772	NA	NA
Sepsis (28 day death)	genus	Lachnospira	NA	NA	NA	NA	NA	NA	Not enough intrumental variables
Sepsis (28 day death)	genus	Lactobacillus	NA	NA	NA	NA	0.722	NA	NA
Sepsis (28 day death)	genus	Lactococcus	NA	NA	NA	NA	0.266333	NA	NA
Sepsis (28 day death)	genus	Marvinbryantia	NA	NA	NA	NA	0.879333	NA	NA
Sepsis (28 day death)	genus	Methanobrevibacter	NA	NA	NA	NA	0.390667	NA	NA
Sepsis (28 day death)	genus	Odoribacter	NA	NA	NA	NA	0.876	NA	NA
Sepsis (28 day death)	genus	Olsenella	0.905614	0.726394	1.12905	0.403917	0.046667	rs9460691	NA
Sepsis (28 day death)	genus	Oscillibacter	0.812608	0.602848	1.09536	0.203049	0.039	rs11627628	NA
Sepsis (28 day death)	class	Methanobacteria	NA	NA	NA	NA	0.055	NA	NA
Sepsis (28 day death)	genus	Oscillospira	NA	NA	NA	NA	0.739	NA	NA
Sepsis (28 day death)	genus	Oxalobacter	NA	NA	NA	NA	0.474	NA	NA
Sepsis (28 day death)	genus	Parabacteroides	NA	NA	NA	NA	0.9	NA	NA
Sepsis (28 day death)	genus	Paraprevotella	NA	NA	NA	NA	0.161667	NA	NA
Sepsis (28 day death)	genus	Parasutterella	NA	NA	NA	NA	0.403667	NA	NA
Sepsis (28 day death)	genus	Peptococcus	NA	NA	NA	NA	0.176667	NA	NA
Sepsis (28 day death)	genus	Phascolarctobacterium	NA	NA	NA	NA	0.972333	NA	NA
Sepsis (28 day death)	genus	Prevotella7	NA	NA	NA	NA	0.898333	NA	NA
Sepsis (28 day death)	genus	Prevotella9	NA	NA	NA	NA	0.906	NA	NA
Sepsis (28 day death)	genus	Rikenellaceae RC9 gut group	NA	NA	NA	NA	0.131667	NA	NA
Sepsis (28 day death)	class	Mollicutes	NA	NA	NA	NA	0.879667	NA	NA
Sepsis (28 day death)	genus	Romboutsia	NA	NA	NA	NA	0.821667	NA	NA
Sepsis (28 day death)	genus	Roseburia	NA	NA	NA	NA	0.925	NA	NA
Sepsis (28 day death)	genus	Ruminiclostridium5	NA	NA	NA	NA	0.455	NA	NA
Sepsis (28 day death)	genus	Ruminiclostridium6	NA	NA	NA	NA	0.109333	NA	NA
Sepsis (28 day death)	genus	Ruminiclostridium9	NA	NA	NA	NA	0.721333	NA	NA
Sepsis (28 day death)	genus	Ruminococcaceae NK4A214 group	NA	NA	NA	NA	0.681	NA	NA
Sepsis (28 day death)	genus	Ruminococcaceae UCG002	NA	NA	NA	NA	0.340667	NA	NA
Sepsis (28 day death)	genus	Ruminococcaceae UCG003	NA	NA	NA	NA	0.458333	NA	NA
Sepsis (28 day death)	genus	Ruminococcaceae UCG004	NA	NA	NA	NA	0.485667	NA	NA
Sepsis (28 day death)	genus	Ruminococcaceae UCG005	NA	NA	NA	NA	0.951667	NA	NA
Sepsis (28 day death)	class	Negativicutes	NA	NA	NA	NA	0.820667	NA	NA
Sepsis (28 day death)	genus	Ruminococcaceae UCG009	NA	NA	NA	NA	0.219667	NA	NA
Sepsis (28 day death)	genus	Ruminococcaceae UCG010	NA	NA	NA	NA	0.111333	NA	NA
Sepsis (28 day death)	genus	Ruminococcaceae UCG011	NA	NA	NA	NA	0.662333	NA	NA
Sepsis (28 day death)	genus	Ruminococcaceae UCG013	NA	NA	NA	NA	0.810667	NA	NA
Sepsis (28 day death)	genus	Ruminococcaceae UCG014	NA	NA	NA	NA	0.435	NA	NA
Sepsis (28 day death)	genus	Ruminococcus1	NA	NA	NA	NA	0.986333	NA	NA
Sepsis (28 day death)	genus	Ruminococcus2	NA	NA	NA	NA	0.167333	NA	NA
Sepsis (28 day death)	genus	Ruminococcus gauvreauii group	NA	NA	NA	NA	0.849333	NA	NA
Sepsis (28 day death)	genus	Ruminococcus gnavus group	NA	NA	NA	NA	0.877667	NA	NA
Sepsis (28 day death)	genus	Ruminococcus torques group	NA	NA	NA	NA	0.553	NA	NA
Sepsis (28 day death)	class	Verrucomicrobiae	NA	NA	NA	NA	0.053667	NA	NA
Sepsis (28 day death)	genus	Sellimonas	NA	NA	NA	NA	0.637667	NA	NA
Sepsis (28 day death)	genus	Senegalimassilia	NA	NA	NA	NA	0.525333	NA	NA
Sepsis (28 day death)	genus	Slackia	NA	NA	NA	NA	0.383333	NA	NA
Sepsis (28 day death)	genus	Streptococcus	NA	NA	NA	NA	0.319333	NA	NA
Sepsis (28 day death)	genus	Subdoligranulum	NA	NA	NA	NA	0.858667	NA	NA
Sepsis (28 day death)	genus	Sutterella	NA	NA	NA	NA	0.334667	NA	NA
Sepsis (28 day death)	genus	Terrisporobacter	NA	NA	NA	NA	0.637667	NA	NA
Sepsis (28 day death)	genus	Turicibacter	NA	NA	NA	NA	0.423667	NA	NA
Sepsis (28 day death)	genus	Tyzzerella3	NA	NA	NA	NA	0.270333	NA	NA
Sepsis (28 day death)	family	Acidaminococcaceae	NA	NA	NA	NA	0.583333	NA	NA
Sepsis (28 day death)	family	Actinomycetaceae	NA	NA	NA	NA	0.82	NA	NA
Sepsis (28 day death)	genus	Veillonella	NA	NA	NA	NA	0.677333	NA	NA
Sepsis (28 day death)	genus	Victivallis	NA	NA	NA	NA	0.963667	NA	NA
Sepsis (28 day death)	order	Actinomycetales	NA	NA	NA	NA	0.829333	NA	NA
Sepsis (28 day death)	order	Bacillales	NA	NA	NA	NA	0.154	NA	NA
Sepsis (28 day death)	order	Bacteroidales	NA	NA	NA	NA	0.817	NA	NA
Sepsis (28 day death)	order	Bifidobacteriales	NA	NA	NA	NA	0.332667	NA	NA
Sepsis (28 day death)	order	Burkholderiales	NA	NA	NA	NA	0.907	NA	NA
Sepsis (28 day death)	order	Clostridiales	NA	NA	NA	NA	0.856	NA	NA
Sepsis (28 day death)	order	Coriobacteriales	NA	NA	NA	NA	0.684	NA	NA
Sepsis (28 day death)	family	Alcaligenaceae	NA	NA	NA	NA	0.943333	NA	NA
Sepsis (28 day death)	order	Desulfovibrionales	NA	NA	NA	NA	0.301667	NA	NA
Sepsis (28 day death)	order	Enterobacteriales	NA	NA	NA	NA	0.143333	NA	NA
Sepsis (28 day death)	order	Erysipelotrichales	NA	NA	NA	NA	0.458667	NA	NA
Sepsis (28 day death)	order	Gastranaerophilales	NA	NA	NA	NA	0.539	NA	NA
Sepsis (28 day death)	order	Lactobacillales	NA	NA	NA	NA	0.984667	NA	NA
Sepsis (28 day death)	order	Methanobacteriales	NA	NA	NA	NA	0.068	NA	NA
Sepsis (28 day death)	order	Mollicutes RF9	NA	NA	NA	NA	0.936333	NA	NA
Sepsis (28 day death)	order	NB1n	NA	NA	NA	NA	0.752	NA	NA
Sepsis (28 day death)	order	Pasteurellales	NA	NA	NA	NA	0.932667	NA	NA
Sepsis (28 day death)	order	Rhodospirillales	NA	NA	NA	NA	0.484667	NA	NA
Sepsis (28 day death)	class	Alphaproteobacteria	NA	NA	NA	NA	0.991333	NA	NA
Sepsis (28 day death)	family	Bacteroidaceae	NA	NA	NA	NA	0.647333	NA	NA
Sepsis (28 day death)	order	Selenomonadales	NA	NA	NA	NA	0.830333	NA	NA
Sepsis (28 day death)	order	Verrucomicrobiales	NA	NA	NA	NA	0.047333	NA	NA
Sepsis (28 day death)	order	Victivallales	NA	NA	NA	NA	0.410667	NA	NA
Sepsis (28 day death)	phylum	Actinobacteria	NA	NA	NA	NA	0.501	NA	NA
Sepsis (28 day death)	phylum	Bacteroidetes	NA	NA	NA	NA	0.266667	NA	NA
Sepsis (28 day death)	phylum	Cyanobacteria	NA	NA	NA	NA	0.794333	NA	NA
Sepsis (28 day death)	phylum	Euryarchaeota	NA	NA	NA	NA	0.158333	NA	NA
Sepsis (28 day death)	phylum	Firmicutes	NA	NA	NA	NA	0.706333	NA	NA
Sepsis (28 day death)	phylum	Lentisphaerae	NA	NA	NA	NA	0.263333	NA	NA
Sepsis (28 day death)	phylum	Proteobacteria	NA	NA	NA	NA	0.711333	NA	NA
Sepsis (28 day death)	family	Bacteroidales S24 7group	NA	NA	NA	NA	0.252	NA	NA
Sepsis (28 day death)	phylum	Tenericutes	NA	NA	NA	NA	0.871	NA	NA
Sepsis (28 day death)	phylum	Verrucomicrobia	NA	NA	NA	NA	0.304333	NA	NA
Sepsis (28 day death)	family	Bifidobacteriaceae	NA	NA	NA	NA	0.332333	NA	NA
Sepsis (28 day death)	family	Clostridiaceae1	NA	NA	NA	NA	0.978333	NA	NA
Sepsis (28 day death)	family	Clostridiales vadin BB60 group	NA	NA	NA	NA	0.154	NA	NA
Sepsis (28 day death)	family	Coriobacteriaceae	NA	NA	NA	NA	0.663	NA	NA
Sepsis (28 day death)	family	Defluviitaleaceae	NA	NA	NA	NA	0.582667	NA	NA
Sepsis (28 day death)	family	Desulfovibrionaceae	NA	NA	NA	NA	0.307	NA	NA
Sepsis (28 day death)	family	Enterobacteriaceae	NA	NA	NA	NA	0.165667	NA	NA
Sepsis (28 day death)	class	Bacilli	NA	NA	NA	NA	0.738333	NA	NA
Sepsis (28 day death)	family	Erysipelotrichaceae	NA	NA	NA	NA	0.473333	NA	NA
Sepsis (28 day death)	family	family XI	NA	NA	NA	NA	0.548667	NA	NA
Sepsis (28 day death)	family	family XIII	NA	NA	NA	NA	0.484	NA	NA
Sepsis (28 day death)	family	Lachnospiraceae	NA	NA	NA	NA	0.648667	NA	NA
Sepsis (28 day death)	family	Lactobacillaceae	NA	NA	NA	NA	0.388333	NA	NA
Sepsis (28 day death)	family	Methanobacteriaceae	NA	NA	NA	NA	0.055333	NA	NA
Sepsis (28 day death)	family	Oxalobacteraceae	NA	NA	NA	NA	0.795667	NA	NA
Sepsis (28 day death)	family	Pasteurellaceae	NA	NA	NA	NA	0.936667	NA	NA
Sepsis (28 day death)	family	Peptococcaceae	NA	NA	NA	NA	0.036667	NA	NA
Sepsis (28 day death)	family	Peptostreptococcaceae	NA	NA	NA	NA	0.062667	NA	NA
Sepsis (28 day death)	class	Bacteroidia	NA	NA	NA	NA	0.839667	NA	NA
Sepsis (28 day death)	family	Porphyromonadaceae	NA	NA	NA	NA	0.830667	NA	NA
Sepsis (28 day death)	family	Prevotellaceae	0.947472	0.71594	1.25388	0.712439	0.036667	rs4493272 rs7252711	NA
Sepsis (28 day death)	family	Rhodospirillaceae	NA	NA	NA	NA	0.366667	NA	NA
Sepsis (28 day death)	family	Rikenellaceae	NA	NA	NA	NA	0.395333	NA	NA
Sepsis (28 day death)	family	Ruminococcaceae	NA	NA	NA	NA	0.386	NA	NA
Sepsis (28 day death)	family	Streptococcaceae	NA	NA	NA	NA	0.480333	NA	NA
Sepsis (28 day death)	family	Veillonellaceae	NA	NA	NA	NA	0.520667	NA	NA
Sepsis (28 day death)	class	Betaproteobacteria	NA	NA	NA	NA	0.919667	NA	NA
Sepsis (28 day death)	family	Verrucomicrobiaceae	NA	NA	NA	NA	0.061	NA	NA
Sepsis (28 day death)	family	Victivallaceae	NA	NA	NA	NA	0.794667	NA	NA
Sepsis (28 day death)	genus	Actinomyces	NA	NA	NA	NA	0.537667	NA	NA
Sepsis (28 day death)	genus	Adlercreutzia	NA	NA	NA	NA	0.725	NA	NA
Sepsis (28 day death)	genus	Akkermansia	NA	NA	NA	NA	0.051333	NA	NA
Sepsis (28 day death)	genus	Alistipes	NA	NA	NA	NA	0.681	NA	NA
Sepsis (28 day death)	genus	Allisonella	NA	NA	NA	NA	0.447333	NA	NA
Sepsis (28 day death)	genus	Alloprevotella	NA	NA	NA	NA	0.287	NA	NA
Sepsis (28 day death)	genus	Anaerofilum	NA	NA	NA	NA	0.922333	NA	NA
Sepsis (28 day death)	genus	Anaerostipes	NA	NA	NA	NA	0.126667	NA	NA
Sepsis (28 day death)	class	Clostridia	NA	NA	NA	NA	0.901	NA	NA
Sepsis (28 day death)	genus	Anaerotruncus	NA	NA	NA	NA	0.719333	NA	NA
Sepsis (28 day death)	genus	Bacteroides	NA	NA	NA	NA	0.66	NA	NA
Sepsis (28 day death)	genus	Barnesiella	NA	NA	NA	NA	0.064667	NA	NA
Sepsis (28 day death)	genus	Bifidobacterium	NA	NA	NA	NA	0.584	NA	NA
Sepsis (28 day death)	genus	Bilophila	NA	NA	NA	NA	0.061333	NA	NA
Sepsis (28 day death)	genus	Blautia	NA	NA	NA	NA	NA	NA	Not enough intrumental variables
Sepsis (28 day death)	genus	Butyricicoccus	NA	NA	NA	NA	0.389333	NA	NA
Sepsis (28 day death)	genus	Butyricimonas	NA	NA	NA	NA	0.711333	NA	NA
Sepsis (28 day death)	genus	Butyrivibrio	NA	NA	NA	NA	0.760667	NA	NA
Sepsis (28 day death)	genus	Candidatus Soleaferrea	NA	NA	NA	NA	0.49	NA	NA
Sepsis (28 day death)	class	Coriobacteriia	NA	NA	NA	NA	0.672667	NA	NA
Sepsis (28 day death)	genus	Catenibacterium	NA	NA	NA	NA	0.434333	NA	NA
Sepsis (28 day death)	genus	Christensenellaceae R 7group	NA	NA	NA	NA	0.099667	NA	NA
Sepsis (28 day death)	genus	Clostridium innocuum group	NA	NA	NA	NA	0.482333	NA	NA
Sepsis (28 day death)	genus	Clostridium sensustricto1	NA	NA	NA	NA	0.704667	NA	NA
Sepsis (28 day death)	genus	Collinsella	NA	NA	NA	NA	0.295333	NA	NA
Sepsis (28 day death)	genus	Coprobacter	NA	NA	NA	NA	0.446	NA	NA
Sepsis (28 day death)	genus	Coprococcus1	NA	NA	NA	NA	0.667	NA	NA
Sepsis (28 day death)	genus	Coprococcus2	NA	NA	NA	NA	0.056333	NA	NA
Sepsis (28 day death)	genus	Coprococcus3	NA	NA	NA	NA	0.471667	NA	NA
Sepsis (28 day death)	genus	Defluviitaleaceae UCG011	NA	NA	NA	NA	0.582667	NA	NA
Sepsis (28 day death)	class	Deltaproteobacteria	NA	NA	NA	NA	0.365	NA	NA
Sepsis (28 day death)	genus	Desulfovibrio	NA	NA	NA	NA	0.685	NA	NA
Sepsis (28 day death)	genus	Dialister	NA	NA	NA	NA	0.202333	NA	NA
Sepsis (28 day death)	genus	Dorea	NA	NA	NA	NA	0.231667	NA	NA
Sepsis (28 day death)	genus	Eggerthella	NA	NA	NA	NA	0.423333	NA	NA
Sepsis (28 day death)	genus	Eisenbergiella	NA	NA	NA	NA	0.126667	NA	NA
Sepsis (28 day death)	genus	Enterorhabdus	1.04409	0.640388	1.70229	0.87105	0.035333	rs114731706	NA
Sepsis (28 day death)	genus	Erysipelatoclostridium	NA	NA	NA	NA	0.842333	NA	NA
Sepsis (28 day death)	genus	Erysipelotrichaceae UCG003	NA	NA	NA	NA	NA	NA	Not enough intrumental variables
Sepsis (28 day death)	genus	Escherichia Shigella	NA	NA	NA	NA	0.051	NA	NA
Sepsis (28 day death)	genus	Eubacterium brachy group	NA	NA	NA	NA	0.052	NA	NA
Sepsis (28 day death)	class	Erysipelotrichia	NA	NA	NA	NA	0.469	NA	NA
Sepsis (28 day death)	genus	Eubacterium coprostanoligenes group	NA	NA	NA	NA	0.580333	NA	NA
Sepsis (28 day death)	genus	Eubacterium eligens group	NA	NA	NA	NA	0.344	NA	NA
Sepsis (28 day death)	genus	Eubacterium fissicatena group	NA	NA	NA	NA	0.488667	NA	NA
Sepsis (28 day death)	genus	Eubacterium hallii group	NA	NA	NA	NA	0.428	NA	NA
Sepsis (28 day death)	genus	Eubacterium nodatum group	NA	NA	NA	NA	0.496333	NA	NA
Sepsis (28 day death)	genus	Eubacterium oxidoreducens group	NA	NA	NA	NA	0.655333	NA	NA
Sepsis (28 day death)	genus	Eubacterium rectale group	NA	NA	NA	NA	0.255	NA	NA
Sepsis (28 day death)	genus	Eubacterium ruminantium group	NA	NA	NA	NA	0.645667	NA	NA
Sepsis (28 day death)	genus	Eubacterium ventriosum group	NA	NA	NA	NA	0.84	NA	NA
Sepsis (28 day death)	genus	Eubacterium xylanophilum group	NA	NA	NA	NA	0.165667	NA	NA
Sepsis (28 day death in critical care)	class	Actinobacteria	1.80501	0.767057	4.24749	0.199239	0.032667	rs961091	NA
Sepsis (28 day death in critical care)	class	Gammaproteobacteria	NA	NA	NA	NA	0.683	NA	NA
Sepsis (28 day death in critical care)	genus	Faecalibacterium	NA	NA	NA	NA	0.593	NA	NA
Sepsis (28 day death in critical care)	genus	family XIII AD3011 group	NA	NA	NA	NA	0.574667	NA	NA
Sepsis (28 day death in critical care)	genus	family XIII UCG001	NA	NA	NA	NA	0.104667	NA	NA
Sepsis (28 day death in critical care)	genus	Flavonifractor	NA	NA	NA	NA	0.297333	NA	NA
Sepsis (28 day death in critical care)	genus	Fusicatenibacter	NA	NA	NA	NA	0.488667	NA	NA
Sepsis (28 day death in critical care)	genus	Gordonibacter	NA	NA	NA	NA	0.649333	NA	NA
Sepsis (28 day death in critical care)	genus	Haemophilus	NA	NA	NA	NA	0.936333	NA	NA
Sepsis (28 day death in critical care)	genus	Holdemanella	NA	NA	NA	NA	0.583	NA	NA
Sepsis (28 day death in critical care)	genus	Holdemania	NA	NA	NA	NA	0.563333	NA	NA
Sepsis (28 day death in critical care)	genus	Howardella	NA	NA	NA	NA	0.125333	NA	NA
Sepsis (28 day death in critical care)	class	Lentisphaeria	NA	NA	NA	NA	0.430667	NA	NA
Sepsis (28 day death in critical care)	genus	Hungatella	NA	NA	NA	NA	0.295333	NA	NA
Sepsis (28 day death in critical care)	genus	Intestinibacter	NA	NA	NA	NA	0.923333	NA	NA
Sepsis (28 day death in critical care)	genus	Intestinimonas	NA	NA	NA	NA	0.447667	NA	NA
Sepsis (28 day death in critical care)	genus	Lachnoclostridium	NA	NA	NA	NA	0.417	NA	NA
Sepsis (28 day death in critical care)	genus	Lachnospiraceae FCS020 group	NA	NA	NA	NA	0.436333	NA	NA
Sepsis (28 day death in critical care)	genus	Lachnospiraceae NC2004 group	NA	NA	NA	NA	0.908	NA	NA
Sepsis (28 day death in critical care)	genus	Lachnospiraceae ND3007 group	NA	NA	NA	NA	NA	NA	Not enough intrumental variables
Sepsis (28 day death in critical care)	genus	Lachnospiraceae NK4A136 group	NA	NA	NA	NA	0.123	NA	NA
Sepsis (28 day death in critical care)	genus	Lachnospiraceae UCG001	NA	NA	NA	NA	0.552667	NA	NA
Sepsis (28 day death in critical care)	genus	Lachnospiraceae UCG004	NA	NA	NA	NA	0.886	NA	NA
Sepsis (28 day death in critical care)	class	Melainabacteria	NA	NA	NA	NA	0.959	NA	NA
Sepsis (28 day death in critical care)	genus	Lachnospiraceae UCG008	NA	NA	NA	NA	0.499333	NA	NA
Sepsis (28 day death in critical care)	genus	Lachnospiraceae UCG010	NA	NA	NA	NA	0.943667	NA	NA
Sepsis (28 day death in critical care)	genus	Lachnospira	NA	NA	NA	NA	NA	NA	Not enough intrumental variables
Sepsis (28 day death in critical care)	genus	Lactobacillus	NA	NA	NA	NA	0.914	NA	NA
Sepsis (28 day death in critical care)	genus	Lactococcus	NA	NA	NA	NA	0.213667	NA	NA
Sepsis (28 day death in critical care)	genus	Marvinbryantia	NA	NA	NA	NA	0.502667	NA	NA
Sepsis (28 day death in critical care)	genus	Methanobrevibacter	NA	NA	NA	NA	0.916667	NA	NA
Sepsis (28 day death in critical care)	genus	Odoribacter	NA	NA	NA	NA	0.693	NA	NA
Sepsis (28 day death in critical care)	genus	Olsenella	NA	NA	NA	NA	0.171333	NA	NA
Sepsis (28 day death in critical care)	genus	Oscillibacter	NA	NA	NA	NA	0.77	NA	NA
Sepsis (28 day death in critical care)	class	Methanobacteria	NA	NA	NA	NA	0.345667	NA	NA
Sepsis (28 day death in critical care)	genus	Oscillospira	NA	NA	NA	NA	0.505333	NA	NA
Sepsis (28 day death in critical care)	genus	Oxalobacter	NA	NA	NA	NA	0.469667	NA	NA
Sepsis (28 day death in critical care)	genus	Parabacteroides	NA	NA	NA	NA	0.269	NA	NA
Sepsis (28 day death in critical care)	genus	Paraprevotella	NA	NA	NA	NA	0.886	NA	NA
Sepsis (28 day death in critical care)	genus	Parasutterella	NA	NA	NA	NA	0.142667	NA	NA
Sepsis (28 day death in critical care)	genus	Peptococcus	NA	NA	NA	NA	0.871	NA	NA
Sepsis (28 day death in critical care)	genus	Phascolarctobacterium	NA	NA	NA	NA	0.579667	NA	NA
Sepsis (28 day death in critical care)	genus	Prevotella7	NA	NA	NA	NA	0.557	NA	NA
Sepsis (28 day death in critical care)	genus	Prevotella9	NA	NA	NA	NA	0.528667	NA	NA
Sepsis (28 day death in critical care)	genus	Rikenellaceae RC9 gut group	NA	NA	NA	NA	0.085667	NA	NA
Sepsis (28 day death in critical care)	class	Mollicutes	NA	NA	NA	NA	0.815	NA	NA
Sepsis (28 day death in critical care)	genus	Romboutsia	NA	NA	NA	NA	0.364667	NA	NA
Sepsis (28 day death in critical care)	genus	Roseburia	NA	NA	NA	NA	0.688333	NA	NA
Sepsis (28 day death in critical care)	genus	Ruminiclostridium5	NA	NA	NA	NA	0.463333	NA	NA
Sepsis (28 day death in critical care)	genus	Ruminiclostridium6	NA	NA	NA	NA	0.484667	NA	NA
Sepsis (28 day death in critical care)	genus	Ruminiclostridium9	NA	NA	NA	NA	0.334333	NA	NA
Sepsis (28 day death in critical care)	genus	Ruminococcaceae NK4A214 group	NA	NA	NA	NA	0.210333	NA	NA
Sepsis (28 day death in critical care)	genus	Ruminococcaceae UCG002	NA	NA	NA	NA	0.996	NA	NA
Sepsis (28 day death in critical care)	genus	Ruminococcaceae UCG003	NA	NA	NA	NA	0.744667	NA	NA
Sepsis (28 day death in critical care)	genus	Ruminococcaceae UCG004	1.02306	0.603166	1.73525	0.935364	0.027	rs511258	NA
Sepsis (28 day death in critical care)	genus	Ruminococcaceae UCG005	NA	NA	NA	NA	0.327333	NA	NA
Sepsis (28 day death in critical care)	class	Negativicutes	NA	NA	NA	NA	0.205667	NA	NA
Sepsis (28 day death in critical care)	genus	Ruminococcaceae UCG009	NA	NA	NA	NA	0.274333	NA	NA
Sepsis (28 day death in critical care)	genus	Ruminococcaceae UCG010	NA	NA	NA	NA	0.724	NA	NA
Sepsis (28 day death in critical care)	genus	Ruminococcaceae UCG011	NA	NA	NA	NA	0.396333	NA	NA
Sepsis (28 day death in critical care)	genus	Ruminococcaceae UCG013	NA	NA	NA	NA	0.962333	NA	NA
Sepsis (28 day death in critical care)	genus	Ruminococcaceae UCG014	NA	NA	NA	NA	0.350667	NA	NA
Sepsis (28 day death in critical care)	genus	Ruminococcus1	NA	NA	NA	NA	0.789	NA	NA
Sepsis (28 day death in critical care)	genus	Ruminococcus2	NA	NA	NA	NA	0.968333	NA	NA
Sepsis (28 day death in critical care)	genus	Ruminococcus gauvreauii group	NA	NA	NA	NA	0.910333	NA	NA
Sepsis (28 day death in critical care)	genus	Ruminococcus gnavus group	NA	NA	NA	NA	0.445	NA	NA
Sepsis (28 day death in critical care)	genus	Ruminococcus torques group	NA	NA	NA	NA	0.734667	NA	NA
Sepsis (28 day death in critical care)	class	Verrucomicrobiae	NA	NA	NA	NA	0.956333	NA	NA
Sepsis (28 day death in critical care)	genus	Sellimonas	NA	NA	NA	NA	0.551333	NA	NA
Sepsis (28 day death in critical care)	genus	Senegalimassilia	NA	NA	NA	NA	0.872667	NA	NA
Sepsis (28 day death in critical care)	genus	Slackia	NA	NA	NA	NA	0.151667	NA	NA
Sepsis (28 day death in critical care)	genus	Streptococcus	NA	NA	NA	NA	0.464667	NA	NA
Sepsis (28 day death in critical care)	genus	Subdoligranulum	NA	NA	NA	NA	0.323	NA	NA
Sepsis (28 day death in critical care)	genus	Sutterella	NA	NA	NA	NA	0.842667	NA	NA
Sepsis (28 day death in critical care)	genus	Terrisporobacter	NA	NA	NA	NA	0.380667	NA	NA
Sepsis (28 day death in critical care)	genus	Turicibacter	NA	NA	NA	NA	0.049667	NA	NA
Sepsis (28 day death in critical care)	genus	Tyzzerella3	NA	NA	NA	NA	0.528667	NA	NA
Sepsis (28 day death in critical care)	family	Acidaminococcaceae	NA	NA	NA	NA	0.737667	NA	NA
Sepsis (28 day death in critical care)	family	Actinomycetaceae	NA	NA	NA	NA	0.347667	NA	NA
Sepsis (28 day death in critical care)	genus	Veillonella	NA	NA	NA	NA	0.08	NA	NA
Sepsis (28 day death in critical care)	genus	Victivallis	NA	NA	NA	NA	0.284333	NA	NA
Sepsis (28 day death in critical care)	order	Actinomycetales	NA	NA	NA	NA	0.374	NA	NA
Sepsis (28 day death in critical care)	order	Bacillales	NA	NA	NA	NA	0.616333	NA	NA
Sepsis (28 day death in critical care)	order	Bacteroidales	NA	NA	NA	NA	0.833	NA	NA
Sepsis (28 day death in critical care)	order	Bifidobacteriales	NA	NA	NA	NA	0.063667	NA	NA
Sepsis (28 day death in critical care)	order	Burkholderiales	NA	NA	NA	NA	0.162667	NA	NA
Sepsis (28 day death in critical care)	order	Clostridiales	NA	NA	NA	NA	0.904333	NA	NA
Sepsis (28 day death in critical care)	order	Coriobacteriales	NA	NA	NA	NA	0.966333	NA	NA
Sepsis (28 day death in critical care)	family	Alcaligenaceae	NA	NA	NA	NA	0.637	NA	NA
Sepsis (28 day death in critical care)	order	Desulfovibrionales	NA	NA	NA	NA	0.385	NA	NA
Sepsis (28 day death in critical care)	order	Enterobacteriales	NA	NA	NA	NA	0.597667	NA	NA
Sepsis (28 day death in critical care)	order	Erysipelotrichales	NA	NA	NA	NA	0.540333	NA	NA
Sepsis (28 day death in critical care)	order	Gastranaerophilales	NA	NA	NA	NA	0.905	NA	NA
Sepsis (28 day death in critical care)	order	Lactobacillales	NA	NA	NA	NA	0.394	NA	NA
Sepsis (28 day death in critical care)	order	Methanobacteriales	NA	NA	NA	NA	0.328667	NA	NA
Sepsis (28 day death in critical care)	order	Mollicutes RF9	NA	NA	NA	NA	0.076333	NA	NA
Sepsis (28 day death in critical care)	order	NB1n	NA	NA	NA	NA	0.248667	NA	NA
Sepsis (28 day death in critical care)	order	Pasteurellales	NA	NA	NA	NA	0.897	NA	NA
Sepsis (28 day death in critical care)	order	Rhodospirillales	NA	NA	NA	NA	0.25	NA	NA
Sepsis (28 day death in critical care)	class	Alphaproteobacteria	NA	NA	NA	NA	0.958667	NA	NA
Sepsis (28 day death in critical care)	family	Bacteroidaceae	NA	NA	NA	NA	0.919333	NA	NA
Sepsis (28 day death in critical care)	order	Selenomonadales	NA	NA	NA	NA	0.218	NA	NA
Sepsis (28 day death in critical care)	order	Verrucomicrobiales	NA	NA	NA	NA	0.964333	NA	NA
Sepsis (28 day death in critical care)	order	Victivallales	NA	NA	NA	NA	0.416333	NA	NA
Sepsis (28 day death in critical care)	phylum	Actinobacteria	NA	NA	NA	NA	0.061	NA	NA
Sepsis (28 day death in critical care)	phylum	Bacteroidetes	NA	NA	NA	NA	0.643333	NA	NA
Sepsis (28 day death in critical care)	phylum	Cyanobacteria	NA	NA	NA	NA	0.339333	NA	NA
Sepsis (28 day death in critical care)	phylum	Euryarchaeota	NA	NA	NA	NA	0.27	NA	NA
Sepsis (28 day death in critical care)	phylum	Firmicutes	NA	NA	NA	NA	0.780333	NA	NA
Sepsis (28 day death in critical care)	phylum	Lentisphaerae	NA	NA	NA	NA	0.257333	NA	NA
Sepsis (28 day death in critical care)	phylum	Proteobacteria	NA	NA	NA	NA	0.98	NA	NA
Sepsis (28 day death in critical care)	family	Bacteroidales S24 7group	NA	NA	NA	NA	0.302333	NA	NA
Sepsis (28 day death in critical care)	phylum	Tenericutes	NA	NA	NA	NA	0.796333	NA	NA
Sepsis (28 day death in critical care)	phylum	Verrucomicrobia	NA	NA	NA	NA	0.624667	NA	NA
Sepsis (28 day death in critical care)	family	Bifidobacteriaceae	NA	NA	NA	NA	0.071	NA	NA
Sepsis (28 day death in critical care)	family	Clostridiaceae1	NA	NA	NA	NA	0.46	NA	NA
Sepsis (28 day death in critical care)	family	Clostridiales vadin BB60 group	0.793782	0.395194	1.59438	0.527618	0.044667	rs28691777	NA
Sepsis (28 day death in critical care)	family	Coriobacteriaceae	NA	NA	NA	NA	0.968	NA	NA
Sepsis (28 day death in critical care)	family	Defluviitaleaceae	NA	NA	NA	NA	0.642	NA	NA
Sepsis (28 day death in critical care)	family	Desulfovibrionaceae	NA	NA	NA	NA	0.612333	NA	NA
Sepsis (28 day death in critical care)	family	Enterobacteriaceae	NA	NA	NA	NA	0.635667	NA	NA
Sepsis (28 day death in critical care)	class	Bacilli	NA	NA	NA	NA	0.384	NA	NA
Sepsis (28 day death in critical care)	family	Erysipelotrichaceae	NA	NA	NA	NA	0.548	NA	NA
Sepsis (28 day death in critical care)	family	family XI	NA	NA	NA	NA	0.811667	NA	NA
Sepsis (28 day death in critical care)	family	family XIII	NA	NA	NA	NA	0.379	NA	NA
Sepsis (28 day death in critical care)	family	Lachnospiraceae	NA	NA	NA	NA	0.394667	NA	NA
Sepsis (28 day death in critical care)	family	Lactobacillaceae	NA	NA	NA	NA	0.800667	NA	NA
Sepsis (28 day death in critical care)	family	Methanobacteriaceae	NA	NA	NA	NA	0.336667	NA	NA
Sepsis (28 day death in critical care)	family	Oxalobacteraceae	NA	NA	NA	NA	0.771667	NA	NA
Sepsis (28 day death in critical care)	family	Pasteurellaceae	NA	NA	NA	NA	0.886333	NA	NA
Sepsis (28 day death in critical care)	family	Peptococcaceae	NA	NA	NA	NA	0.763667	NA	NA
Sepsis (28 day death in critical care)	family	Peptostreptococcaceae	NA	NA	NA	NA	0.301667	NA	NA
Sepsis (28 day death in critical care)	class	Bacteroidia	NA	NA	NA	NA	0.844333	NA	NA
Sepsis (28 day death in critical care)	family	Porphyromonadaceae	NA	NA	NA	NA	0.935333	NA	NA
Sepsis (28 day death in critical care)	family	Prevotellaceae	NA	NA	NA	NA	0.384667	NA	NA
Sepsis (28 day death in critical care)	family	Rhodospirillaceae	NA	NA	NA	NA	0.732333	NA	NA
Sepsis (28 day death in critical care)	family	Rikenellaceae	NA	NA	NA	NA	0.588667	NA	NA
Sepsis (28 day death in critical care)	family	Ruminococcaceae	NA	NA	NA	NA	0.985667	NA	NA
Sepsis (28 day death in critical care)	family	Streptococcaceae	NA	NA	NA	NA	0.33	NA	NA
Sepsis (28 day death in critical care)	family	Veillonellaceae	NA	NA	NA	NA	0.883333	NA	NA
Sepsis (28 day death in critical care)	class	Betaproteobacteria	NA	NA	NA	NA	0.122333	NA	NA
Sepsis (28 day death in critical care)	family	Verrucomicrobiaceae	NA	NA	NA	NA	0.956667	NA	NA
Sepsis (28 day death in critical care)	family	Victivallaceae	NA	NA	NA	NA	0.979333	NA	NA
Sepsis (28 day death in critical care)	genus	Actinomyces	NA	NA	NA	NA	0.554333	NA	NA
Sepsis (28 day death in critical care)	genus	Adlercreutzia	NA	NA	NA	NA	0.933	NA	NA
Sepsis (28 day death in critical care)	genus	Akkermansia	NA	NA	NA	NA	0.959	NA	NA
Sepsis (28 day death in critical care)	genus	Alistipes	NA	NA	NA	NA	0.762	NA	NA
Sepsis (28 day death in critical care)	genus	Allisonella	NA	NA	NA	NA	0.653667	NA	NA
Sepsis (28 day death in critical care)	genus	Alloprevotella	NA	NA	NA	NA	0.311667	NA	NA
Sepsis (28 day death in critical care)	genus	Anaerofilum	NA	NA	NA	NA	0.730333	NA	NA
Sepsis (28 day death in critical care)	genus	Anaerostipes	NA	NA	NA	NA	0.298667	NA	NA
Sepsis (28 day death in critical care)	class	Clostridia	NA	NA	NA	NA	0.879667	NA	NA
Sepsis (28 day death in critical care)	genus	Anaerotruncus	NA	NA	NA	NA	0.315	NA	NA
Sepsis (28 day death in critical care)	genus	Bacteroides	NA	NA	NA	NA	0.918333	NA	NA
Sepsis (28 day death in critical care)	genus	Barnesiella	NA	NA	NA	NA	0.543	NA	NA
Sepsis (28 day death in critical care)	genus	Bifidobacterium	NA	NA	NA	NA	0.405333	NA	NA
Sepsis (28 day death in critical care)	genus	Bilophila	NA	NA	NA	NA	0.267	NA	NA
Sepsis (28 day death in critical care)	genus	Blautia	NA	NA	NA	NA	NA	NA	Not enough intrumental variables
Sepsis (28 day death in critical care)	genus	Butyricicoccus	NA	NA	NA	NA	0.869	NA	NA
Sepsis (28 day death in critical care)	genus	Butyricimonas	NA	NA	NA	NA	0.787	NA	NA
Sepsis (28 day death in critical care)	genus	Butyrivibrio	NA	NA	NA	NA	0.382333	NA	NA
Sepsis (28 day death in critical care)	genus	Candidatus Soleaferrea	NA	NA	NA	NA	0.843667	NA	NA
Sepsis (28 day death in critical care)	class	Coriobacteriia	NA	NA	NA	NA	0.966667	NA	NA
Sepsis (28 day death in critical care)	genus	Catenibacterium	NA	NA	NA	NA	0.339	NA	NA
Sepsis (28 day death in critical care)	genus	Christensenellaceae R 7group	NA	NA	NA	NA	0.096	NA	NA
Sepsis (28 day death in critical care)	genus	Clostridium innocuum group	NA	NA	NA	NA	0.036667	NA	NA
Sepsis (28 day death in critical care)	genus	Clostridium sensustricto1	NA	NA	NA	NA	0.641333	NA	NA
Sepsis (28 day death in critical care)	genus	Collinsella	NA	NA	NA	NA	0.294	NA	NA
Sepsis (28 day death in critical care)	genus	Coprobacter	NA	NA	NA	NA	0.243333	NA	NA
Sepsis (28 day death in critical care)	genus	Coprococcus1	NA	NA	NA	NA	0.995667	NA	NA
Sepsis (28 day death in critical care)	genus	Coprococcus2	NA	NA	NA	NA	0.842	NA	NA
Sepsis (28 day death in critical care)	genus	Coprococcus3	NA	NA	NA	NA	0.050667	NA	NA
Sepsis (28 day death in critical care)	genus	Defluviitaleaceae UCG011	NA	NA	NA	NA	0.403	NA	NA
Sepsis (28 day death in critical care)	class	Deltaproteobacteria	NA	NA	NA	NA	0.449667	NA	NA
Sepsis (28 day death in critical care)	genus	Desulfovibrio	NA	NA	NA	NA	0.25	NA	NA
Sepsis (28 day death in critical care)	genus	Dialister	NA	NA	NA	NA	0.919667	NA	NA
Sepsis (28 day death in critical care)	genus	Dorea	NA	NA	NA	NA	0.030333	NA	NA
Sepsis (28 day death in critical care)	genus	Eggerthella	NA	NA	NA	NA	0.908667	NA	NA
Sepsis (28 day death in critical care)	genus	Eisenbergiella	1.42499	0.72139	2.81484	0.337706	0.047333	rs1508033	NA
Sepsis (28 day death in critical care)	genus	Enterorhabdus	NA	NA	NA	NA	0.174333	NA	NA
Sepsis (28 day death in critical care)	genus	Erysipelatoclostridium	NA	NA	NA	NA	0.941667	NA	NA
Sepsis (28 day death in critical care)	genus	Erysipelotrichaceae UCG003	NA	NA	NA	NA	NA	NA	Not enough intrumental variables
Sepsis (28 day death in critical care)	genus	Escherichia Shigella	NA	NA	NA	NA	0.649	NA	NA
Sepsis (28 day death in critical care)	genus	Eubacterium brachy group	NA	NA	NA	NA	0.017	NA	NA
Sepsis (28 day death in critical care)	class	Erysipelotrichia	NA	NA	NA	NA	0.551667	NA	NA
Sepsis (28 day death in critical care)	genus	Eubacterium coprostanoligenes group	NA	NA	NA	NA	0.903	NA	NA
Sepsis (28 day death in critical care)	genus	Eubacterium eligens group	NA	NA	NA	NA	0.96	NA	NA
Sepsis (28 day death in critical care)	genus	Eubacterium fissicatena group	NA	NA	NA	NA	0.664667	NA	NA
Sepsis (28 day death in critical care)	genus	Eubacterium hallii group	NA	NA	NA	NA	0.733667	NA	NA
Sepsis (28 day death in critical care)	genus	Eubacterium nodatum group	NA	NA	NA	NA	0.510333	NA	NA
Sepsis (28 day death in critical care)	genus	Eubacterium oxidoreducens group	NA	NA	NA	NA	0.456333	NA	NA
Sepsis (28 day death in critical care)	genus	Eubacterium rectale group	NA	NA	NA	NA	0.957667	NA	NA
Sepsis (28 day death in critical care)	genus	Eubacterium ruminantium group	NA	NA	NA	NA	0.417667	NA	NA
Sepsis (28 day death in critical care)	genus	Eubacterium ventriosum group	NA	NA	NA	NA	0.352	NA	NA
Sepsis (28 day death in critical care)	genus	Eubacterium xylanophilum group	NA	NA	NA	NA	0.687333	NA	NA
