# Supplementary material for: The causality of gut microbiota on onset and progression of sepsis: a bi-directional Mendelian randomization analysis
Source: Front Immunol. 2024 Apr 18;15:1266579. doi: 10.3389/fimmu.2024.1266579 (PMC11063379; doi:10.3389/fimmu.2024.1266579)
Supplement: Supplementary file 6 [file DataSheet_6.xlsx]

## Sheet: OR_combined
Supplementary Table S6 Casual effects of MR Analysis between gut microbiota and sepsis and sepsis-related outcomes (genome-wide statistical significance, P<5E-08)
outcome	level	exposure	method	nsnp	b	se	pval	lo_ci	up_ci	or	or_lci95	or_uci95	egger_intercept	egger_intercept_se	egger_intercept_pval	IVW_Cochrane_Q	IVW_Cochrane_Q_df	IVW_Cochrane_Q_pval	OR	LL_OR	UL_OR	Pvalue	Global_Test_p	outliers	ERROR
Sepsis	class	Actinobacteria	Wald ratio	1	-0.242587	0.145536	0.0955443	-0.527838	0.042664	0.784595	0.589879	1.04359	NA	NA	NA	NA	NA	NA	NA	NA	NA	NA	NA	NA	Not enough intrumental variables
Sepsis	genus	Intestinibacter	Wald ratio	1	0.117132	0.191939	0.541695	-0.25907	0.493333	1.12427	0.771769	1.63777	NA	NA	NA	NA	NA	NA	NA	NA	NA	NA	NA	NA	Not enough intrumental variables
Sepsis	genus	Oxalobacter	Wald ratio	1	0.11693	0.118732	0.32471	-0.115785	0.349646	1.12404	0.890667	1.41856	NA	NA	NA	NA	NA	NA	NA	NA	NA	NA	NA	NA	Not enough intrumental variables
Sepsis	genus	Romboutsia	Wald ratio	1	-0.0810878	0.196727	0.680205	-0.466673	0.304498	0.922113	0.627085	1.35594	NA	NA	NA	NA	NA	NA	NA	NA	NA	NA	NA	NA	Not enough intrumental variables
Sepsis	genus	Ruminococcaceae UCG013	Wald ratio	1	-0.00755316	0.219041	0.972492	-0.436873	0.421767	0.992475	0.646053	1.52465	NA	NA	NA	NA	NA	NA	NA	NA	NA	NA	NA	NA	Not enough intrumental variables
Sepsis	genus	Ruminococcus torques group	Wald ratio	1	0.0271878	0.224965	0.903807	-0.413744	0.468119	1.02756	0.66117	1.59699	NA	NA	NA	NA	NA	NA	NA	NA	NA	NA	NA	NA	Not enough intrumental variables
Sepsis	genus	Streptococcus	Wald ratio	1	0.112859	0.203296	0.578795	-0.285601	0.511318	1.11947	0.751563	1.66749	NA	NA	NA	NA	NA	NA	NA	NA	NA	NA	NA	NA	Not enough intrumental variables
Sepsis	genus	Tyzzerella3	Wald ratio	1	-0.0259411	0.113618	0.819398	-0.248632	0.19675	0.974392	0.779867	1.21744	NA	NA	NA	NA	NA	NA	NA	NA	NA	NA	NA	NA	Not enough intrumental variables
Sepsis	order	Bifidobacteriales	Inverse variance weighted	2	-0.121188	0.21221	0.56795	-0.53712	0.294745	0.885868	0.584429	1.34278	NA	NA	NA	2.97233	1	0.0847	NA	NA	NA	NA	NA	NA	Not enough intrumental variables
Sepsis	order	Gastranaerophilales	Wald ratio	1	0.250015	0.137806	0.0696397	-0.0200856	0.520115	1.28404	0.980115	1.68222	NA	NA	NA	NA	NA	NA	NA	NA	NA	NA	NA	NA	Not enough intrumental variables
Sepsis	phylum	Actinobacteria	Wald ratio	1	-0.261947	0.179637	0.144785	-0.614036	0.0901418	0.769552	0.541162	1.09433	NA	NA	NA	NA	NA	NA	NA	NA	NA	NA	NA	NA	Not enough intrumental variables
Sepsis	family	Bifidobacteriaceae	Inverse variance weighted	2	-0.121188	0.21221	0.56795	-0.53712	0.294745	0.885868	0.584429	1.34278	NA	NA	NA	2.97233	1	0.0847	NA	NA	NA	NA	NA	NA	Not enough intrumental variables
Sepsis	family	Oxalobacteraceae	Wald ratio	1	0.0649486	0.130092	0.617601	-0.190031	0.319928	1.0671	0.826934	1.37703	NA	NA	NA	NA	NA	NA	NA	NA	NA	NA	NA	NA	Not enough intrumental variables
Sepsis	family	Peptostreptococcaceae	Wald ratio	1	-0.0819009	0.1987	0.680205	-0.471353	0.307551	0.921363	0.624157	1.36009	NA	NA	NA	NA	NA	NA	NA	NA	NA	NA	NA	NA	Not enough intrumental variables
Sepsis	family	Streptococcaceae	Wald ratio	1	0.11888	0.214141	0.578795	-0.300837	0.538596	1.12623	0.740198	1.7136	NA	NA	NA	NA	NA	NA	NA	NA	NA	NA	NA	NA	Not enough intrumental variables
Sepsis	genus	Allisonella	Wald ratio	1	-0.142393	0.0924604	0.12355	-0.323615	0.0388294	0.86728	0.723529	1.03959	NA	NA	NA	NA	NA	NA	NA	NA	NA	NA	NA	NA	Not enough intrumental variables
Sepsis	genus	Bifidobacterium	Inverse variance weighted	2	-0.119238	0.207511	0.565555	-0.525959	0.287484	0.887597	0.590988	1.33307	NA	NA	NA	2.96328	1	0.085175	NA	NA	NA	NA	NA	NA	Not enough intrumental variables
Sepsis	genus	Erysipelatoclostridium	Wald ratio	1	-0.18117	0.164056	0.269453	-0.50272	0.140379	0.834293	0.604883	1.15071	NA	NA	NA	NA	NA	NA	NA	NA	NA	NA	NA	NA	Not enough intrumental variables
Sepsis	genus	Eubacterium coprostanoligenes group	Wald ratio	1	-0.161645	0.220974	0.464467	-0.594753	0.271464	0.850743	0.551699	1.31188	NA	NA	NA	NA	NA	NA	NA	NA	NA	NA	NA	NA	Not enough intrumental variables
Sepsis (critical care)	class	Actinobacteria	Wald ratio	1	0.241002	0.417863	0.564108	-0.57801	1.06001	1.27252	0.561014	2.88641	NA	NA	NA	NA	NA	NA	NA	NA	NA	NA	NA	NA	Not enough intrumental variables
Sepsis (critical care)	genus	Intestinibacter	Wald ratio	1	0.414541	0.550432	0.451378	-0.66431	1.49339	1.51368	0.514631	4.45215	NA	NA	NA	NA	NA	NA	NA	NA	NA	NA	NA	NA	Not enough intrumental variables
Sepsis (critical care)	genus	Oxalobacter	Wald ratio	1	0.205262	0.341761	0.548106	-0.46459	0.875114	1.22785	0.628393	2.39915	NA	NA	NA	NA	NA	NA	NA	NA	NA	NA	NA	NA	Not enough intrumental variables
Sepsis (critical care)	genus	Romboutsia	Wald ratio	1	0.367378	0.564696	0.51532	-0.73943	1.47418	1.44394	0.477388	4.36746	NA	NA	NA	NA	NA	NA	NA	NA	NA	NA	NA	NA	Not enough intrumental variables
Sepsis (critical care)	genus	Ruminococcaceae UCG013	Wald ratio	1	0.42369	0.627913	0.499829	-0.80702	1.6544	1.52759	0.446186	5.22994	NA	NA	NA	NA	NA	NA	NA	NA	NA	NA	NA	NA	Not enough intrumental variables
Sepsis (critical care)	genus	Ruminococcus torques group	Wald ratio	1	-0.27204	0.64488	0.673134	-1.53601	0.991921	0.761821	0.215239	2.69641	NA	NA	NA	NA	NA	NA	NA	NA	NA	NA	NA	NA	Not enough intrumental variables
Sepsis (critical care)	genus	Streptococcus	Wald ratio	1	0.263768	0.584268	0.651665	-0.8814	1.40893	1.30183	0.414203	4.09159	NA	NA	NA	NA	NA	NA	NA	NA	NA	NA	NA	NA	Not enough intrumental variables
Sepsis (critical care)	genus	Tyzzerella3	Wald ratio	1	-0.36888	0.326332	0.258316	-1.00849	0.270731	0.691509	0.36477	1.31092	NA	NA	NA	NA	NA	NA	NA	NA	NA	NA	NA	NA	Not enough intrumental variables
Sepsis (critical care)	order	Bifidobacteriales	Inverse variance weighted	2	0.342608	0.353513	0.332469	-0.35028	1.03549	1.40862	0.704493	2.8165	NA	NA	NA	0.383105	1	0.535946	NA	NA	NA	NA	NA	NA	Not enough intrumental variables
Sepsis (critical care)	order	Gastranaerophilales	Wald ratio	1	-0.73967	0.396551	0.062146	-1.51691	0.037573	0.477273	0.21939	1.03829	NA	NA	NA	NA	NA	NA	NA	NA	NA	NA	NA	NA	Not enough intrumental variables
Sepsis (critical care)	phylum	Actinobacteria	Wald ratio	1	0.086134	0.515913	0.867406	-0.92506	1.09732	1.08995	0.396509	2.99613	NA	NA	NA	NA	NA	NA	NA	NA	NA	NA	NA	NA	Not enough intrumental variables
Sepsis (critical care)	family	Bifidobacteriaceae	Inverse variance weighted	2	0.342608	0.353513	0.332469	-0.35028	1.03549	1.40862	0.704493	2.8165	NA	NA	NA	0.383105	1	0.535946	NA	NA	NA	NA	NA	NA	Not enough intrumental variables
Sepsis (critical care)	family	Oxalobacteraceae	Wald ratio	1	-0.21241	0.373321	0.569382	-0.94412	0.519304	0.808636	0.389023	1.68086	NA	NA	NA	NA	NA	NA	NA	NA	NA	NA	NA	NA	Not enough intrumental variables
Sepsis (critical care)	family	Peptostreptococcaceae	Wald ratio	1	0.371062	0.570359	0.51532	-0.74684	1.48897	1.44927	0.473861	4.43251	NA	NA	NA	NA	NA	NA	NA	NA	NA	NA	NA	NA	Not enough intrumental variables
Sepsis (critical care)	family	Streptococcaceae	Wald ratio	1	0.27784	0.615439	0.651665	-0.92842	1.4841	1.32028	0.395177	4.41099	NA	NA	NA	NA	NA	NA	NA	NA	NA	NA	NA	NA	Not enough intrumental variables
Sepsis (critical care)	genus	Allisonella	Wald ratio	1	-0.01936	0.265989	0.941973	-0.5407	0.501978	0.980825	0.58234	1.65199	NA	NA	NA	NA	NA	NA	NA	NA	NA	NA	NA	NA	Not enough intrumental variables
Sepsis (critical care)	genus	Bifidobacterium	Inverse variance weighted	2	0.334961	0.346211	0.333293	-0.34361	1.01354	1.39789	0.709203	2.75532	NA	NA	NA	0.386301	1	0.53425	NA	NA	NA	NA	NA	NA	Not enough intrumental variables
Sepsis (critical care)	genus	Erysipelatoclostridium	Wald ratio	1	-0.15347	0.470372	0.744218	-1.0754	0.768459	0.857727	0.341162	2.15644	NA	NA	NA	NA	NA	NA	NA	NA	NA	NA	NA	NA	Not enough intrumental variables
Sepsis (critical care)	genus	Eubacterium coprostanoligenes group	Wald ratio	1	-0.84525	0.634838	0.183046	-2.08953	0.399037	0.429452	0.123745	1.49039	NA	NA	NA	NA	NA	NA	NA	NA	NA	NA	NA	NA	Not enough intrumental variables
Sepsis (28 day death)	class	Actinobacteria	Wald ratio	1	0.207864	0.355119	0.558321	-0.48817	0.903898	1.23105	0.613749	2.46921	NA	NA	NA	NA	NA	NA	NA	NA	NA	NA	NA	NA	Not enough intrumental variables
Sepsis (28 day death)	genus	Intestinibacter	Wald ratio	1	-0.70649	0.468389	0.131466	-1.62453	0.21155	0.493372	0.197003	1.23559	NA	NA	NA	NA	NA	NA	NA	NA	NA	NA	NA	NA	Not enough intrumental variables
Sepsis (28 day death)	genus	Oxalobacter	Wald ratio	1	0.226029	0.289702	0.435266	-0.34179	0.793846	1.25361	0.710499	2.21189	NA	NA	NA	NA	NA	NA	NA	NA	NA	NA	NA	NA	Not enough intrumental variables
Sepsis (28 day death)	genus	Romboutsia	Wald ratio	1	-0.27598	0.480185	0.565467	-1.21714	0.66518	0.758827	0.296075	1.94484	NA	NA	NA	NA	NA	NA	NA	NA	NA	NA	NA	NA	Not enough intrumental variables
Sepsis (28 day death)	genus	Ruminococcaceae UCG013	Wald ratio	1	0.38526	0.534319	0.470891	-0.66201	1.43252	1.47	0.515816	4.18926	NA	NA	NA	NA	NA	NA	NA	NA	NA	NA	NA	NA	Not enough intrumental variables
Sepsis (28 day death)	genus	Ruminococcus torques group	Wald ratio	1	-0.07738	0.549054	0.887929	-1.15352	0.99877	0.925542	0.315524	2.71494	NA	NA	NA	NA	NA	NA	NA	NA	NA	NA	NA	NA	Not enough intrumental variables
Sepsis (28 day death)	genus	Streptococcus	Wald ratio	1	0.648116	0.495626	0.190985	-0.32331	1.61954	1.91194	0.723749	5.05078	NA	NA	NA	NA	NA	NA	NA	NA	NA	NA	NA	NA	Not enough intrumental variables
Sepsis (28 day death)	genus	Tyzzerella3	Wald ratio	1	0.292143	0.277415	0.2923	-0.25159	0.835877	1.33929	0.777563	2.30684	NA	NA	NA	NA	NA	NA	NA	NA	NA	NA	NA	NA	Not enough intrumental variables
Sepsis (28 day death)	order	Bifidobacteriales	Inverse variance weighted	2	0.292491	0.300439	0.330283	-0.29637	0.881352	1.33976	0.743512	2.41416	NA	NA	NA	0.370697	1	0.542625	NA	NA	NA	NA	NA	NA	Not enough intrumental variables
Sepsis (28 day death)	order	Gastranaerophilales	Wald ratio	1	0.012577	0.336063	0.970146	-0.64611	0.671261	1.01266	0.524082	1.9567	NA	NA	NA	NA	NA	NA	NA	NA	NA	NA	NA	NA	Not enough intrumental variables
Sepsis (28 day death)	phylum	Actinobacteria	Wald ratio	1	0.293412	0.438248	0.50317	-0.56555	1.15238	1.34099	0.568045	3.16571	NA	NA	NA	NA	NA	NA	NA	NA	NA	NA	NA	NA	Not enough intrumental variables
Sepsis (28 day death)	family	Bifidobacteriaceae	Inverse variance weighted	2	0.292491	0.300439	0.330283	-0.29637	0.881352	1.33976	0.743512	2.41416	NA	NA	NA	0.370697	1	0.542625	NA	NA	NA	NA	NA	NA	Not enough intrumental variables
Sepsis (28 day death)	family	Oxalobacteraceae	Wald ratio	1	0.171802	0.318462	0.589559	-0.45238	0.795988	1.18744	0.636111	2.21663	NA	NA	NA	NA	NA	NA	NA	NA	NA	NA	NA	NA	Not enough intrumental variables
Sepsis (28 day death)	family	Peptostreptococcaceae	Wald ratio	1	-0.27875	0.485	0.565467	-1.22935	0.67185	0.75673	0.292483	1.95786	NA	NA	NA	NA	NA	NA	NA	NA	NA	NA	NA	NA	Not enough intrumental variables
Sepsis (28 day death)	family	Streptococcaceae	Wald ratio	1	0.682693	0.522067	0.190985	-0.34056	1.70595	1.9792	0.711372	5.50659	NA	NA	NA	NA	NA	NA	NA	NA	NA	NA	NA	NA	Not enough intrumental variables
Sepsis (28 day death)	genus	Allisonella	Wald ratio	1	0.265957	0.225642	0.23853	-0.1763	0.708215	1.30468	0.838366	2.03036	NA	NA	NA	NA	NA	NA	NA	NA	NA	NA	NA	NA	Not enough intrumental variables
Sepsis (28 day death)	genus	Bifidobacterium	Inverse variance weighted	2	0.285972	0.294234	0.33109	-0.29073	0.86267	1.33106	0.74772	2.36948	NA	NA	NA	0.373855	1	0.54091	NA	NA	NA	NA	NA	NA	Not enough intrumental variables
Sepsis (28 day death)	genus	Erysipelatoclostridium	Wald ratio	1	-0.25379	0.400059	0.525831	-1.03791	0.530325	0.775854	0.354195	1.69948	NA	NA	NA	NA	NA	NA	NA	NA	NA	NA	NA	NA	Not enough intrumental variables
Sepsis (28 day death)	genus	Eubacterium coprostanoligenes group	Wald ratio	1	0.451447	0.539527	0.402735	-0.60603	1.50892	1.57058	0.545515	4.52184	NA	NA	NA	NA	NA	NA	NA	NA	NA	NA	NA	NA	Not enough intrumental variables
Sepsis (28 day death in critical care)	class	Actinobacteria	Wald ratio	1	1.08238	0.835385	0.195088	-0.55497	2.71974	2.95171	0.57409	15.1764	NA	NA	NA	NA	NA	NA	NA	NA	NA	NA	NA	NA	Not enough intrumental variables
Sepsis (28 day death in critical care)	genus	Intestinibacter	Wald ratio	1	-1.12946	1.10353	0.306074	-3.29239	1.03346	0.323207	0.037165	2.81079	NA	NA	NA	NA	NA	NA	NA	NA	NA	NA	NA	NA	Not enough intrumental variables
Sepsis (28 day death in critical care)	genus	Oxalobacter	Wald ratio	1	1.20196	0.681622	0.077835	-0.13402	2.53794	3.32665	0.874577	12.6536	NA	NA	NA	NA	NA	NA	NA	NA	NA	NA	NA	NA	Not enough intrumental variables
Sepsis (28 day death in critical care)	genus	Romboutsia	Wald ratio	1	0.409726	1.13718	0.718622	-1.81914	2.63859	1.5064	0.162165	13.9935	NA	NA	NA	NA	NA	NA	NA	NA	NA	NA	NA	NA	Not enough intrumental variables
Sepsis (28 day death in critical care)	genus	Ruminococcaceae UCG013	Wald ratio	1	-0.73187	1.26202	0.561971	-3.20543	1.7417	0.481009	0.040541	5.70702	NA	NA	NA	NA	NA	NA	NA	NA	NA	NA	NA	NA	Not enough intrumental variables
Sepsis (28 day death in critical care)	genus	Ruminococcus torques group	Wald ratio	1	-0.48001	1.29078	0.709983	-3.00993	2.04991	0.618776	0.049295	7.7672	NA	NA	NA	NA	NA	NA	NA	NA	NA	NA	NA	NA	Not enough intrumental variables
Sepsis (28 day death in critical care)	genus	Streptococcus	Wald ratio	1	0.988111	1.17127	0.39888	-1.30758	3.2838	2.68615	0.270474	26.677	NA	NA	NA	NA	NA	NA	NA	NA	NA	NA	NA	NA	Not enough intrumental variables
Sepsis (28 day death in critical care)	genus	Tyzzerella3	Wald ratio	1	0.975962	0.655864	0.136736	-0.30953	2.26146	2.65372	0.733791	9.59704	NA	NA	NA	NA	NA	NA	NA	NA	NA	NA	NA	NA	Not enough intrumental variables
Sepsis (28 day death in critical care)	order	Bifidobacteriales	Inverse variance weighted	2	0.86993	0.708147	0.219274	-0.51804	2.2579	2.38674	0.595688	9.56297	NA	NA	NA	0.196848	1	0.657277	NA	NA	NA	NA	NA	NA	Not enough intrumental variables
Sepsis (28 day death in critical care)	order	Gastranaerophilales	Wald ratio	1	-0.76029	0.792308	0.337264	-2.31321	0.792636	0.467532	0.098943	2.20921	NA	NA	NA	NA	NA	NA	NA	NA	NA	NA	NA	NA	Not enough intrumental variables
Sepsis (28 day death in critical care)	phylum	Actinobacteria	Wald ratio	1	1.26315	1.03011	0.220109	-0.75585	3.28216	3.53655	0.46961	26.6332	NA	NA	NA	NA	NA	NA	NA	NA	NA	NA	NA	NA	Not enough intrumental variables
Sepsis (28 day death in critical care)	family	Bifidobacteriaceae	Inverse variance weighted	2	0.86993	0.708147	0.219274	-0.51804	2.2579	2.38674	0.595688	9.56297	NA	NA	NA	0.196848	1	0.657277	NA	NA	NA	NA	NA	NA	Not enough intrumental variables
Sepsis (28 day death in critical care)	family	Oxalobacteraceae	Wald ratio	1	0.045165	0.750536	0.952014	-1.42588	1.51622	1.0462	0.240296	4.55495	NA	NA	NA	NA	NA	NA	NA	NA	NA	NA	NA	NA	Not enough intrumental variables
Sepsis (28 day death in critical care)	family	Peptostreptococcaceae	Wald ratio	1	0.413834	1.14858	0.718622	-1.83738	2.66505	1.51261	0.159234	14.3687	NA	NA	NA	NA	NA	NA	NA	NA	NA	NA	NA	NA	Not enough intrumental variables
Sepsis (28 day death in critical care)	family	Streptococcaceae	Wald ratio	1	1.04083	1.23376	0.39888	-1.37734	3.45899	2.83155	0.252249	31.7849	NA	NA	NA	NA	NA	NA	NA	NA	NA	NA	NA	NA	Not enough intrumental variables
Sepsis (28 day death in critical care)	genus	Allisonella	Wald ratio	1	-0.49404	0.531963	0.353035	-1.53669	0.548603	0.610154	0.215092	1.73083	NA	NA	NA	NA	NA	NA	NA	NA	NA	NA	NA	NA	Not enough intrumental variables
Sepsis (28 day death in critical care)	genus	Bifidobacterium	Inverse variance weighted	2	0.852756	0.693506	0.218836	-0.50652	2.21203	2.3461	0.602591	9.13422	NA	NA	NA	0.193973	1	0.659631	NA	NA	NA	NA	NA	NA	Not enough intrumental variables
Sepsis (28 day death in critical care)	genus	Erysipelatoclostridium	Wald ratio	1	-0.47743	0.940709	0.611792	-2.32122	1.36636	0.620378	0.098154	3.92107	NA	NA	NA	NA	NA	NA	NA	NA	NA	NA	NA	NA	Not enough intrumental variables
Sepsis (28 day death in critical care)	genus	Eubacterium coprostanoligenes group	Wald ratio	1	0.394504	1.27773	0.757509	-2.10985	2.89886	1.48365	0.121256	18.1534	NA	NA	NA	NA	NA	NA	NA	NA	NA	NA	NA	NA	Not enough intrumental variables
