# Supplementary material for: The causality of gut microbiota on onset and progression of sepsis: a bi-directional Mendelian randomization analysis
Source: Front Immunol. 2024 Apr 18;15:1266579. doi: 10.3389/fimmu.2024.1266579 (PMC11063379; doi:10.3389/fimmu.2024.1266579)
Supplement: Supplementary file 7 [file DataSheet_7.xlsx]

## Sheet: Sheet1
	Supplementary Table S7: Causal effects between sepsis and related outcomes and identified bacterial traits in the reverse MR analysis
level	outcome	exposure	MR analysis												MR-Egger intercept test			Cochrane’s Q test			MR-PRESSO test
			method	nsnp	beta	se	pval	lo_ci	up_ci	or	or_lci95	or_uci95	F	R2	egger_intercept	egger_intercept_se	egger_intercept_pval	IVW_Cochrane_Q	IVW_Cochrane_Q_df	IVW_Cochrane_Q_pval	OR	LL_OR	UL_OR	Pvalue	Global_Test_p	outliers
class	Gammaproteobacteria	sepsis	MR Egger	5	0.714626	0.579277	0.305172	-0.420757	1.85001	2.04342	0.65655	6.35987	22.3737	0.009522	-0.05391	0.043744	0.305574	2.64717	4	0.61849	NA	NA	NA	NA	0.641	NA
class	Gammaproteobacteria	sepsis	Weighted median	5	0.0253949	0.101487	0.80241	-0.173519	0.224309	1.02572	0.840701	1.25146
class	Gammaproteobacteria	sepsis	Inverse variance weighted	5	0.00741127	0.0791278	0.925378	-0.147679	0.162502	1.00744	0.862708	1.17645
class	Gammaproteobacteria	sepsis	Simple mode	5	0.0678901	0.142429	0.658475	-0.21127	0.34705	1.07025	0.809556	1.41489
class	Gammaproteobacteria	sepsis	Weighted mode	5	0.0661036	0.144745	0.671593	-0.217597	0.349804	1.06834	0.80445	1.41879
class	Lentisphaeria	sepsis	MR Egger	5	-0.790396	1.09231	0.52163	-2.93133	1.35053	0.453665	0.0533263	3.85949	22.3737	0.00952162	0.0531294	0.0822934	0.564512	3.48933	4	0.479503	NA	NA	NA	NA	0.515333	NA
class	Lentisphaeria	sepsis	Weighted median	5	-0.129915	0.196672	0.508889	-0.515393	0.255562	0.87817	0.597266	1.29119
class	Lentisphaeria	sepsis	Inverse variance weighted	5	-0.0917812	0.147442	0.533619	-0.380767	0.197205	0.912305	0.683337	1.21799
class	Lentisphaeria	sepsis	Simple mode	5	-0.197153	0.26732	0.501732	-0.721101	0.326795	0.821065	0.486217	1.38652
class	Lentisphaeria	sepsis	Weighted mode	5	-0.181326	0.270425	0.539252	-0.711359	0.348708	0.834164	0.490976	1.41724
family	Clostridiaceae1	sepsis	MR Egger	5	-0.602291	1.04538	0.604899	-2.65124	1.44665	0.547556	0.0705639	4.24888	22.3737	0.009522	0.04423	0.07893	0.61435	9.6028	4	0.047677	NA	NA	NA	NA	0.077333	NA
family	Clostridiaceae1	sepsis	Weighted median	5	0.0196311	0.119717	0.869747	-0.215013	0.254276	1.01983	0.806531	1.28953
family	Clostridiaceae1	sepsis	Inverse variance weighted	5	-0.0219738	0.129901	0.865672	-0.276579	0.232632	0.978266	0.758373	1.26192
family	Clostridiaceae1	sepsis	Simple mode	5	0.0933529	0.139074	0.538836	-0.179233	0.365939	1.09785	0.835911	1.44187
family	Clostridiaceae1	sepsis	Weighted mode	5	0.0871116	0.139876	0.567177	-0.187045	0.361268	1.09102	0.829407	1.43515
genus	Coprococcus2	sepsis	MR Egger	5	0.157645	0.68589	0.832996	-1.1867	1.50199	1.17075	0.305227	4.49061	22.3737	0.009522	-0.00928	0.051765	0.869106	2.46074	4	0.651679	NA	NA	NA	NA	0.677667	NA
genus	Coprococcus2	sepsis	Weighted median	5	0.00390535	0.12399	0.974873	-0.239115	0.246925	1.00391	0.787325	1.28008
genus	Coprococcus2	sepsis	Inverse variance weighted	5	0.0357945	0.0936211	0.702214	-0.147703	0.219292	1.03644	0.862687	1.24519
genus	Coprococcus2	sepsis	Simple mode	5	0.0277186	0.166285	0.875698	-0.2982	0.353637	1.02811	0.742153	1.42424
genus	Coprococcus2	sepsis	Weighted mode	5	0.017203	0.163661	0.921346	-0.303573	0.337979	1.01735	0.738176	1.40211
genus	Dialister	sepsis	MR Egger	5	-0.519544	0.669113	0.494072	-1.831	0.791917	0.594792	0.160252	2.20763	22.3737	0.009522	0.039884	0.050533	0.487584	3.34472	4	0.501878	NA	NA	NA	NA	0.541333	NA
genus	Dialister	sepsis	Weighted median	5	-0.0228887	0.122937	0.852302	-0.263845	0.218068	0.977371	0.768092	1.24367
genus	Dialister	sepsis	Inverse variance weighted	5	0.0036153	0.0913878	0.968444	-0.175505	0.182735	1.00362	0.839033	1.2005
genus	Dialister	sepsis	Simple mode	5	0.00721852	0.161308	0.966452	-0.308946	0.323383	1.00724	0.734221	1.38179
genus	Dialister	sepsis	Weighted mode	5	0.0119651	0.173299	0.948269	-0.327701	0.351631	1.01204	0.720579	1.42138
genus	Ruminococcaceae UCG011	sepsis	MR Egger	5	-0.034405	1.19783	0.97889	-2.38215	2.31334	0.96618	0.0923516	10.1082	22.3737	0.009522	-0.00954	0.090748	0.922893	1.80358	4	0.771827	NA	NA	NA	NA	0.781333	NA
genus	Ruminococcaceae UCG011	sepsis	Weighted median	5	-0.177442	0.20687	0.391032	-0.582906	0.228023	0.83741	0.558274	1.25611
genus	Ruminococcaceae UCG011	sepsis	Inverse variance weighted	5	-0.159183	0.163137	0.329181	-0.478931	0.160565	0.85284	0.619445	1.17417
genus	Ruminococcaceae UCG011	sepsis	Simple mode	5	-0.202654	0.272855	0.498902	-0.737449	0.332142	0.816561	0.478332	1.39395
genus	Ruminococcaceae UCG011	sepsis	Weighted mode	5	-0.205043	0.283214	0.509151	-0.760143	0.350057	0.814612	0.4676	1.41915
order	Victivallales	sepsis	MR Egger	5	-0.790396	1.09231	0.52163	-2.93133	1.35053	0.453665	0.0533263	3.85949	22.3737	0.009522	0.053129	0.082293	0.564512	3.48933	4	0.479503	NA	NA	NA	NA	0.521	NA
order	Victivallales	sepsis	Weighted median	5	-0.129915	0.19906	0.513985	-0.520073	0.260242	0.87817	0.594477	1.29724
order	Victivallales	sepsis	Inverse variance weighted	5	-0.0917812	0.147442	0.533619	-0.380767	0.197205	0.912305	0.683337	1.21799
order	Victivallales	sepsis	Simple mode	5	-0.197153	0.26924	0.504606	-0.724864	0.330558	0.821065	0.48439	1.39174
order	Victivallales	sepsis	Weighted mode	5	-0.181326	0.2754	0.546244	-0.72111	0.358459	0.834164	0.486212	1.43112
phylum	Lentisphaerae	sepsis	MR Egger	5	-0.907103	1.09263	0.467319	-3.04866	1.23446	0.403692	0.0474224	3.43651	22.3737	0.009522	0.061328	0.082318	0.510325	3.63673	4	0.457394	NA	NA	NA	NA	0.497	NA
phylum	Lentisphaerae	sepsis	Weighted median	5	-0.132012	0.201499	0.512373	-0.52695	0.262927	0.876331	0.590403	1.30073
phylum	Lentisphaerae	sepsis	Inverse variance weighted	5	-0.100698	0.147361	0.49439	-0.389525	0.188129	0.904206	0.677378	1.20699
phylum	Lentisphaerae	sepsis	Simple mode	5	-0.154148	0.282532	0.614344	-0.70791	0.399614	0.857145	0.492673	1.49125
phylum	Lentisphaerae	sepsis	Weighted mode	5	-0.142017	0.30413	0.664828	-0.738111	0.454077	0.867607	0.478016	1.57472
class	Lentisphaeria	Sepsis (critical care)	MR Egger	5	0.470218	0.322236	0.2406	-0.161364	1.1018	1.60034	0.850982	3.00958	23.6915	0.079371	-0.10172	0.076927	0.277863	3.31365	4	0.506772	NA	NA	NA	NA	0.525333	NA
class	Lentisphaeria	Sepsis (critical care)	Weighted median	5	0.0640065	0.0660934	0.332832	-0.0655366	0.19355	1.0661	0.936565	1.21355
class	Lentisphaeria	Sepsis (critical care)	Inverse variance weighted	5	0.0493199	0.050059	0.324508	-0.0487957	0.147435	1.05056	0.952376	1.15886
class	Lentisphaeria	Sepsis (critical care)	Simple mode	5	0.100197	0.0928568	0.341292	-0.0818028	0.282196	1.10539	0.921454	1.32604
class	Lentisphaeria	Sepsis (critical care)	Weighted mode	5	0.0930181	0.0903234	0.361283	-0.0840158	0.270052	1.09748	0.919417	1.31003
genus	Anaerostipes	Sepsis (critical care)	MR Egger	8	0.114307	0.100137	0.29716	-0.0819614	0.310576	1.1211	0.921308	1.36421	23.8672	0.122244	-0.02309	0.025868	0.40639	7.25003	7	0.40332	NA	NA	NA	NA	0.459333	NA
genus	Anaerostipes	Sepsis (critical care)	Weighted median	8	0.014757	0.0295079	0.617001	-0.0430784	0.0725925	1.01487	0.957836	1.07529
genus	Anaerostipes	Sepsis (critical care)	Inverse variance weighted	8	0.0275249	0.0236737	0.24496	-0.0188755	0.0739253	1.02791	0.981302	1.07673
genus	Anaerostipes	Sepsis (critical care)	Simple mode	8	0.0406795	0.045095	0.396989	-0.0477067	0.129066	1.04152	0.953413	1.13776
genus	Anaerostipes	Sepsis (critical care)	Weighted mode	8	0.0102163	0.0389172	0.800483	-0.0660614	0.086494	1.01027	0.936073	1.09034
genus	Coprococcus1	Sepsis (critical care)	MR Egger	8	0.133864	0.0984297	0.222711	-0.0590581	0.326786	1.14324	0.942652	1.38651	23.8672	0.122244	-0.03199	0.025362	0.253987	4.23112	7	0.752805	NA	NA	NA	NA	0.723	NA
genus	Coprococcus1	Sepsis (critical care)	Weighted median	8	0.0302208	0.0317005	0.340426	-0.0319121	0.0923538	1.03068	0.968592	1.09675
genus	Coprococcus1	Sepsis (critical care)	Inverse variance weighted	8	0.0132813	0.023455	0.571227	-0.0326906	0.0592532	1.01337	0.967838	1.06104
genus	Coprococcus1	Sepsis (critical care)	Simple mode	8	0.0388021	0.0476431	0.442218	-0.0545782	0.132183	1.03956	0.946884	1.14132
genus	Coprococcus1	Sepsis (critical care)	Weighted mode	8	0.0376258	0.0461641	0.44189	-0.0528558	0.128107	1.03834	0.948517	1.13668
genus	Lachnospiraceae UCG004	Sepsis (critical care)	MR Egger	8	-0.103028	0.101647	0.349894	-0.302256	0.0961996	0.902102	0.739149	1.10098	23.8672	0.122244	0.036388	0.026453	0.218095	5.0389	7	0.655216	NA	NA	NA	NA	0.673	NA
genus	Lachnospiraceae UCG004	Sepsis (critical care)	Weighted median	8	0.0391488	0.0333476	0.24041	-0.0262124	0.10451	1.03993	0.974128	1.11017
genus	Lachnospiraceae UCG004	Sepsis (critical care)	Inverse variance weighted	8	0.0325343	0.024904	0.19142	-0.0162775	0.0813461	1.03307	0.983854	1.08475
genus	Lachnospiraceae UCG004	Sepsis (critical care)	Simple mode	8	0.0466889	0.0490727	0.373077	-0.0494937	0.142871	1.0478	0.951711	1.15358
genus	Lachnospiraceae UCG004	Sepsis (critical care)	Weighted mode	8	0.0447215	0.0474017	0.376861	-0.0481858	0.137629	1.04574	0.952957	1.14755
order	Victivallales	Sepsis (critical care)	MR Egger	5	0.470218	0.322236	0.2406	-0.161364	1.1018	1.60034	0.850982	3.00958	23.6915	0.079371	-0.10172	0.076927	0.277863	3.31365	4	0.506772	NA	NA	NA	NA	0.521333	NA
order	Victivallales	Sepsis (critical care)	Weighted median	5	0.0640065	0.063887	0.316406	-0.061212	0.189225	1.0661	0.940624	1.20831
order	Victivallales	Sepsis (critical care)	Inverse variance weighted	5	0.0493199	0.050059	0.324508	-0.0487957	0.147435	1.05056	0.952376	1.15886
order	Victivallales	Sepsis (critical care)	Simple mode	5	0.100197	0.0908792	0.332107	-0.0779266	0.27832	1.10539	0.925032	1.32091
order	Victivallales	Sepsis (critical care)	Weighted mode	5	0.0930181	0.0941383	0.37904	-0.0914929	0.277529	1.09748	0.912568	1.31986
phylum	Lentisphaerae	Sepsis (critical care)	MR Egger	5	0.467567	0.32208	0.2425	-0.163709	1.09884	1.59611	0.848989	3.00069	23.6915	0.079371	-0.1024	0.076889	0.275089	3.58344	4	0.465305	NA	NA	NA	NA	0.494	NA
phylum	Lentisphaerae	Sepsis (critical care)	Weighted median	5	0.0590363	0.0644399	0.359591	-0.067266	0.185339	1.06081	0.934946	1.20363
phylum	Lentisphaerae	Sepsis (critical care)	Inverse variance weighted	5	0.0438494	0.0500346	0.380823	-0.0542184	0.141917	1.04482	0.947225	1.15248
phylum	Lentisphaerae	Sepsis (critical care)	Simple mode	5	0.0971674	0.0979428	0.377314	-0.0948006	0.289135	1.10204	0.909554	1.33527
phylum	Lentisphaerae	Sepsis (critical care)	Weighted mode	5	0.089515	0.095643	0.402297	-0.0979453	0.276975	1.09364	0.906698	1.31913
class	Bacteroidia	Sepsis (28 day death)	MR Egger	12	-0.07969	0.073162	0.301623	-0.22308	0.06371	0.923406	0.800048	1.06578	23.9067	0.13221	0.017447	0.01443	0.254447	9.21453	11	0.602097	NA	NA	NA	NA	0.617333	NA
class	Bacteroidia	Sepsis (28 day death)	Weighted median	12	-0.00062	0.02667	0.981431	-0.05289	0.051652	0.999379	0.948481	1.05301
class	Bacteroidia	Sepsis (28 day death)	Inverse variance weighted	12	0.005491	0.019737	0.780848	-0.03319	0.044175	1.00551	0.967352	1.04516
class	Bacteroidia	Sepsis (28 day death)	Simple mode	12	-0.01065	0.045565	0.819522	-0.09996	0.07866	0.989409	0.904878	1.08184
class	Bacteroidia	Sepsis (28 day death)	Weighted mode	12	-0.00988	0.046679	0.836308	-0.10137	0.081614	0.990173	0.903602	1.08504
class	Lentisphaeria	Sepsis (28 day death)	MR Egger	11	-0.01461	0.23863	0.952513	-0.48233	0.453102	0.985495	0.617346	1.57319	23.7523	0.121791	-0.00447	0.045411	0.923827	10.2284	10	0.420689	NA	NA	NA	NA	0.433667	NA
class	Lentisphaeria	Sepsis (28 day death)	Weighted median	11	0.011155	0.053537	0.83495	-0.09378	0.116087	1.01122	0.910486	1.12309
class	Lentisphaeria	Sepsis (28 day death)	Inverse variance weighted	11	-0.03769	0.041011	0.358118	-0.11807	0.042695	0.963014	0.888634	1.04362
class	Lentisphaeria	Sepsis (28 day death)	Simple mode	11	0.047536	0.089645	0.607497	-0.12817	0.22324	1.04868	0.879706	1.25012
class	Lentisphaeria	Sepsis (28 day death)	Weighted mode	11	0.047536	0.087049	0.596981	-0.12308	0.218153	1.04868	0.884192	1.24378
genus	Coprococcus1	Sepsis (28 day death)	MR Egger	11	0.047083	0.118073	0.699365	-0.18434	0.278507	1.04821	0.831652	1.32116	23.7523	0.121791	-0.00413	0.022437	0.857892	4.10832	10	0.942328	NA	NA	NA	NA	0.945333	NA
genus	Coprococcus1	Sepsis (28 day death)	Weighted median	11	0.022916	0.02847	0.420875	-0.03289	0.078717	1.02318	0.967649	1.0819
genus	Coprococcus1	Sepsis (28 day death)	Inverse variance weighted	11	0.02569	0.021476	0.23163	-0.0164	0.067783	1.02602	0.983729	1.07013
genus	Coprococcus1	Sepsis (28 day death)	Simple mode	11	-0.0133	0.045779	0.777339	-0.10303	0.076426	0.986787	0.902102	1.07942
genus	Coprococcus1	Sepsis (28 day death)	Weighted mode	11	-0.01215	0.046661	0.799801	-0.10361	0.079304	0.987921	0.901577	1.08253
genus	Coprococcus2	Sepsis (28 day death)	MR Egger	11	-0.10133	0.143036	0.496607	-0.38168	0.179017	0.903632	0.682711	1.19604	23.7523	0.121791	0.023398	0.027189	0.411807	7.51083	10	0.676498	NA	NA	NA	NA	0.669	NA
genus	Coprococcus2	Sepsis (28 day death)	Weighted median	11	0.009316	0.033524	0.781093	-0.05639	0.075024	1.00936	0.945169	1.07791
genus	Coprococcus2	Sepsis (28 day death)	Inverse variance weighted	11	0.019712	0.025991	0.448209	-0.03123	0.070655	1.01991	0.969252	1.07321
genus	Coprococcus2	Sepsis (28 day death)	Simple mode	11	-0.00558	0.057546	0.924704	-0.11837	0.107212	0.994438	0.88837	1.11317
genus	Coprococcus2	Sepsis (28 day death)	Weighted mode	11	-0.00558	0.054623	0.92069	-0.11264	0.101483	0.994438	0.893474	1.10681
genus	Lachnospiraceae FCS020 group	Sepsis (28 day death)	MR Egger	11	-0.10585	0.147	0.48975	-0.39397	0.182267	0.899557	0.674373	1.19993	23.7523	0.121791	0.019276	0.027928	0.507469	12.0938	10	0.278828	NA	NA	NA	NA	0.297667	NA
genus	Lachnospiraceae FCS020 group	Sepsis (28 day death)	Weighted median	11	-0.02924	0.032904	0.374215	-0.09373	0.035253	0.971185	0.910529	1.03588
genus	Lachnospiraceae FCS020 group	Sepsis (28 day death)	Inverse variance weighted	11	-0.00608	0.026002	0.815095	-0.05705	0.044883	0.993938	0.944551	1.04591
genus	Lachnospiraceae FCS020 group	Sepsis (28 day death)	Simple mode	11	-0.03735	0.056398	0.522731	-0.14789	0.073186	0.963335	0.862522	1.07593
genus	Lachnospiraceae FCS020 group	Sepsis (28 day death)	Weighted mode	11	-0.03621	0.049951	0.485104	-0.13412	0.061693	0.964436	0.874488	1.06364
genus	Ruminococcus torques group	Sepsis (28 day death)	MR Egger	12	0.012384	0.076948	0.875347	-0.13844	0.163203	1.01246	0.87072	1.17728	23.9067	0.13221	0.003609	0.015146	0.816487	10.4696	11	0.488705	NA	NA	NA	NA	0.508333	NA
genus	Ruminococcus torques group	Sepsis (28 day death)	Weighted median	12	0.040392	0.026156	0.122514	-0.01087	0.091658	1.04122	0.989186	1.09599
genus	Ruminococcus torques group	Sepsis (28 day death)	Inverse variance weighted	12	0.030057	0.020068	0.134204	-0.00928	0.069391	1.03051	0.990766	1.07186
genus	Ruminococcus torques group	Sepsis (28 day death)	Simple mode	12	0.049789	0.046986	0.312009	-0.0423	0.141882	1.05105	0.95858	1.15244
genus	Ruminococcus torques group	Sepsis (28 day death)	Weighted mode	12	0.045674	0.048205	0.363741	-0.04881	0.140155	1.04673	0.952364	1.15045
genus	Sellimonas	Sepsis (28 day death)	MR Egger	11	-0.42483	0.27147	0.15204	-0.95691	0.10725	0.65388	0.384077	1.11321	23.7523	0.121791	0.065698	0.05161	0.23493	6.24809	10	0.794007	NA	NA	NA	NA	0.786333	NA
genus	Sellimonas	Sepsis (28 day death)	Weighted median	11	-0.05774	0.060764	0.342005	-0.17684	0.061359	0.943897	0.837917	1.06328
genus	Sellimonas	Sepsis (28 day death)	Inverse variance weighted	11	-0.08498	0.049179	0.083997	-0.18137	0.011412	0.918532	0.834127	1.01148
genus	Sellimonas	Sepsis (28 day death)	Simple mode	11	-0.04547	0.108864	0.685018	-0.25884	0.167904	0.955549	0.771945	1.18282
genus	Sellimonas	Sepsis (28 day death)	Weighted mode	11	-0.03323	0.108897	0.766534	-0.24666	0.180213	0.96732	0.781402	1.19747
genus	Terrisporobacter	Sepsis (28 day death)	MR Egger	11	0.079645	0.188397	0.682398	-0.28961	0.448902	1.0829	0.748554	1.56659	23.7523	0.121791	-0.01866	0.035838	0.615123	6.35801	10	0.784342	NA	NA	NA	NA	0.794667	NA
genus	Terrisporobacter	Sepsis (28 day death)	Weighted median	11	-0.00735	0.045227	0.870874	-0.096	0.081293	0.992675	0.908468	1.08469
genus	Terrisporobacter	Sepsis (28 day death)	Inverse variance weighted	11	-0.01683	0.034207	0.62275	-0.08387	0.050217	0.983313	0.919548	1.0515
genus	Terrisporobacter	Sepsis (28 day death)	Simple mode	11	-0.00805	0.074316	0.915884	-0.15371	0.137609	0.991982	0.857522	1.14753
genus	Terrisporobacter	Sepsis (28 day death)	Weighted mode	11	-0.00805	0.070256	0.911045	-0.14575	0.129651	0.991982	0.864373	1.13843
genus	Victivallis	Sepsis (28 day death)	MR Egger	7	0.512926	0.545704	0.390405	-0.55665	1.58251	1.67017	0.573124	4.86713	22.7806	0.077884	-0.09782	0.103933	0.389801	12.595	6	0.049938	NA	NA	NA	NA	0.069333	NA
genus	Victivallis	Sepsis (28 day death)	Weighted median	7	0.027876	0.089802	0.756241	-0.14814	0.203889	1.02827	0.862314	1.22616
genus	Victivallis	Sepsis (28 day death)	Inverse variance weighted	7	0.006026	0.087227	0.944924	-0.16494	0.176991	1.00604	0.847945	1.19362
genus	Victivallis	Sepsis (28 day death)	Simple mode	7	0.048436	0.139572	0.740413	-0.22513	0.321998	1.04963	0.798416	1.37988
genus	Victivallis	Sepsis (28 day death)	Weighted mode	7	0.052886	0.131721	0.701964	-0.20529	0.31106	1.05431	0.814412	1.36487
order	Bacteroidales	Sepsis (28 day death)	MR Egger	12	-0.07969	0.073162	0.301623	-0.22308	0.06371	0.923406	0.800048	1.06578	23.9067	0.13221	0.017447	0.01443	0.254447	9.21453	11	0.602097	NA	NA	NA	NA	0.609667	NA
order	Bacteroidales	Sepsis (28 day death)	Weighted median	12	-0.00062	0.026274	0.981152	-0.05212	0.050877	0.999379	0.949216	1.05219
order	Bacteroidales	Sepsis (28 day death)	Inverse variance weighted	12	0.005491	0.019737	0.780848	-0.03319	0.044175	1.00551	0.967352	1.04516
order	Bacteroidales	Sepsis (28 day death)	Simple mode	12	-0.01065	0.044025	0.81334	-0.09694	0.075642	0.989409	0.907613	1.07858
order	Bacteroidales	Sepsis (28 day death)	Weighted mode	12	-0.00988	0.045566	0.832378	-0.09919	0.079434	0.990173	0.905574	1.08267
order	Victivallales	Sepsis (28 day death)	MR Egger	11	-0.01461	0.23863	0.952513	-0.48233	0.453102	0.985495	0.617346	1.57319	23.7523	0.121791	-0.00447	0.045411	0.923827	10.2284	10	0.420689	NA	NA	NA	NA	0.437333	NA
order	Victivallales	Sepsis (28 day death)	Weighted median	11	0.011155	0.055632	0.841082	-0.09788	0.120193	1.01122	0.906754	1.12772
order	Victivallales	Sepsis (28 day death)	Inverse variance weighted	11	-0.03769	0.041011	0.358118	-0.11807	0.042695	0.963014	0.888634	1.04362
order	Victivallales	Sepsis (28 day death)	Simple mode	11	0.047536	0.086848	0.596144	-0.12269	0.217759	1.04868	0.884541	1.24329
order	Victivallales	Sepsis (28 day death)	Weighted mode	11	0.047536	0.084804	0.587449	-0.11868	0.213752	1.04868	0.888092	1.23832
phylum	Lentisphaerae	Sepsis (28 day death)	MR Egger	11	-0.04037	0.244776	0.872634	-0.52014	0.439387	0.96043	0.59444	1.55176	23.7523	0.121791	0.00085	0.04658	0.985837	10.7594	10	0.376568	NA	NA	NA	NA	0.390333	NA
phylum	Lentisphaerae	Sepsis (28 day death)	Weighted median	11	0.014412	0.054582	0.791739	-0.09257	0.121393	1.01452	0.911587	1.12907
phylum	Lentisphaerae	Sepsis (28 day death)	Inverse variance weighted	11	-0.03598	0.042041	0.392086	-0.11838	0.04642	0.964659	0.888358	1.04751
phylum	Lentisphaerae	Sepsis (28 day death)	Simple mode	11	0.052611	0.093548	0.586234	-0.13074	0.235965	1.05402	0.877443	1.26613
phylum	Lentisphaerae	Sepsis (28 day death)	Weighted mode	11	0.052611	0.087504	0.561061	-0.1189	0.224118	1.05402	0.8879	1.25122
class	Bacteroidia	Sepsis (28 day death in critical care)	MR Egger	7	0.0354693	0.0454694	0.470646	-0.0536506	0.124589	1.03611	0.947763	1.13268	32.3531	0.400501	-0.01859	0.026247	0.510459	4.66821	6	0.587016	NA	NA	NA	NA	0.605667	NA
class	Bacteroidia	Sepsis (28 day death in critical care)	Weighted median	7	0.0134689	0.0162353	0.406762	-0.0183523	0.0452901	1.01356	0.981815	1.04633
class	Bacteroidia	Sepsis (28 day death in critical care)	Inverse variance weighted	7	0.00451386	0.0125263	0.718586	-0.0200378	0.0290655	1.00452	0.980162	1.02949
class	Bacteroidia	Sepsis (28 day death in critical care)	Simple mode	7	0.018501	0.0242814	0.47497	-0.0290906	0.0660926	1.01867	0.971328	1.06833
class	Bacteroidia	Sepsis (28 day death in critical care)	Weighted mode	7	0.0178122	0.0215965	0.44105	-0.024517	0.0601414	1.01797	0.975781	1.06199
class	Lentisphaeria	Sepsis (28 day death in critical care)	MR Egger	4	-0.0562174	0.13728	0.72186	-0.325287	0.212852	0.945334	0.72232	1.2372	25.9314	0.232712	0.03374	0.071802	0.684677	1.95621	3	0.581545	NA	NA	NA	NA	0.614	NA
class	Lentisphaeria	Sepsis (28 day death in critical care)	Weighted median	4	0.013688	0.034971	0.695495	-0.0548553	0.0822312	1.01378	0.946622	1.08571
class	Lentisphaeria	Sepsis (28 day death in critical care)	Inverse variance weighted	4	0.00681625	0.0291922	0.815377	-0.0504005	0.064033	1.00684	0.950849	1.06613
class	Lentisphaeria	Sepsis (28 day death in critical care)	Simple mode	4	0.0174318	0.0496516	0.748735	-0.0798853	0.114749	1.01758	0.923222	1.12159
class	Lentisphaeria	Sepsis (28 day death in critical care)	Weighted mode	4	0.0183444	0.0443157	0.706726	-0.0685143	0.105203	1.01851	0.93378	1.11094
class	Mollicutes	Sepsis (28 day death in critical care)	MR Egger	5	-0.00470523	0.114053	0.969685	-0.228249	0.218838	0.995306	0.795926	1.24463	27.334	0.286118	0.012394	0.061711	0.853671	6.83461	4	0.144891	NA	NA	NA	NA	0.225667	NA
class	Mollicutes	Sepsis (28 day death in critical care)	Weighted median	5	0.0123656	0.0238026	0.603408	-0.0342874	0.0590186	1.01244	0.966294	1.06079
class	Mollicutes	Sepsis (28 day death in critical care)	Inverse variance weighted	5	0.0175819	0.0229581	0.44378	-0.027416	0.0625797	1.01774	0.972956	1.06458
class	Mollicutes	Sepsis (28 day death in critical care)	Simple mode	5	-0.000207196	0.0322376	0.99518	-0.0633929	0.0629785	0.999793	0.938575	1.065
class	Mollicutes	Sepsis (28 day death in critical care)	Weighted mode	5	0.00433001	0.0300738	0.892479	-0.0546146	0.0632746	1.00434	0.94685	1.06532
genus	Coprococcus1	Sepsis (28 day death in critical care)	MR Egger	NA	NA	NA	NA	NA	NA	NA	NA	NA	NA	NA	NA	NA	NA	NA	NA	NA	NA	NA	NA	NA	NA	NA
genus	Coprococcus1	Sepsis (28 day death in critical care)	Weighted median	NA	NA	NA	NA	NA	NA	NA	NA	NA
genus	Coprococcus1	Sepsis (28 day death in critical care)	Inverse variance weighted	NA	NA	NA	NA	NA	NA	NA	NA	NA
genus	Coprococcus1	Sepsis (28 day death in critical care)	Simple mode	NA	NA	NA	NA	NA	NA	NA	NA	NA
genus	Coprococcus1	Sepsis (28 day death in critical care)	Weighted mode	NA	NA	NA	NA	NA	NA	NA	NA	NA
genus	Coprococcus2	Sepsis (28 day death in critical care)	MR Egger	6	-0.0703202	0.0645224	0.337034	-0.196784	0.0561437	0.932095	0.821368	1.05775	29.7147	0.343994	0.050569	0.036553	0.238731	6.61154	5	0.25117	NA	NA	NA	NA	0.313667	NA
genus	Coprococcus2	Sepsis (28 day death in critical care)	Weighted median	6	0.00628607	0.0210381	0.765097	-0.0349487	0.0475208	1.00631	0.965655	1.04867
genus	Coprococcus2	Sepsis (28 day death in critical care)	Inverse variance weighted	6	0.0156788	0.0188003	0.4043	-0.0211697	0.0525273	1.0158	0.979053	1.05393
genus	Coprococcus2	Sepsis (28 day death in critical care)	Simple mode	6	0.00752014	0.0310264	0.818115	-0.0532916	0.0683319	1.00755	0.948103	1.07072
genus	Coprococcus2	Sepsis (28 day death in critical care)	Weighted mode	6	0.00410777	0.0280946	0.889466	-0.0509576	0.0591731	1.00412	0.950319	1.06096
genus	Ruminiclostridium6	Sepsis (28 day death in critical care)	MR Egger	7	-0.0923956	0.086	0.331747	-0.260956	0.0761644	0.911744	0.770315	1.07914	32.3531	0.400501	0.056105	0.049374	0.307328	15.7198	6	0.01534	1.02144	0.99976	1.04358	0.110341	0.03	rs73790123
genus	Ruminiclostridium6	Sepsis (28 day death in critical care)	Weighted median	7	0.0078248	0.0200686	0.696609	-0.0315097	0.0471593	1.00786	0.968982	1.04829
genus	Ruminiclostridium6	Sepsis (28 day death in critical care)	Inverse variance weighted	7	0.00166359	0.0238931	0.944491	-0.0451669	0.0484941	1.00166	0.955838	1.04969
genus	Ruminiclostridium6	Sepsis (28 day death in critical care)	Simple mode	7	0.0247545	0.0255014	0.369182	-0.0252283	0.0747373	1.02506	0.975087	1.0776
genus	Ruminiclostridium6	Sepsis (28 day death in critical care)	Weighted mode	7	0.0196022	0.022916	0.425168	-0.0253131	0.0645175	1.0198	0.975005	1.06664
order	Bacteroidales	Sepsis (28 day death in critical care)	MR Egger	7	0.0355313	0.0454694	0.469913	-0.0535887	0.124651	1.03617	0.947822	1.13275	32.3531	0.400501	-0.01865	0.026247	0.509119	4.66036	6	0.588051	NA	NA	NA	NA	0.612667	NA
order	Bacteroidales	Sepsis (28 day death in critical care)	Weighted median	7	0.0134732	0.0165215	0.414789	-0.0189089	0.0458553	1.01356	0.981269	1.04692
order	Bacteroidales	Sepsis (28 day death in critical care)	Inverse variance weighted	7	0.00447289	0.0125263	0.721033	-0.0200788	0.0290245	1.00448	0.980121	1.02945
order	Bacteroidales	Sepsis (28 day death in critical care)	Simple mode	7	0.018501	0.0246034	0.480518	-0.0297217	0.0667237	1.01867	0.970716	1.069
order	Bacteroidales	Sepsis (28 day death in critical care)	Weighted mode	7	0.0174678	0.0226691	0.470213	-0.0269636	0.0618993	1.01762	0.973397	1.06386
order	Victivallales	Sepsis (28 day death in critical care)	MR Egger	4	-0.0562174	0.13728	0.72186	-0.325287	0.212852	0.945334	0.72232	1.2372	25.9314	0.232712	0.03374	0.071802	0.684677	1.95621	3	0.581545	NA	NA	NA	NA	0.608667	NA
order	Victivallales	Sepsis (28 day death in critical care)	Weighted median	4	0.013688	0.0345148	0.691675	-0.053961	0.0813369	1.01378	0.947469	1.08474
order	Victivallales	Sepsis (28 day death in critical care)	Inverse variance weighted	4	0.00681625	0.0291922	0.815377	-0.0504005	0.064033	1.00684	0.950849	1.06613
order	Victivallales	Sepsis (28 day death in critical care)	Simple mode	4	0.0174318	0.0481697	0.741427	-0.0769807	0.111844	1.01758	0.925908	1.11834
order	Victivallales	Sepsis (28 day death in critical care)	Weighted mode	4	0.0183444	0.0479935	0.727763	-0.0757229	0.112412	1.01851	0.927073	1.11897
phylum	Tenericutes	Sepsis (28 day death in critical care)	MR Egger	5	-0.00470523	0.114053	0.969685	-0.228249	0.218838	0.995306	0.795926	1.24463	27.334	0.286118	0.012394	0.061711	0.853671	6.83461	4	0.144891	NA	NA	NA	NA	0.222	NA
phylum	Tenericutes	Sepsis (28 day death in critical care)	Weighted median	5	0.0123656	0.023774	0.602974	-0.0342316	0.0589627	1.01244	0.966348	1.06074
phylum	Tenericutes	Sepsis (28 day death in critical care)	Inverse variance weighted	5	0.0175819	0.0229581	0.44378	-0.027416	0.0625797	1.01774	0.972956	1.06458
phylum	Tenericutes	Sepsis (28 day death in critical care)	Simple mode	5	-0.000207196	0.0306914	0.994937	-0.0603623	0.0599479	0.999793	0.941423	1.06178
phylum	Tenericutes	Sepsis (28 day death in critical care)	Weighted mode	5	0.00433001	0.0299237	0.891945	-0.0543205	0.0629805	1.00434	0.947129	1.06501
